# Supplementary material for: Proteomic Responses Under Cold Stress Reveal Unique Cold Tolerance Mechanisms in the Pacific White Shrimp (Litopenaeus vannamei)
Source: Front Physiol. 2018 Nov 13;9:1399. doi: 10.3389/fphys.2018.01399 (PMC6243039; doi:10.3389/fphys.2018.01399)
Supplement: TABLE S1 — Protein amino sequences in proteomics analysis of GH1 and GH2 under different temperature treatments. [file Data_Sheet_1.XLSX]

## Sheet: peptides
Table s1
Sequence	N-term cleavage window	C-term cleavage window	Amino acid before	First amino acid	Second amino acid	Second last amino acid	Last amino acid	Amino acid after	A Count	R Count	N Count	D Count	C Count	Q Count	E Count	G Count	H Count	I Count	L Count	K Count	M Count	F Count	P Count	S Count	T Count	W Count	Y Count	V Count	U Count	Length	Missed cleavages	Mass	Proteins	Leading razor protein	Start position	End position	Unique (Groups)	Unique (Proteins)	Charges	PEP	Score	Fraction Average	Fraction Std. Dev.	Fraction 1	Fraction 2	Fraction 3	Fraction 4	Fraction 5	Fraction 6
AAAAAAGGSK	VKVLKAQKAAAAAAGG	AAAAGGSKK_______	K	A	A	S	K	K	6	0	0	0	0	0	0	2	0	0	0	1	0	0	0	1	0	0	0	0	0	10	0	773.403	SCL9Contig13_orf1;GH1_R_2-c9434_g1_i1_orf1	SCL9Contig13_orf1	110	119	yes	no	2	0.0032097	77.744	13	0
AAADTHQNCIR	QYTRELLKAAADTHQN	DTHQNCIRVWGGGIYE	K	A	A	I	R	V	3	1	1	1	1	1	0	0	1	1	0	0	0	0	0	0	1	0	0	0	0	11	0	1255.57	GH2_28_1-c26344_g1_i1_orf1;CL2313Contig1_orf1;CL2313Contig2_orf1;GH1_16_1-c21062_g1_i3_orf2	GH2_28_1-c26344_g1_i1_orf1	416	426	yes	no	2;3	8.9658e-16	150.06	11.4	1.5
AAAELGEAFDVR	TISNLRARAAAELGEA	LGEAFDVRKFHDLVLD	R	A	A	V	R	K	4	1	0	1	0	0	2	1	0	0	1	0	0	1	0	0	0	0	0	1	0	12	0	1247.61	SCL3Contig51_orf1;SCL3Contig664_orf1;GH2_28_1-c24367_g1_i3_orf1;GH2_28_1-c24367_g1_i1_orf1;CL36127Contig1_orf1;CL35351Contig1_orf1;GH1_R_1-c23410_g1_i2_orf1;GH1_R_1-c23410_g1_i1_orf1	SCL3Contig51_orf1	562	573	no	no	2;3	8.4996e-09	117.2	8	0.707
AAAFHVGK	NISTPALRAAAFHVGK	AAAFHVGKQCEKQNNE	R	A	A	G	K	Q	3	0	0	0	0	0	0	1	1	0	0	1	0	1	0	0	0	0	0	1	0	8	0	799.434	CL2027Contig1_orf1	CL2027Contig1_orf1	47	54	yes	yes	3	0.018279	58.981	8	0
AAAFLQEK	TPEEKASRAAAFLQEK	AAAFLQEKRPWTNVVD	R	A	A	E	K	R	3	0	0	0	0	1	1	0	0	0	1	1	0	1	0	0	0	0	0	0	0	8	0	876.471	CL4330Contig3_orf1;GH2_16_1-c23627_g1_i1_orf1;GH2_16_1-c23627_g1_i4_orf1;GH2_R_2-c19255_g1_i2_orf1;GH2_R_2-c19255_g1_i1_orf1;GH1_R_2-c17012_g1_i1_orf1;CL455Contig5_orf1;CL455Contig4_orf1;CL455Contig1_orf1;CL455Contig2_orf1	CL4330Contig3_orf1	684	691	no	no	2;3	0.0030642	107.57	13	0
AAAGENAAVLEVPVAECCPSTLLQR	LAAAALVRAAAGENAA	CPSTLLQRNVTSLGSF	R	A	A	Q	R	N	6	1	1	0	2	1	3	1	0	0	3	0	0	0	2	1	1	0	0	3	0	25	0	2625.29	CL23737Contig1_orf1;CL576Contig5_orf1;CL576Contig9_orf1;CL576Contig6_orf1;GH1_16_1-c20075_g2_i1_orf1;CL576Contig7_orf1;GH2_28_2-c18364_g1_i2_orf1;CL576Contig8_orf1;CL576Contig3_orf1;GH2_R_2-c19322_g1_i2_orf1	CL23737Contig1_orf1	685	709	yes	no	3	6.044e-15	92.518	17	0
AAALEAVR	DSHLDPQKAAALEAVR	AAALEAVRVLADEHLF	K	A	A	V	R	V	4	1	0	0	0	0	1	0	0	0	1	0	0	0	0	0	0	0	0	1	0	8	0	799.455	GH2_16_1-c18189_g1_i1_orf1	GH2_16_1-c18189_g1_i1_orf1	141	148	no	no	2	0.056489	60.895	6	0						1
AAANEAVSK	AFITFTTRAAANEAVS	AANEAVSKLDNYNVRE	R	A	A	S	K	L	4	0	1	0	0	0	1	0	0	0	0	1	0	0	0	1	0	0	0	1	0	9	0	859.44	GH2_R_2-c17988_g1_i1_orf1;SCL9Contig177_orf1;SCL9Contig179_orf1;SCL9Contig176_orf1;GH1_28_2-gc16546_g1_i6_orf1;SCL9Contig180_orf1;SCL9Contig178_orf1;SCL9Contig39_orf1	GH2_R_2-c17988_g1_i1_orf1	219	227	yes	no	2	0.0048958	76.927	15	0
AAANLPPPEVVQITDNSVLTSACK	IVAWADDRAAANLPPP	SVLTSACKEHPICIIT	R	A	A	C	K	E	4	0	2	1	1	1	1	0	0	1	2	1	0	0	3	2	2	0	0	3	0	24	0	2494.27	CL8890Contig1_orf1	CL8890Contig1_orf1	309	332	yes	yes	3	1.536e-27	133.68	8	0
AAAPIIYGQEGLWGFYK	PGFASTLRAAAPIIYG	EGLWGFYKGVVPLWCR	R	A	A	Y	K	G	3	0	0	0	0	1	1	3	0	2	1	1	0	1	1	0	0	1	2	0	0	17	0	1882.96	CL8311Contig1_orf1	CL8311Contig1_orf1	200	216	yes	yes	2;3;4	8.481e-69	202.34	7.25	0.433
AAAVNAAGQGPWSDPSENIK	EHQEYEFRAAAVNAAG	SDPSENIKCISFRAPK	R	A	A	I	K	C	5	0	2	1	0	1	1	2	0	1	0	1	0	0	2	2	0	1	0	1	0	20	0	1981.95	GH2_16_1-c41258_g1_i1_orf1	GH2_16_1-c41258_g1_i1_orf1	24	43	yes	yes	3	1.5508e-06	77.08	2	0		1
AAAVSVLAK	ILENAAVRAAAVSVLA	AAVSVLAKFGAQCETL	R	A	A	A	K	F	4	0	0	0	0	0	0	0	0	0	1	1	0	0	0	1	0	0	0	2	0	9	0	828.507	CL9711Contig1_orf1	CL9711Contig1_orf1	500	508	yes	yes	2	1.7684e-06	136.57	11	0
AACGNCK	YVKKRGKRAACGNCKR	RAACGNCKRELAGVVR	R	A	A	C	K	R	2	0	1	0	2	0	0	1	0	0	0	1	0	0	0	0	0	0	0	0	0	7	0	779.305	SCL9Contig13_orf1;GH1_R_2-c9434_g1_i1_orf1	SCL9Contig13_orf1	42	48	yes	no	2;3	0.010636	100.07	9	0
AACQEQGGDMAK	MGIWHDMRAACQEQGG	EQGGDMAKVHDPNFMT	R	A	A	A	K	V	3	0	0	1	1	2	1	2	0	0	0	1	1	0	0	0	0	0	0	0	0	12	0	1264.52	CL4347Contig1_orf1;CL11173Contig1_orf1	CL4347Contig1_orf1	59	70	yes	no	2;3	3.4074e-29	172.57	4.57	1.5	1				5	1
AADAPQAVPR	YKDTIKDKAADAPQAV	DAPQAVPREADVVVIG	K	A	A	P	R	E	4	1	0	1	0	1	0	0	0	0	0	0	0	0	2	0	0	0	0	1	0	10	0	994.52	CL7648Contig1_orf1	CL7648Contig1_orf1	43	52	yes	yes	2	0.0086397	69.721	13	0
AADDPSLQLSR	RGHEVTVKAADDPSLQ	DPSLQLSRFGEYIYQN	K	A	A	S	R	F	2	1	0	2	0	1	0	0	0	0	2	0	0	0	1	2	0	0	0	0	0	11	0	1171.58	CL9910Contig1_orf1;CL22704Contig1_orf1	CL9910Contig1_orf1	77	87	yes	no	2	3.3763e-12	142.89	7	0
AADLMATK	EKFDMWLKAADLMATK	AADLMATKYRQDLNAT	K	A	A	T	K	Y	3	0	0	1	0	0	0	0	0	0	1	1	1	0	0	0	1	0	0	0	0	8	0	819.416	CL128Contig5_orf1;CL128Contig7_orf1;CL128Contig2_orf1	CL128Contig5_orf1	155	162	yes	no	2;3	0.003579	103.55	7	2.35			1
AADWLFSADVAR	LTGPDAQKAADWLFSA	LFSADVARDPGSTVYT	K	A	A	A	R	D	4	1	0	2	0	0	0	0	0	0	1	0	0	1	0	1	0	1	0	1	0	12	0	1320.65	CL7648Contig1_orf1	CL7648Contig1_orf1	574	585	yes	yes	2;3	1.5871e-08	112.95	9	0
AAEFEHLIER	KVFFGALRAAEFEHLI	EFEHLIERSFYAVTET	R	A	A	E	R	S	2	1	0	0	0	0	3	0	1	1	1	0	0	1	0	0	0	0	0	0	0	10	0	1213.61	CL31080Contig1_orf1;CL10610Contig1_orf1	CL31080Contig1_orf1	103	112	yes	no	3	3.4713e-06	110.84	9	0
AAEGLGAK	LAYCDYHKAAEGLGAK	AAEGLGAKGVLIGSND	K	A	A	A	K	G	3	0	0	0	0	0	1	2	0	0	1	1	0	0	0	0	0	0	0	0	0	8	0	715.386	GH1_16_2-c13612_g1_i1_orf1;CL6452Contig3_orf1;CL6452Contig2_orf1;CL8231Contig2_orf1;CL8231Contig1_orf1	GH1_16_2-c13612_g1_i1_orf1	590	597	yes	no	3	0.0081723	67.981	2	0		1
AAEIIEHELRR	WLEENKTRAAEIIEHE	IIEHELRREPPFDVLC	R	A	A	R	R	E	2	2	0	0	0	0	3	0	1	2	1	0	0	0	0	0	0	0	0	0	0	11	1	1335.73	GH2_16_1-c22019_g2_i1_orf1;SCL9Contig239_orf1;GH2_28_1-c23781_g1_i4_orf1	GH2_16_1-c22019_g2_i1_orf1	257	267	yes	no	4	0.0059424	53.237	15	0
AAELVENELR	WLNENKLRAAELVENE	ELVENELRRGPTFDVL	R	A	A	L	R	R	2	1	1	0	0	0	3	0	0	0	2	0	0	0	0	0	0	0	0	1	0	10	0	1142.59	SCL9Contig193_orf1;GH2_16_2-c24716_g2_i3_orf1;SCL9Contig241_orf1;SCL9Contig357_orf1	SCL9Contig193_orf1	241	250	yes	no	2;3	0.0026198	80.014	4	0				2
AAENWFIK	KMIEDYDKAAENWFIK	AAENWFIKYGDLGAYG	K	A	A	I	K	Y	2	0	1	0	0	0	1	0	0	1	0	1	0	1	0	0	0	1	0	0	0	8	0	977.497	CL5897Contig2_orf1;CL5897Contig1_orf1	CL5897Contig2_orf1	132	139	yes	no	2;3	0.0055315	80.755	16.5	0.5
AAERPPTKPPDPEDLCVCR	SSLDEIEKAAERPPTK	PEDLCVCREGLETLSV	K	A	A	C	R	E	2	2	0	2	2	0	2	0	0	0	1	1	0	0	5	0	1	0	0	1	0	19	2	2207.05	SCL20Contig17_orf1;SCL20Contig23_orf1;SCL20Contig2_orf1;GH2_16_1-c22598_g1_i2_orf1;SCL20Contig18_orf2	SCL20Contig17_orf1	1263	1281	yes	no	4	7.5821e-06	73.138	15	0
AAEVGAVASLIR	YRSSGATRAAEVGAVA	GAVASLIRTVGPFSIN	R	A	A	I	R	T	4	1	0	0	0	0	1	1	0	1	1	0	0	0	0	1	0	0	0	2	0	12	0	1155.66	GH2_R_2-c31182_g1_i1_orf1;CL2689Contig1_orf1;CL2689Contig2_orf1	GH2_R_2-c31182_g1_i1_orf1	233	244	yes	no	2;3	3.7622e-07	109.16	12.3	8.01	1
AAEYLGGK	LTNIAGGRAAEYLGGK	AAEYLGGKIVYGLGGV	R	A	A	G	K	I	2	0	0	0	0	0	1	2	0	0	1	1	0	0	0	0	0	0	1	0	0	8	0	807.413	GH2_28_2-c17307_g1_i2_orf1;CL8582Contig1_orf1	GH2_28_2-c17307_g1_i2_orf1	58	65	yes	no	2	0.0039917	100.02	7	0
AAFDACEAK	VRNPDAVKAAFDACEA	AFDACEAKFGLPNIII	K	A	A	A	K	F	4	0	0	1	1	0	1	0	0	0	0	1	0	1	0	0	0	0	0	0	0	9	0	981.423	CL11640Contig1_orf1;CL6593Contig2_orf1	CL11640Contig1_orf1	141	149	yes	no	2;3	0.00035748	117.7	11	0
AAFDFDLSQSHR	ELNGRGAKAAFDFDLS	FDLSQSHRALGLVSVS	K	A	A	H	R	A	2	1	0	2	0	1	0	0	1	0	1	0	0	2	0	2	0	0	0	0	0	12	0	1392.64	CL2467Contig1_orf1;CL2467Contig6_orf1;CL2467Contig4_orf1;CL2467Contig3_orf1;CL2467Contig7_orf1;CL2467Contig8_orf1;CL2467Contig5_orf1	CL2467Contig6_orf1	1309	1320	no	no	3	1.3806e-09	118.77	4	0				1
AAFEFFSK	ENAKRRLRAAFEFFSK	AAFEFFSKLGNKYWTF	R	A	A	S	K	L	2	0	0	0	0	0	1	0	0	0	0	1	0	3	0	1	0	0	0	0	0	8	0	945.46	CL11797Contig1_orf1	CL11797Contig1_orf1	130	137	yes	yes	2;3	0.0013623	117.89	4.5	0.5				2	2
AAFFGFYDTAK	VQGIIIYRAAFFGFYD	FGFYDTAKGMLPDPKS	R	A	A	A	K	G	3	0	0	1	0	0	0	1	0	0	0	1	0	3	0	0	1	0	1	0	0	11	0	1236.58	SCL3Contig473_orf1	SCL3Contig473_orf1	233	243	yes	yes	2;3;4	5.8487e-12	140.48	6.4	0.49						3
AAFGGSGGR	ISSNVASKAAFGGSGG	AFGGSGGRGSSSGGGY	K	A	A	G	R	G	2	1	0	0	0	0	0	4	0	0	0	0	0	1	0	1	0	0	0	0	0	9	0	778.372	CON__P35908	CON__P35908	522	530	yes	yes	2	0.018417	66.504	4	0				1
AAFNSLLDENTWMLEDDLAVAR	SELVEDLRAAFNSLLD	EDDLAVAREKLAAIDP	R	A	A	A	R	E	4	1	2	3	0	0	2	0	0	0	4	0	1	1	0	1	1	1	0	1	0	22	0	2493.18	SCL9Contig318_orf1;SCL9Contig359_orf1;GH2_28_2-c18704_g1_i1_orf1;CL30962Contig1_orf1;SCL9Contig129_orf1;SCL9Contig128_orf1;GH1_R_1-c23333_g1_i5_orf1;GH1_R_1-c23333_g1_i4_orf1;GH1_R_1-c23333_g1_i6_orf1;SCL9Contig72_orf1;GH1_28_2-gc17671_g1_i2_orf1;GH1_28_2-gc17671_g1_i1_orf1;GH1_28_2-gc17671_g1_i3_orf1;GH1_16_1-c21215_g1_i1_orf1;SCL9Contig31_orf1;SCL9Contig32_orf1;GH1_16_1-c21215_g1_i4_orf1;GH1_16…	SCL9Contig318_orf1	473	494	yes	no	3	1.5903e-16	118.32	14.5	0.5
AAFPIMK	RGSFMVTRAAFPIMKE	RAAFPIMKEQKFGRII	R	A	A	M	K	E	2	0	0	0	0	0	0	0	0	1	0	1	1	1	1	0	0	0	0	0	0	7	0	776.425	GH2_R_2-c19515_g1_i1_orf1;GH1_R_2-c17206_g1_i1_orf1;CL4678Contig4_orf1;CL4678Contig3_orf1;CL4678Contig2_orf1;GH2_R_2-c19515_g1_i2_orf1;GH2_R_1-c19627_g1_i1_orf1;CL4678Contig1_orf1;GH1_R_2-c17206_g1_i2_orf1;GH1_R_1-c23746_g1_i1_orf1	GH2_R_2-c19515_g1_i1_orf1	138	144	no	no	2;3	0.0059844	118.06	14.3	0.471
AAFYQEDGINWFR	FNLPEENKAAFYQEDG	EDGINWFRTGDIGEIN	K	A	A	F	R	T	2	1	1	1	0	1	1	1	0	1	0	0	0	2	0	0	0	1	1	0	0	13	0	1615.74	CL215Contig5_orf1;CL215Contig3_orf1;CL215Contig2_orf1	CL215Contig5_orf1	502	514	yes	no	2;3	3.2623e-14	124.81	10	0
AAGAIPMCVSNVPELGLWWETANR	AVVVRLMKAAGAIPMC	LWWETANRVYGRTSSA	K	A	A	N	R	V	4	1	2	0	1	0	2	2	0	1	2	0	1	0	2	1	1	2	0	2	0	24	0	2641.28	CL3907Contig1_orf1;CL3907Contig2_orf1	CL3907Contig1_orf1	241	264	no	no	3	1.7331e-16	98.3	1.5	0.5	1	1
AAGEAPLDVTVMDANYQPVK	ADFHVDTRAAGEAPLD	DANYQPVKLDAKDNKN	R	A	A	V	K	L	4	0	1	2	0	1	1	1	0	0	1	1	1	0	2	0	1	0	1	3	0	20	0	2088.02	SCL1Contig3695_orf1;GH1_16_2-c14174_g1_i1_orf1;GH2_16_2-c27258_g1_i1_orf1	SCL1Contig3695_orf1	715	734	yes	no	2;3;4	1.4958e-135	251.35	16.2	0.433
AAGEKVDTMTSK	VKHQQQQKAAGEKVDT	KVDTMTSKDAALFPII	K	A	A	S	K	D	2	0	0	1	0	0	1	1	0	0	0	2	1	0	0	1	2	0	0	1	0	12	1	1236.6	SCL1Contig2512_orf1;CL8489Contig1_orf1;SCL1Contig2513_orf1;CL25008Contig1_orf2	SCL1Contig2512_orf1	69	80	yes	no	3	0.076851	43.405	5	0					1
AAGLNAVETYVPWNLHEPR	RETLKKLKAAGLNAVE	PWNLHEPRQGEFDFGG	K	A	A	P	R	Q	3	1	2	0	0	0	2	1	1	0	2	0	0	0	2	0	1	1	1	2	0	19	0	2136.08	CL10299Contig1_orf1	CL10299Contig1_orf1	98	116	yes	yes	2;3;4;5	8.2392e-135	249.06	12.6	1.92
AAGNENPFDMR	EKQELLSKAAGNENPF	NENPFDMRVYKRVSGD	K	A	A	M	R	V	2	1	2	1	0	0	1	1	0	0	0	0	1	1	1	0	0	0	0	0	0	11	0	1220.52	CL10067Contig1_orf1	CL10067Contig1_orf1	72	82	yes	yes	2	0.013938	60.539	11	0
AAGNTPQQK	MGKNMREKAAGNTPQQ	AGNTPQQKMFMYSAHD	K	A	A	Q	K	M	2	0	1	0	0	2	0	1	0	0	0	1	0	0	1	0	1	0	0	0	0	9	0	913.462	CL7104Contig1_orf1	CL7104Contig1_orf1	274	282	yes	yes	3	0.015252	63.419	8	0
AAHACIWAPHPGFTNFGECR	LEMKQCRRAAHACIWA	FTNFGECRAAIMMHLR	R	A	A	C	R	A	4	1	1	0	2	0	1	2	2	1	0	0	0	2	2	0	1	1	0	0	0	20	0	2298.02	CL7393Contig1_orf1	CL7393Contig1_orf1	64	83	yes	yes	4	2.1702e-19	124.84	4	0				1
AAHDQAK	QRVDDFLKAAHDQAKG	KAAHDQAKGYASDHII	K	A	A	A	K	G	3	0	0	1	0	1	0	0	1	0	0	1	0	0	0	0	0	0	0	0	0	7	0	739.361	CL11216Contig2_orf1	CL11216Contig2_orf1	307	313	yes	yes	3	0.0041044	86.866	11	0
AAHQDMDVDK	NEAAKALRAAHQDMDV	HQDMDVDKVHDMMDDI	R	A	A	D	K	V	2	0	0	3	0	1	0	0	1	0	0	1	1	0	0	0	0	0	0	1	0	10	0	1128.49	CL2808Contig3_orf1;CL2808Contig2_orf1;CL2808Contig1_orf1	CL2808Contig3_orf1	137	146	yes	no	3	3.1813e-06	112.13	3	0			1
AAIAWEK	QGQVIKCKAAIAWEKL	KAAIAWEKLKPLSIEE	K	A	A	E	K	L	3	0	0	0	0	0	1	0	0	1	0	1	0	0	0	0	0	1	0	0	0	7	0	787.423	SCL6Contig193_orf1;GH1_28_2-gc17012_g1_i2_orf1;GH1_28_1-c13983_g1_i1_orf1;SCL6Contig52_orf1;SCL6Contig313_orf1;SCL6Contig590_orf1;SCL6Contig263_orf1;CL17613Contig2_orf1;CL17613Contig1_orf1;CL16585Contig1_orf1;CL16585Contig2_orf1	CL17613Contig2_orf1	26	32	no	no	2;3	0.0041986	89.142	13	0
AAIDGIISFMK	NWKMNGDKAAIDGIIS	DGIISFMKTGPLSPNT	K	A	A	M	K	T	2	0	0	1	0	0	0	1	0	3	0	1	1	1	0	1	0	0	0	0	0	11	0	1164.62	CL11623Contig1_orf1	CL11623Contig1_orf1	45	55	yes	yes	2;3	1.5291e-21	164.04	9.5	0.5
AAIDTSNIPSK	AENMSRERAAIDTSNI	DTSNIPSKVPAGLAAF	R	A	A	S	K	V	2	0	1	1	0	0	0	0	0	2	0	1	0	0	1	2	1	0	0	0	0	11	0	1115.58	CL1347Contig5_orf1	CL1347Contig5_orf1	428	438	yes	yes	2	8.1686e-05	96.604	9	0
AAIDTSNIPTK	AENMSRERAAIDTSNI	DTSNIPTKVPAGLAAF	R	A	A	T	K	V	2	0	1	1	0	0	0	0	0	2	0	1	0	0	1	1	2	0	0	0	0	11	0	1129.6	CL1347Contig2_orf1;CL1347Contig1_orf1;CL1347Contig4_orf1;CL1347Contig6_orf1;GH2_28_2-c9800_g1_i1_orf1;GH2_28_2-c9800_g1_i2_orf1	GH2_28_2-c9800_g1_i2_orf1	405	415	no	no	2;3	3.6966e-08	116.71	9.5	0.5
AAIEVLQR	PSLEEMTRAAIEVLQR	AAIEVLQRDDNGFFLF	R	A	A	Q	R	D	2	1	0	0	0	1	1	0	0	1	1	0	0	0	0	0	0	0	0	1	0	8	0	898.524	CL6958Contig2_orf1;CL6958Contig1_orf1;GH2_16_1-c18643_g1_i1_orf2A;CL5836Contig1_orf1A	CL6958Contig2_orf1	365	372	no	no	3	0.0072594	69.198	12	0
AAIICVGDK	ELAGDASKAAIICVGD	AIICVGDKSRAQLQRT	K	A	A	D	K	S	2	0	0	1	1	0	0	1	0	2	0	1	0	0	0	0	0	0	0	1	0	9	0	945.495	CL11597Contig1_orf1	CL11597Contig1_orf1	145	153	yes	yes	2;3	1.7684e-06	136.57	13	0
AAILGEQYLWPGGVVPYVFGNSVNSYER	GQEPGKERAAILGEQY	NSVNSYERSLIISAMD	R	A	A	E	R	S	2	1	2	0	0	1	2	4	0	1	2	0	0	1	2	2	0	1	3	4	0	28	0	3084.53	CL11763Contig1_orf1	CL11763Contig1_orf1	66	93	yes	yes	3;4	3.9757e-40	142.3	9.5	0.5
AAIPEDILR	DSYEEVGKAAIPEDIL	AIPEDILRSLKNIVVD	K	A	A	L	R	S	2	1	0	1	0	0	1	0	0	2	1	0	0	0	1	0	0	0	0	0	0	9	0	996.56	CL165Contig3_orf1;CL165Contig2_orf1	CL165Contig3_orf1	358	366	yes	no	2	0.003922	79.986	18	0
AALDAESQSLELTMAVPIVR	RLLMDELRAALDAESQ	TMAVPIVRYRLVDGYS	R	A	A	V	R	Y	4	1	0	1	0	1	2	0	0	1	3	0	1	0	1	2	1	0	0	2	0	20	0	2113.11	CL11744Contig1_orf1	CL11744Contig1_orf1	195	214	yes	yes	2;3;4	6.517e-136	253.99	6.75	6.5			3
AALLTAR	AAMCTPSRAALLTARY	RAALLTARYPSRYGLV	R	A	A	A	R	Y	3	1	0	0	0	0	0	0	0	0	2	0	0	0	0	0	1	0	0	0	0	7	0	714.439	SCL1Contig1190_orf1;GH1_R_2-c11999_g1_i2_orf1	SCL1Contig1190_orf1	99	105	no	no	2	0.014495	92.191	1.5	0.5	1	1
AALLTGR	AALCTPSRAALLTGRY	RAALLTGRYPFRYGLV	R	A	A	G	R	Y	2	1	0	0	0	0	0	1	0	0	2	0	0	0	0	0	1	0	0	0	0	7	0	700.423	SCL1Contig3897_orf1;SCL1Contig104_orf1;SCL1Contig3473_orf1;CL14855Contig1_orf1;GH1_16_2-c13290_g3_i1_orf1;GH1_R_1-c42209_g1_i1_orf1;CL681Contig1_orf1;GH1_28_1-c17875_g1_i8_orf2;GH2_28_1-c24150_g1_i2_orf1;CL3706Contig6_orf1;CL3706Contig5_orf1;CL3706Contig4_orf1;CL3706Contig3_orf1;CL3706Contig2_orf1;CL3706Contig1_orf1;CL5696Contig2_orf1;CL5696Contig1_orf1;GH2_R_1-c19400_g1_i4_orf1;CL681Contig8_orf1…	GH2_28_1-c24150_g1_i2_orf1	95	101	no	no	2	0.012799	95.541	1	0	1
AALPMYFAK	KITLKKLKAALPMYFA	ALPMYFAKLASVEEAH	K	A	A	A	K	L	3	0	0	0	0	0	0	0	0	0	1	1	1	1	1	0	0	0	1	0	0	9	0	1010.53	GH1_R_1-c23521_g1_i2_orf1;GH1_16_2-c19100_g1_i5_orf1;CL914Contig6_orf1;CL18744Contig1_orf1;GH1_28_2-gc17288_g1_i2_orf1;CL914Contig9_orf1;CL914Contig7_orf1;GH2_R_1-c19357_g1_i3_orf1;GH2_16_1-c23833_g1_i6_orf1;CL914Contig8_orf1;CL914Contig5_orf1;CL914Contig2_orf1;CL914Contig1_orf1;GH2_16_1-c23833_g1_i5_orf1;CL914Contig4_orf1;CL914Contig3_orf1	GH1_R_1-c23521_g1_i2_orf1	365	373	yes	no	2	3.349e-07	144.38	18	0
AALSAEGMILTAAVSAGK	VILLAELKAALSAEGM	TAAVSAGKGTIDPAYN	K	A	A	G	K	G	6	0	0	0	0	0	1	2	0	1	2	1	1	0	0	2	1	0	0	1	0	18	0	1659.89	CL1051Contig1_orf1	CL1051Contig1_orf1	29	46	yes	yes	3;4	3.9904e-13	118.21	4.8	1.17				3	1
AALTLHQAR	GVAGGATRAALTLHQA	ALTLHQARRDNMADVS	R	A	A	A	R	R	3	1	0	0	0	1	0	0	1	0	2	0	0	0	0	0	1	0	0	0	0	9	0	979.556	GH2_16_2-c26321_g1_i2_orf1;CL4765Contig1_orf1;CL4765Contig2_orf1	GH2_16_2-c26321_g1_i2_orf1	211	219	yes	no	3	0.00013998	98.933	13	0
AAMNAMPR	HIGDWAMKAAMNAMPR	AAMNAMPRKNIDGNGK	K	A	A	P	R	K	3	1	1	0	0	0	0	0	0	0	0	0	2	0	1	0	0	0	0	0	0	8	0	860.4	CL10525Contig1_orf1	CL10525Contig1_orf1	52	59	yes	yes	2	0.0050166	94.874	5.5	0.5					1	1
AAMWEGGVR	NWPLRGVKAAMWEGGV	AMWEGGVRGAGLLWSP	K	A	A	V	R	G	2	1	0	0	0	0	1	2	0	0	0	0	1	0	0	0	0	1	0	1	0	9	0	975.46	CL895Contig6_orf1;CL895Contig7_orf1;CL895Contig3_orf2;GH2_16_2-c27063_g2_i3_orf1;CL35714Contig1_orf1;GH1_16_1-c20599_g1_i5_orf1;GH2_16_2-c27063_g2_i4_orf1;GH2_16_2-c27063_g2_i6_orf1	CL895Contig6_orf1	346	354	no	no	2;3	0.0018533	88.181	10	0
AANENIQYYR	NMTASLLKAANENIQY	NENIQYYRENSICSAE	K	A	A	Y	R	E	2	1	2	0	0	1	1	0	0	1	0	0	0	0	0	0	0	0	2	0	0	10	0	1240.58	GH1_28_1-c17667_g1_i1_orf1;CL9841Contig1_orf1;CL18651Contig1_orf1	GH1_28_1-c17667_g1_i1_orf1	1048	1057	yes	no	2	2.7209e-06	126.19	16.5	0.5
AANLYASDPEADFLDYVNPPIGK	GSVMDTCKAANLYASD	YVNPPIGKGKPVTAKL	K	A	A	G	K	G	4	0	2	3	0	0	1	1	0	1	2	1	0	1	3	1	0	0	2	1	0	23	0	2479.19	CL11270Contig1_orf1	CL11270Contig1_orf1	153	175	yes	yes	3;5	6.3267e-17	109.85	1	0	2
AAPGGIHCYFDNVGGDFTLHALR	NIDEELKKAAPGGIHC	DFTLHALRHMVDHARI	K	A	A	L	R	H	3	1	1	2	1	0	0	4	2	1	2	0	0	2	1	0	1	0	1	1	0	23	0	2487.18	CL11962Contig1_orf1	CL11962Contig1_orf1	215	237	yes	yes	4	3.9317e-11	89.831	15	0
AAPHAVLESDK	DWETIKTRAAPHAVLE	HAVLESDKCVVVVPSS	R	A	A	D	K	C	3	0	0	1	0	0	1	0	1	0	1	1	0	0	1	1	0	0	0	1	0	11	0	1136.58	SCL1Contig1039_orf1;SCL1Contig3660_orf1;SCL1Contig686_orf1	SCL1Contig1039_orf1	478	488	no	no	2;3;4	1.0876e-15	148.28	13.2	0.433
AAQAAFK	ADIDAAVKAAQAAFKR	KAAQAAFKRTAPWRTM	K	A	A	F	K	R	4	0	0	0	0	1	0	0	0	0	0	1	0	1	0	0	0	0	0	0	0	7	0	705.381	CL22108Contig1_orf1;CL9538Contig1_orf1;CL11885Contig1_orf1	CL22108Contig1_orf1	92	98	yes	no	2	0.016602	88.029	1	0	1
AAQAMYNPK	SATPTIPRAAQAMYNP	AQAMYNPKLFQGDIMG	R	A	A	P	K	L	3	0	1	0	0	1	0	0	0	0	0	1	1	0	1	0	0	0	1	0	0	9	0	992.475	CL10941Contig1_orf1;GH1_R_1-c19177_g2_i2_orf1	CL10941Contig1_orf1	37	45	no	no	2;3	0.00063554	105.52	12.3	8.01	1
AAQDGANIVVAAK	IGKAIALKAAQDGANI	ANIVVAAKTAEPHPKL	K	A	A	A	K	T	5	0	1	1	0	1	0	1	0	1	0	1	0	0	0	0	0	0	0	2	0	13	0	1226.66	GH1_R_1-c11692_g1_i1_orf1;CL10740Contig1_orf1	GH1_R_1-c11692_g1_i1_orf1	32	44	yes	no	2;3	3.2671e-34	176.89	5.33	0.471					2	1
AAQPYVDSLVQAFTR	ENWVAVERAAQPYVDS	SLVQAFTRYGVELDAI	R	A	A	T	R	Y	3	1	0	1	0	2	0	0	0	0	1	0	0	1	1	1	1	0	1	2	0	15	0	1664.85	SCL2Contig448_orf1;SCL2Contig321_orf1;SCL2Contig1196_orf1;SCL2Contig370_orf1;SCL2Contig368_orf1;SCL2Contig369_orf1	SCL2Contig448_orf1	5270	5284	yes	no	3	6.8167e-12	117.83	11	0
AASCLEYFTTHEWR	RIAQKLDRAASCLEYF	YFTTHEWRFCNENVQG	R	A	A	W	R	F	2	1	0	0	1	0	2	0	1	0	1	0	0	1	0	1	2	1	1	0	0	14	0	1769.78	SCL2Contig790_orf1;SCL2Contig394_orf1;SCL2Contig273_orf1;SCL2Contig1080_orf1;SCL2Contig1079_orf1;GH2_16_2-c24355_g1_i3_orf1;GH2_16_1-c23136_g3_i1_orf1;GH1_R_2-c15684_g1_i1_orf1	SCL2Contig790_orf1	409	422	yes	no	3	0.00021857	80.287	8	0
AASEGPLK	DDIKAAMKAASEGPLK	AASEGPLKGVLGYTED	K	A	A	L	K	G	2	0	0	0	0	0	1	1	0	0	1	1	0	0	1	1	0	0	0	0	0	8	0	771.413	CL9902Contig1_orf1	CL9902Contig1_orf1	283	290	yes	yes	2;3	0.014	78.149	18	0
AASGALADLLR	PFVGLFAKAASGALAD	GALADLLRIHRGVFLS	K	A	A	L	R	I	4	1	0	1	0	0	0	1	0	0	3	0	0	0	0	1	0	0	0	0	0	11	0	1056.59	CL2300Contig1_orf1	CL2300Contig1_orf1	66	76	yes	yes	3	0.067553	40.767	1	0	1
AASLWIESIR	FADCSHMRAASLWIES	SLWIESIRATTPDHMF	R	A	A	I	R	A	2	1	0	0	0	0	1	0	0	2	1	0	0	0	0	2	0	1	0	0	0	10	0	1144.62	CL10435Contig1_orf1;CL24063Contig1_orf1	CL10435Contig1_orf1	337	346	yes	no	2	0.0078639	70.321	3	0			1
AASPELLDWK	DHWTSRHRAASPELLD	SPELLDWKLGSISEHA	R	A	A	W	K	L	2	0	0	1	0	0	1	0	0	0	2	1	0	0	1	1	0	1	0	0	0	10	0	1128.58	CL518Contig5_orf1;CL518Contig8_orf1;CL518Contig6_orf1;GH2_28_2-c13258_g1_i2_orf1;CL518Contig10_orf1;CL518Contig4_orf1;CL518Contig9_orf1;CL518Contig1_orf1;GH1_16_2-c14572_g1_i6_orf2	CL518Contig5_orf1	498	507	yes	no	2;3	6.6723e-06	107.79	3.5	0.5			2	2
AASQFWDFYLPTR	LQERWLSRAASQFWDF	WDFYLPTRVEPNISCG	R	A	A	T	R	V	2	1	0	1	0	1	0	0	0	0	1	0	0	2	1	1	1	1	1	0	0	13	0	1600.77	CL17266Contig1_orf1;SCL5Contig695_orf1;GH2_28_1-c4348_g1_i1_orf1;SCL5Contig68_orf1;GH1_16_1-c17542_g1_i2_orf1;CL29361Contig1_orf1;GH2_16_1-c22447_g1_i2_orf1	CL17266Contig1_orf1	46	58	yes	no	2;3	3.0813e-10	116.58	9.33	0.471
AASSVPAR	AHPAMLSKAASSVPAR	AASSVPARVAATGALR	K	A	A	A	R	V	3	1	0	0	0	0	0	0	0	0	0	0	0	0	1	2	0	0	0	1	0	8	0	757.408	SCL6Contig592_orf1;SCL6Contig102_orf1	SCL6Contig592_orf1	116	123	yes	no	2	0.050253	62.88	9	0
AASTLEEAR	GELLLGAKAASTLEEA	ASTLEEARQKLAKTLR	K	A	A	A	R	Q	3	1	0	0	0	0	2	0	0	0	1	0	0	0	0	1	1	0	0	0	0	9	0	946.472	CL139Contig6_orf2;CL139Contig4_orf1	CL139Contig6_orf2	316	324	yes	no	2	0.00059861	100.58	2.5	0.5		1	1
AASVTVEPYWPGLFAK	EKINTILKAASVTVEP	YWPGLFAKAVSGLDIK	K	A	A	A	K	A	3	0	0	0	0	0	1	1	0	0	1	1	0	1	2	1	1	1	1	2	0	16	0	1734.9	CL10220Contig1_orf1	CL10220Contig1_orf1	39	54	yes	yes	2;3;4	3.8384e-81	216.27	7.25	0.433
AATAMYNPDLFQGDIK	GATPAVPRAATAMYNP	DLFQGDIKGIAGQEPG	R	A	A	I	K	G	3	0	1	2	0	1	0	1	0	1	1	1	1	1	1	0	1	0	1	0	0	16	0	1753.83	CL11763Contig1_orf1	CL11763Contig1_orf1	39	54	yes	yes	2;3;4	1.5008e-69	206.8	5.4	1.74		1				3
AATLDGFDNTGSYWLNGYTVTQR	RFVELSNKAATLDGFD	NGYTVTQREADKYTGG	K	A	A	Q	R	E	2	1	2	2	0	1	0	3	0	0	2	0	0	1	0	1	4	1	2	1	0	23	0	2549.18	SCL1Contig877_orf1;SCL1Contig1216_orf1;SCL1Contig3367_orf1;SCL1Contig3916_orf1;SCL1Contig3915_orf1;SCL1Contig3060_orf1	SCL1Contig877_orf1	212	234	no	no	3	1.5403e-90	195.03	12.5	0.5
AATLIPK	VTPSSAFKAATLIPKL	KAATLIPKLMACIDKA	K	A	A	P	K	L	2	0	0	0	0	0	0	0	0	1	1	1	0	0	1	0	1	0	0	0	0	7	0	712.448	CL7645Contig1_orf1;GH1_16_2-c18239_g1_i1_orf2	CL7645Contig1_orf1	468	474	yes	no	3	0.019079	64.776	10	0
AATNTGIR	NNLVEAVRAATNTGIR	AATNTGIREAGIDARL	R	A	A	I	R	E	2	1	1	0	0	0	0	1	0	1	0	0	0	0	0	0	2	0	0	0	0	8	0	802.43	CL2829Contig2_orf1;CL2829Contig1_orf1;CL2829Contig3_orf1	CL2829Contig2_orf1	390	397	yes	no	2	0.078397	58.815	9	0
AATPADGQSEEGDKK	LSCPFSGKAATPADGQ	QSEEGDKKND______	K	A	A	K	K	N	3	0	0	2	0	1	2	2	0	0	0	2	0	0	1	1	1	0	0	0	0	15	1	1502.68	CL36088Contig1_orf1;GH2_R_1-c14171_g1_i8_orf1;GH1_16_2-c17248_g1_i7_orf1;CL5596Contig2_orf1;CL36204Contig1_orf1;CL10587Contig2_orf1;CL10587Contig1_orf1;CL19394Contig1_orf1	CL36088Contig1_orf1	84	98	yes	no	3	0.00018592	82.663	3	0			1
AATQCEFTR	LILAWKLRAATQCEFT	ATQCEFTRDEFMNGLT	R	A	A	T	R	D	2	1	0	0	1	1	1	0	0	0	0	0	0	1	0	0	2	0	0	0	0	9	0	1082.48	CL13528Contig1_orf1;CL11134Contig1_orf1;GH1_28_2-gc13068_g1_i2_orf1	CL13528Contig1_orf1	114	122	yes	no	2	0.0076006	72.2	14	0
AATQCLQQR	SDYLWLLRAATQCLQQ	ATQCLQQRAPKALLYL	R	A	A	Q	R	A	2	1	0	0	1	3	0	0	0	0	1	0	0	0	0	0	1	0	0	0	0	9	0	1074.52	GH2_R_1-c7535_g1_i2_orf1;CL5299Contig1_orf1	GH2_R_1-c7535_g1_i2_orf1	169	177	yes	no	2	0.00033807	118.21	14	0
AATSHYNCR	NCLAPMNKAATSHYNC	ATSHYNCRVMECRLAC	K	A	A	C	R	V	2	1	1	0	1	0	0	0	1	0	0	0	0	0	0	1	1	0	1	0	0	9	0	1078.46	CL8497Contig1_orf1;CL30900Contig1_orf1	CL8497Contig1_orf1	258	266	yes	no	2;3	6.2041e-11	137.95	9.67	0.471
AAVEIQPFLMEK	AGVVEHQRAAVEIQPF	IQPFLMEKMGDYCFQL	R	A	A	E	K	M	2	0	0	0	0	1	2	0	0	1	1	1	1	1	1	0	0	0	0	1	0	12	0	1374.72	GH2_28_1-c26508_g1_i2_orf1;GH2_R_1-c19664_g1_i2_orf1;GH2_R_1-c19664_g1_i1_orf1;GH2_28_1-c26508_g1_i1_orf1;GH1_28_1-c30120_g1_i1_orf1;CL1013Contig2_orf1;GH2_28_2-c18492_g2_i1_orf1;GH1_28_2-gc18058_g2_i1_orf1;GH1_R_2-c17294_g1_i1_orf1;GH1_16_1-c21176_g3_i3_orf1;CL1013Contig1_orf1	GH2_28_1-c26508_g1_i2_orf1	2939	2950	yes	no	3	0.0091525	53.448	10	0
AAVESTTPK	ARIPAMAKAAVESTTP	AVESTTPKLNTFVRYA	K	A	A	P	K	L	2	0	0	0	0	0	1	0	0	0	0	1	0	0	1	1	2	0	0	1	0	9	0	902.471	CL10661Contig1_orf1	CL10661Contig1_orf1	67	75	yes	yes	2;3	1.4585e-09	150.27	17.3	0.471
AAVIGMIHVK	KDLFQCSRAAVIGMIH	VIGMIHVKALPGTPLN	R	A	A	V	K	A	2	0	0	0	0	0	0	1	1	2	0	1	1	0	0	0	0	0	0	2	0	10	0	1037.61	CL4506Contig3_orf1;GH1_16_2-c16188_g1_i1_orf1;CL4506Contig2_orf1	CL4506Contig3_orf1	37	46	yes	no	3	0.0063809	59.597	2	0		1
AAVPDAVAK	MSMIDPPRAAVPDAVA	AVPDAVAKCRSAGIKV	R	A	A	A	K	C	4	0	0	1	0	0	0	0	0	0	0	1	0	0	1	0	0	0	0	2	0	9	0	840.471	CL11457Contig1_orf1	CL11457Contig1_orf1	594	602	yes	yes	2;3	0.0019818	87.258	4.33	0.471				2	1
AAVSISAR	QESRFSVKAAVSISAR	AAVSISARNPCDLKME	K	A	A	A	R	N	3	1	0	0	0	0	0	0	0	1	0	0	0	0	0	2	0	0	0	1	0	8	0	773.44	CL2467Contig1_orf1;CL2467Contig6_orf1;CL2467Contig4_orf1;CL2467Contig7_orf1;CL2467Contig8_orf1;CL2467Contig5_orf1	CL2467Contig6_orf1	104	111	no	no	2	0.049217	63.21	4	0				1
AAVVAEK	LISRTWPRAAVVAEKL	RAAVVAEKLWSATEHT	R	A	A	E	K	L	3	0	0	0	0	0	1	0	0	0	0	1	0	0	0	0	0	0	0	2	0	7	0	686.396	SCL1Contig263_orf1;GH2_28_1-c32910_g1_i1_orf1;SCL1Contig2198_orf1	SCL1Contig263_orf1	503	509	no	no	2;3	0.02719	80.229	3	0			2
AAVVHGSELR	EVDPTEAKAAVVHGSE	VVHGSELRDMTSEQLD	K	A	A	L	R	D	2	1	0	0	0	0	1	1	1	0	1	0	0	0	0	1	0	0	0	2	0	10	0	1037.56	CL11457Contig1_orf1	CL11457Contig1_orf1	659	668	yes	yes	2;3	0.00073292	90.827	4	1			1		1
AAWDFVK	KSKVVAEKAAWDFVKE	KAAWDFVKELPDDQKF	K	A	A	V	K	E	2	0	0	1	0	0	0	0	0	0	0	1	0	1	0	0	0	1	0	1	0	7	0	835.423	SCL7Contig79_orf1;SCL7Contig444_orf1;SCL7Contig428_orf1;SCL7Contig126_orf1;GH1_16_2-c16418_g1_i2_orf1	SCL7Contig79_orf1	175	181	yes	no	2	0.016959	87.323	15	0
AAWEEAK	GMRTKLIRAAWEEAKI	RAAWEEAKISEKFEAS	R	A	A	A	K	I	3	0	0	0	0	0	2	0	0	0	0	1	0	0	0	0	0	1	0	0	0	7	0	803.381	SCL12Contig140_orf1	SCL12Contig140_orf1	97	103	yes	yes	2;3	0.011677	97.798	11.3	0.471
AAWEVDEGRR	LGRLAWMRAAWEVDEG	WEVDEGRRNTYYASIA	R	A	A	R	R	N	2	2	0	1	0	0	2	1	0	0	0	0	0	0	0	0	0	1	0	1	0	10	1	1187.57	CL7378Contig2_orf1;CL7378Contig1_orf1	CL7378Contig2_orf1	348	357	yes	no	3	0.026954	48.698	7	0
AAWPMCPTIGEIR	LPKEFDSRAAWPMCPT	CPTIGEIRDQGSCGSC	R	A	A	I	R	D	2	1	0	0	1	0	1	1	0	2	0	0	1	0	2	0	1	1	0	0	0	13	0	1500.72	CL11961Contig1_orf1	CL11961Contig1_orf1	98	110	yes	yes	2;3	5.1704e-12	121.69	2	0		2
AAYDLGVR	FDVHKYARAAYDLGVR	AAYDLGVRYIGGCCGF	R	A	A	V	R	Y	2	1	0	1	0	0	0	1	0	0	1	0	0	0	0	0	0	0	1	1	0	8	0	863.45	SCL6Contig644_orf1;GH1_R_1-c19639_g1_i1_orf1;SCL6Contig82_orf1;SCL6Contig222_orf1	SCL6Contig644_orf1	311	318	no	no	2	0.0068847	88.358	5.5	0.5					1	1
AAYEENLEQLDSVR	STELFRIKAAYEENLE	LEQLDSVRRENKNLAD	K	A	A	V	R	R	2	1	1	1	0	1	3	0	0	0	2	0	0	0	0	1	0	0	1	1	0	14	0	1635.77	CL26Contig17_orf1;CL26Contig8_orf1;CL26Contig12_orf1;CL26Contig5_orf1;CL26Contig6_orf1	CL26Contig17_orf1	1382	1395	yes	no	3	9.9206e-06	94.673	1.5	0.5	1	1
AAYQVANLPK	FSEAVPARAAYQVANL	YQVANLPKGGKVEIEA	R	A	A	P	K	G	3	0	1	0	0	1	0	0	0	0	1	1	0	0	1	0	0	0	1	1	0	10	0	1073.59	CL11629Contig1_orf1	CL11629Contig1_orf1	117	126	yes	yes	2;3	2.7128e-09	144.77	4	0.816			2	2	2
ACAELHSEVNVK	QTLSAFLKACAELHSE	LHSEVNVKNIIISLID	K	A	C	V	K	N	2	0	1	0	1	0	2	0	1	0	1	1	0	0	0	1	0	0	0	2	0	12	0	1355.65	CL1056Contig4_orf1;GH2_16_2-c25367_g1_i5_orf1;CL1056Contig3_orf1;CL1056Contig2_orf1;CL1056Contig1_orf1	CL1056Contig4_orf1	317	328	yes	no	3	1.8707e-11	132.32	14.5	0.5
ACCECLHK	EDYDAVDKACCECLHK	ACCECLHKNIQMKGKR	K	A	C	H	K	N	1	0	0	0	3	0	1	0	1	0	1	1	0	0	0	0	0	0	0	0	0	8	0	1076.42	GH1_R_1-c17790_g1_i1_orf1;GH1_R_2-c12120_g1_i2_orf2;CL4786Contig1_orf2;CL4786Contig2_orf1	GH1_R_1-c17790_g1_i1_orf1	162	169	yes	no	2;3	0.0039917	100.02	1	0	2
ACDAHSNEYIVR	EEFIKLLKACDAHSNE	HSNEYIVRLRDEIRVC	K	A	C	V	R	L	2	1	1	1	1	0	1	0	1	1	0	0	0	0	0	1	0	0	1	1	0	12	0	1433.64	CL10145Contig1_orf1	CL10145Contig1_orf1	448	459	yes	yes	3	2.2046e-17	154.85	6	1					1
ACEGKPAWEIILK	LLQDYLNKACEGKPAW	PAWEIILKTAGTTVLL	K	A	C	L	K	T	2	0	0	0	1	0	2	1	0	2	1	2	0	0	1	0	0	1	0	0	0	13	1	1513.8	CL12939Contig1_orf1;CL24301Contig1_orf1;CL11027Contig1_orf1	CL12939Contig1_orf1	19	31	yes	no	3	0.00058693	73.834	17	0
ACELAANTPGLCFIR	SDAVSTERACELAANT	TPGLCFIRTSRPGTAV	R	A	C	I	R	T	3	1	1	0	2	0	1	1	0	1	2	0	0	1	1	0	1	0	0	0	0	15	0	1691.81	CL10900Contig1_orf1	CL10900Contig1_orf1	497	511	yes	yes	2;3	5.6086e-11	114.01	3	0			2
ACFETIK	NHAAVIEKACFETIKE	KACFETIKEGNFRTAD	K	A	C	I	K	E	1	0	0	0	1	0	1	0	0	1	0	1	0	1	0	0	1	0	0	0	0	7	0	867.416	CL11205Contig1_orf1;GH1_28_2-gc8498_g1_i1_orf2	CL11205Contig1_orf1	337	343	yes	no	2	0.011677	97.798	9	0
ACFIGSSLTLPVSEGK	DDMPAHVKACFIGSSL	TLPVSEGKLNLGTWQG	K	A	C	G	K	L	1	0	0	0	1	0	1	2	0	1	2	1	0	1	1	3	1	0	0	1	0	16	0	1664.84	SCL9Contig167_orf1	SCL9Contig167_orf1	232	247	yes	yes	3	8.0038e-34	148.48	4	0				1
ACGATIANR	SDNNRLARACGATIAN	CGATIANRTEELKEED	R	A	C	N	R	T	3	1	1	0	1	0	0	1	0	1	0	0	0	0	0	0	1	0	0	0	0	9	0	932.45	CL10824Contig1_orf1	CL10824Contig1_orf1	352	360	yes	yes	2	0.00050898	113.71	14	0
ACGAVVHVVEK	HVSALDSRACGAVVHV	AVVHVVEKMLVVPKVN	R	A	C	E	K	M	2	0	0	0	1	0	1	1	1	0	0	1	0	0	0	0	0	0	0	4	0	11	0	1167.61	CL17829Contig1_orf1	CL17829Contig1_orf1	256	266	yes	yes	3	0.010208	54.259	8	0
ACGDAHLK	EELKQMHKACGDAHLK	ACGDAHLKAILAVGDL	K	A	C	L	K	A	2	0	0	1	1	0	0	1	1	0	1	1	0	0	0	0	0	0	0	0	0	8	0	870.402	CL9365Contig1_orf1	CL9365Contig1_orf1	187	194	yes	yes	2;3	0.016053	75.825	18	0
ACGVPTQETFQTVDLWER	NAFVEGAKACGVPTQE	QTVDLWERQNLNSVVI	K	A	C	E	R	Q	1	1	0	1	1	2	2	1	0	0	1	0	0	1	1	0	3	1	0	2	0	18	0	2135.99	SCL1Contig513_orf1;SCL1Contig2234_orf1;SCL1Contig124_orf1	SCL1Contig513_orf1	102	119	yes	no	2;3	2.4458e-191	283.83	16.3	0.471
ACGVVVMVGLPAADLK	QTAIYATRACGVVVMV	GLPAADLKLPLVRAGI	R	A	C	L	K	L	3	0	0	1	1	0	0	2	0	0	2	1	1	0	1	0	0	0	0	4	0	16	0	1598.85	SCL1Contig3526_orf1;SCL1Contig3065_orf1;GH1_28_2-gc17860_g1_i2_orf1	SCL1Contig3526_orf1	265	280	no	no	2;3	4.9806e-24	136.81	4	0				3
ACGWEENDEDGKECYYK	PSETRVHRACGWEEND	DGKECYYKSGYNTRSW	R	A	C	Y	K	S	1	0	1	2	2	0	4	2	0	0	0	2	0	0	0	0	0	1	2	0	0	17	1	2151.82	SCL1Contig1164_orf1;SCL1Contig3373_orf1;SCL1Contig1843_orf1	SCL1Contig1164_orf1	102	118	yes	no	2;3;4;5	6.3767e-109	239.7	5.44	0.497					5	4
ACHEIALR	GALSIKSKACHEIALR	ACHEIALRIVLQCIES	K	A	C	L	R	I	2	1	0	0	1	0	1	0	1	1	1	0	0	0	0	0	0	0	0	0	0	8	0	968.486	GH2_16_2-c15480_g1_i2_orf2;GH2_16_1-c17813_g1_i2_orf1;CL2282Contig2_orf1;CL2282Contig1_orf1	GH2_16_2-c15480_g1_i2_orf2	84	91	yes	no	3	0.0015796	89.296	2	0		1
ACHPDEWTCGNNDCIPGNER	YTDELDCRACHPDEWT	DCIPGNERCDGVPQCP	R	A	C	E	R	C	1	1	3	2	3	0	2	2	1	1	0	0	0	0	2	0	1	1	0	0	0	20	0	2400.93	CL3Contig29_orf1;CL3Contig25_orf1;CL3Contig5_orf1;CL3Contig6_orf1;CL3Contig45_orf1;CL3Contig28_orf1;CL3Contig33_orf1;CL3Contig42_orf1;CL3Contig4_orf1	CL3Contig45_orf1	748	767	no	no	3;4	1.2573e-59	179.84	3.33	0.471			2	1
ACIDTSER	YHDGDVWRACIDTSER	ACIDTSERGELESGIH	R	A	C	E	R	G	1	1	0	1	1	0	1	0	0	1	0	0	0	0	0	1	1	0	0	0	0	8	0	950.413	CL27340Contig1_orf1;CL8305Contig1_orf1	CL27340Contig1_orf1	235	242	yes	no	2	0.038867	66.504	3	0			1
ACIGTTENADEPK	RAVACTVKACIGTTEN	TENADEPKCTDGSKWK	K	A	C	P	K	C	2	0	1	1	1	0	2	1	0	1	0	1	0	0	1	0	2	0	0	0	0	13	0	1404.62	CL1695Contig1_orf1;CL1695Contig4_orf1;CL1695Contig2_orf1;CL1695Contig3_orf1	CL1695Contig2_orf1	260	272	no	no	3	8.5935e-06	93.766	3	0			1
ACISILPEK	FLANLVAKACISILPE	CISILPEKTTFNVDNV	K	A	C	E	K	T	1	0	0	0	1	0	1	0	0	2	1	1	0	0	1	1	0	0	0	0	0	9	0	1029.55	CL11993Contig1_orf1	CL11993Contig1_orf1	193	201	yes	yes	3	0.0049775	65.224	16	0
ACLGVSGEGLSNENCNSDRR	RPSLDSTKACLGVSGE	ENCNSDRRFVCELA__	K	A	C	R	R	F	1	2	3	1	2	0	2	3	0	0	2	0	0	0	0	3	0	0	0	1	0	20	1	2193.95	CL16109Contig1_orf1	CL16109Contig1_orf1	338	357	yes	yes	3	4.0372e-59	175.39	12	0
ACLIHLR	EVRAIYQRACLIHLRD	RACLIHLRDKFRPHLS	R	A	C	L	R	D	1	1	0	0	1	0	0	0	1	1	2	0	0	0	0	0	0	0	0	0	0	7	0	881.491	SCL1Contig187_orf2;SCL1Contig1603_orf1;SCL1Contig2392_orf1	SCL1Contig187_orf2	290	296	yes	no	3	0.047534	53.71	1	0	1
ACLVNYGYAK	SQDLLVEKACLVNYGY	LVNYGYAKDVCEDLTK	K	A	C	A	K	D	2	0	1	0	1	0	0	1	0	0	1	1	0	0	0	0	0	0	2	1	0	10	0	1157.55	GH2_16_2-c22468_g1_i4_orf1;CL3713Contig1_orf1;GH1_16_1-c18489_g1_i5_orf1;CL3713Contig2_orf1;CL3713Contig3_orf1	GH2_16_2-c22468_g1_i4_orf1	76	85	yes	no	3	0.0004845	82.287	9	0
ACNCLLLK	IATAVEKKACNCLLLK	ACNCLLLKVNQIGSVT	K	A	C	L	K	V	1	0	1	0	2	0	0	0	0	0	3	1	0	0	0	0	0	0	0	0	0	8	0	990.499	CL10037Contig1_orf1;GH1_R_1-c19260_g1_i1_orf1	CL10037Contig1_orf1	368	375	yes	no	2;3	0.0035455	103.83	8.5	0.5
ACNIAHEVIQK	IVVDFLDRACNIAHEV	IAHEVIQKVGKKLPAF	R	A	C	Q	K	V	2	0	1	0	1	1	1	0	1	2	0	1	0	0	0	0	0	0	0	1	0	11	0	1281.65	CL5517Contig1_orf1	CL5517Contig1_orf1	452	462	yes	yes	3;4	8.7373e-05	91.313	9.33	0.471
ACPASYEK	VPPKTEIRACPASYEK	ACPASYEKHPLILVSL	R	A	C	E	K	H	2	0	0	0	1	0	1	0	0	0	0	1	0	0	1	1	0	0	1	0	0	8	0	924.401	CL798Contig1_orf1	CL798Contig1_orf1	37	44	yes	yes	2;3	0.001087	96.492	14.2	6.62	1
ACPVDPGQFLCADGTGISYDK	DDTWTTNKACPVDPGQ	GTGISYDKVCDFIADC	K	A	C	D	K	V	2	0	0	3	2	1	0	3	0	1	1	1	0	1	2	1	1	0	1	1	0	21	0	2270	GH2_28_1-c26508_g1_i2_orf1;GH2_R_1-c19664_g1_i2_orf1;GH2_R_1-c19664_g1_i1_orf1;GH2_28_1-c26508_g1_i1_orf1;GH1_28_1-c30120_g1_i1_orf1;CL1013Contig2_orf1;GH2_28_2-c18492_g2_i1_orf1;GH1_28_2-gc18058_g2_i1_orf1;GH1_R_2-c17294_g1_i1_orf1;GH1_16_1-c21176_g3_i3_orf1	GH2_28_1-c26508_g1_i2_orf1	8225	8245	yes	no	3;4	1.5718e-16	120.32	3	0			2
ACQAAFK	IADKVDYKACQAAFKT	KACQAAFKTLGFSPEQ	K	A	C	F	K	T	3	0	0	0	1	1	0	0	0	0	0	1	0	1	0	0	0	0	0	0	0	7	0	794.375	CL9594Contig1_orf1	CL9594Contig1_orf1	255	261	yes	yes	2	0.014639	91.906	18	0
ACQEEMLTHR	KKGKDIERACQEEMLT	QEEMLTHRKMLMEDYQ	R	A	C	H	R	K	1	1	0	0	1	1	2	0	1	0	1	0	1	0	0	0	1	0	0	0	0	10	0	1273.55	CL626Contig3_orf1;CL626Contig2_orf1	CL626Contig3_orf1	315	324	yes	no	3	1.3984e-05	103.31	6	0						1
ACQLIESAEK	NGVIILGKACQLIESA	QLIESAEKRSSGSTST	K	A	C	E	K	R	2	0	0	0	1	1	2	0	0	1	1	1	0	0	0	1	0	0	0	0	0	10	0	1147.55	CL2622Contig1_orf1;CL2622Contig1_orf2;GH1_28_1-c15831_g1_i2_orf1	CL2622Contig1_orf1	377	386	yes	no	3	0.0012975	72.2	15	0
ACQLNPTDGTSR	NVKHHMEKACQLNPTD	NPTDGTSRYLLGYWYY	K	A	C	S	R	Y	1	1	1	1	1	1	0	1	0	0	1	0	0	0	1	1	2	0	0	0	0	12	0	1318.59	CL230Contig7_orf1;CL230Contig6_orf1;CL230Contig5_orf2;CL230Contig4_orf2;CL230Contig3_orf1;CL230Contig2_orf1;CL230Contig1_orf2;GH1_16_1-c21420_g1_i3_orf1	CL230Contig7_orf1	185	196	yes	no	2	0.00076073	81.377	16	0
ACSAGVK	AGYYCGNRACSAGVKQ	RACSAGVKQTEANSFL	R	A	C	V	K	Q	2	0	0	0	1	0	0	1	0	0	0	1	0	0	0	1	0	0	0	1	0	7	0	691.332	CL8247Contig1_orf1	CL8247Contig1_orf1	211	217	yes	yes	2	0.016038	89.142	14	0
ACSFAGIQCQIQFGDHVDSK	THPVTLERACSFAGIQ	FGDHVDSKHKPGFLDL	R	A	C	S	K	H	2	0	0	2	2	3	0	2	1	2	0	1	0	2	0	2	0	0	0	1	0	20	0	2267.01	GH1_28_2-gc14618_g1_i2_orf1;GH1_16_1-c15705_g1_i3_orf1;CL26188Contig1_orf1;CL17688Contig1_orf1;CL16434Contig1_orf1;CL13863Contig1_orf1;CL13509Contig1_orf1;CL13294Contig1_orf1;CL10910Contig1_orf1	GH1_28_2-gc14618_g1_i2_orf1	247	266	yes	no	3	7.6983e-27	140.2	8	0
ACTLQQTMEADMGGTEIFHPFK	YNEETLAKACTLQQTM	TEIFHPFKAIYSQPPK	K	A	C	F	K	A	2	0	0	1	1	2	2	2	1	1	1	1	2	2	1	0	3	0	0	0	0	22	0	2511.12	SCL15Contig107_orf1;GH2_16_2-c27206_g1_i4_orf1;SCL15Contig95_orf1;SCL15Contig70_orf1;SCL15Contig96_orf1;SCL15Contig16_orf1;SCL15Contig71_orf1;SCL15Contig69_orf1;SCL15Contig15_orf1;SCL15Contig13_orf1;SCL15Contig14_orf1	SCL15Contig107_orf1	358	379	yes	no	3;4	3.8876e-62	180.45	7.5	0.5
ACTSACTAALGDFLGQLITK	FTRPLLTKACTSACTA	FLGQLITKQPKTNLIS	K	A	C	T	K	Q	4	0	0	1	2	1	0	2	0	1	3	1	0	1	0	1	3	0	0	0	0	20	0	2097.02	CL5842Contig1_orf1;CL27953Contig1_orf1;CL5842Contig2_orf1	CL5842Contig1_orf1	30	49	yes	no	3;4	1.1594e-35	146.81	11	0
ACTSGEWR	________________	ACTSGEWRCSDGTCIP	R	A	C	W	R	C	1	1	0	0	1	0	1	1	0	0	0	0	0	0	0	1	1	1	0	0	0	8	0	965.403	GH2_28_1-c25282_g2_i1_orf1	GH2_28_1-c25282_g2_i1_orf1	3	10	no	no	2	0.02708	70.256	15.5	0.5
ACTSSNWYR	CFCMGITKACTSSNWY	CTSSNWYRQQESVSFT	K	A	C	Y	R	Q	1	1	1	0	1	0	0	0	0	0	0	0	0	0	0	2	1	1	1	0	0	9	0	1143.48	CL3Contig12_orf1;CL3Contig9_orf1;CL3Contig29_orf1;CL3Contig25_orf1;CL3Contig11_orf1;CL3Contig10_orf1;GH1_28_1-c17527_g1_i3_orf1;CL3Contig27_orf1;GH2_16_2-c27199_g1_i3_orf1;GH1_R_2-c17254_g3_i6_orf1;CL3Contig46_orf1;CL3Contig7_orf1;CL3Contig45_orf1;CL3Contig28_orf1;CL3Contig47_orf1	CL3Contig45_orf1	2060	2068	no	no	2;3	1.7469e-07	145.25	2.6	0.8		3	1	1
ACVPVCK	HFCNLCERACVPVCKE	RACVPVCKEDHRAAMA	R	A	C	C	K	E	1	0	0	0	2	0	0	0	0	0	0	1	0	0	1	0	0	0	0	2	0	7	0	832.394	CL5775Contig2_orf1	CL5775Contig2_orf1	381	387	yes	yes	2	0.014802	91.584	2	0		1
ACVVNWWK	TGWDAMRRACVVNWWK	ACVVNWWKDLVFINNL	R	A	C	W	K	D	1	0	1	0	1	0	0	0	0	0	0	1	0	0	0	0	0	2	0	2	0	8	0	1061.51	CL10512Contig1_orf1	CL10512Contig1_orf1	423	430	yes	yes	2	0.0029399	109.01	18	0
ACYDCPNTLADCAR	IEYHTLSRACYDCPNT	NTLADCAREECVAADG	R	A	C	A	R	E	3	1	1	2	3	0	0	0	0	0	1	0	0	0	1	0	1	0	1	0	0	14	0	1685.66	CL3228Contig2_orf1	CL3228Contig2_orf1	124	137	yes	yes	2;3	5.3091e-101	242.07	9	0
ACYDCPNTLSDCAR	IEYHTLSRACYDCPNT	NTLSDCAREECIVADG	R	A	C	A	R	E	2	1	1	2	3	0	0	0	0	0	1	0	0	0	1	1	1	0	1	0	0	14	0	1701.65	GH2_16_1-c23208_g1_i2_orf1	GH2_16_1-c23208_g1_i2_orf1	82	95	yes	yes	2;3	1.7849e-27	153.09	8	0
ACYGVLR	VGGLAVRRACYGVLRF	RACYGVLRFIMESGAK	R	A	C	L	R	F	1	1	0	0	1	0	0	1	0	0	1	0	0	0	0	0	0	0	1	1	0	7	0	837.417	SCL12Contig109_orf1;GH1_R_1-c18800_g1_i1_orf1;CL8083Contig1_orf1	SCL12Contig109_orf1	127	133	yes	no	2	0.010541	100.27	6.5	0.5						1
ACYSAGSVEEIISNLEK	QPMLPKIKACYSAGSV	EIISNLEKDGSEWAQK	K	A	C	E	K	D	2	0	1	0	1	0	3	1	0	2	1	1	0	0	0	3	0	0	1	1	0	17	0	1868.88	GH1_16_2-c15743_g3_i3_orf1;SCL5Contig655_orf1;GH1_R_1-c23644_g3_i2_orf1;SCL5Contig508_orf1;GH1_R_1-c23644_g3_i1_orf1	GH1_16_2-c15743_g3_i3_orf1	219	235	yes	no	3	5.2041e-12	117.13	3	0			1
ADAGVYTCR	LQVVNTERADAGVYTC	DAGVYTCRAQNGVGGP	R	A	D	C	R	A	2	1	0	1	1	0	0	1	0	0	0	0	0	0	0	0	1	0	1	1	0	9	0	1011.44	CL2852Contig1_orf1;GH2_28_1-c36534_g1_i1_orf1	CL2852Contig1_orf1	794	802	no	no	2;3	0.0048281	77.14	12.8	5.42		1
ADALQQGASQFEQQAGK	KLSELDDRADALQQGA	QFEQQAGKLKRKMWWK	R	A	D	G	K	L	4	0	0	1	0	5	1	2	0	0	1	1	0	1	0	1	0	0	0	0	0	17	0	1775.84	CL11956Contig1_orf1;CL11911Contig1_orf1	CL11956Contig1_orf1	85	101	yes	no	3	3.6518e-34	149.73	1	0	1
ADCSAECPPCTDACPLK	LPCGHVCKADCSAECP	CTDACPLKCKHSRCRK	K	A	D	L	K	C	3	0	0	2	4	0	1	0	0	0	1	1	0	0	3	1	1	0	0	0	0	17	0	1950.76	SCL1Contig3994_orf1;SCL1Contig1271_orf1;SCL1Contig968_orf1;GH1_28_1-c17206_g1_i2_orf1;GH2_28_2-c18631_g3_i1_orf1;GH1_28_2-gc18034_g1_i2_orf1;GH2_R_2-c19525_g3_i4_orf1;GH2_R_2-c19525_g3_i1_orf1;GH2_16_1-c24369_g1_i4_orf1;GH2_16_1-c24369_g1_i2_orf1;SCL1Contig2676_orf1	SCL1Contig3994_orf1	586	602	yes	no	3	0.00016855	62.813	6	0						1
ADDGTPLVNLIK	FHETLYQKADDGTPLV	TPLVNLIKERGIIPGI	K	A	D	I	K	E	1	0	1	2	0	0	0	1	0	1	2	1	0	0	1	0	1	0	0	1	0	12	0	1254.68	CL5346Contig2_orf1;CL5346Contig1_orf1	CL5346Contig2_orf1	90	101	yes	no	3	2.7925e-05	91.313	5	0					1
ADDPMKPGNTWK	SLEVPGMRADDPMKPG	MKPGNTWKILQTLKSP	R	A	D	W	K	I	1	0	1	2	0	0	0	1	0	0	0	2	1	0	2	0	1	1	0	0	0	12	1	1358.63	GH2_16_2-c16474_g1_i1_orf1;CL11045Contig1_orf1	GH2_16_2-c16474_g1_i1_orf1	155	166	yes	no	3	0.065441	44.511	7	0
ADDRPPLR	STTTSSLKADDRPPLR	ADDRPPLRKYLLEGNF	K	A	D	L	R	K	1	2	0	2	0	0	0	0	0	0	1	0	0	0	2	0	0	0	0	0	0	8	1	938.493	CL11174Contig1_orf1	CL11174Contig1_orf1	578	585	yes	yes	3	0.013533	68.224	11	0
ADDRPPLRK	STTTSSLKADDRPPLR	DDRPPLRKYLLEGNFY	K	A	D	R	K	Y	1	2	0	2	0	0	0	0	0	0	1	1	0	0	2	0	0	0	0	0	0	9	2	1066.59	CL11174Contig1_orf1	CL11174Contig1_orf1	578	586	yes	yes	4	0.0013941	74.165	12	0
ADELEPYLK	QVFLTKLKADELEPYL	DELEPYLKSEAVPTQD	K	A	D	L	K	S	1	0	0	1	0	0	2	0	0	0	2	1	0	0	1	0	0	0	1	0	0	9	0	1076.54	CL10359Contig1_orf1	CL10359Contig1_orf1	394	402	yes	yes	2;3	0.0009187	83.862	10.7	0.471
ADEYVLR	GGVDFDLKADEYVLRI	KADEYVLRIEVPGSPT	K	A	D	L	R	I	1	1	0	1	0	0	1	0	0	0	1	0	0	0	0	0	0	0	1	1	0	7	0	864.434	CL9595Contig1_orf1;CL22086Contig1_orf1	CL9595Contig1_orf1	340	346	yes	no	2	0.058697	69.198	8	0
ADFDAVPYLGR	ICPNITNKADFDAVPY	DAVPYLGRWFEYERYD	K	A	D	G	R	W	2	1	0	2	0	0	0	1	0	0	1	0	0	1	1	0	0	0	1	1	0	11	0	1222.6	CL11286Contig1_orf1	CL11286Contig1_orf1	64	74	yes	yes	2;3	7.8711e-16	151.07	2.45	1.37	4	2	2	2	1
ADFEDLNFDK	LVHKNCSKADFEDLNF	FEDLNFDKSPYSSFRA	K	A	D	D	K	S	1	0	1	3	0	0	1	0	0	0	1	1	0	2	0	0	0	0	0	0	0	10	0	1212.53	SCL1Contig1463_orf1;GH1_R_1-c23059_g3_i3_orf1	SCL1Contig1463_orf1	198	207	yes	no	2	7.9985e-06	117.79	8.5	0.5
ADGGTEGWFNIEAPFNVER	RNAVASARADGGTEGW	EAPFNVERLQQLCLVE	R	A	D	E	R	L	2	1	2	1	0	0	3	3	0	1	0	0	0	2	1	0	1	1	0	1	0	19	0	2107.96	SCL2Contig503_orf1;SCL2Contig383_orf1;SCL2Contig540_orf1;GH1_16_2-c19130_g1_i1_orf1;GH2_R_2-c19405_g1_i1_orf1;SCL2Contig1163_orf1	SCL2Contig503_orf1	1291	1309	no	no	2;3;4	9.871e-120	242.9	15	0.707
ADGIMGLYR	DCLVKIFKADGIMGLY	DGIMGLYRGFGVSVQG	K	A	D	Y	R	G	1	1	0	1	0	0	0	2	0	1	1	0	1	0	0	0	0	0	1	0	0	9	0	994.491	SCL3Contig473_orf1	SCL3Contig473_orf1	211	219	yes	yes	2;3	0.00056968	112.11	16.5	0.5
ADGKPFDIFPFITR	MVQQLRGKADGKPFDI	DIFPFITRCALDIICE	K	A	D	T	R	C	1	1	0	2	0	0	0	1	0	2	0	1	0	3	2	0	1	0	0	0	0	14	1	1622.85	SCL1Contig3134_orf1;SCL1Contig3133_orf1;SCL1Contig312_orf1;GH2_28_1-c26482_g3_i1_orf1;SCL1Contig935_orf1;SCL1Contig311_orf1;GH1_16_1-c20927_g1_i7_orf1;GH1_28_2-gc17602_g1_i3_orf1;GH1_28_2-gc17602_g1_i4_orf1	SCL1Contig3134_orf1	196	209	no	no	3	0.00039946	79.804	9.5	0.5
ADGNISPEGK	RVILEIEKADGNISPE	GNISPEGKCRVS____	K	A	D	G	K	C	1	0	1	1	0	0	1	2	0	1	0	1	0	0	1	1	0	0	0	0	0	10	0	986.467	SCL1Contig335_orf1;SCL1Contig2182_orf1;SCL1Contig1635_orf1;GH1_R_2-c16547_g2_i2_orf1;GH1_28_1-c15608_g1_i1_orf1	SCL1Contig335_orf1	172	181	yes	no	2	0.0001597	96.745	7	0
ADGNQCNLR	VLLQTTDRADGNQCNL	DGNQCNLRNAAYEALM	R	A	D	L	R	N	1	1	2	1	1	1	0	1	0	0	1	0	0	0	0	0	0	0	0	0	0	9	0	1046.46	SCL1Contig884_orf1;SCL1Contig2882_orf1;CL11626Contig1_orf1;CL11580Contig1_orf1	SCL1Contig884_orf1	546	554	yes	no	2;3	0.00063168	110.47	8.33	0.471
ADGSFSDLK	DHLLSLLKADGSFSDL	DGSFSDLKYGQDDSES	K	A	D	L	K	Y	1	0	0	2	0	0	0	1	0	0	1	1	0	1	0	2	0	0	0	0	0	9	0	938.435	CL1352Contig5_orf1;GH1_28_2-gc17845_g1_i2_orf1	CL1352Contig5_orf1	67	75	no	no	2;3	0.00044263	99.568	15	0
ADGSIDNTPSIK	HGHCGILKADGSIDNT	IDNTPSIKRLAEQATA	K	A	D	I	K	R	1	0	1	2	0	0	0	1	0	2	0	1	0	0	1	2	1	0	0	0	0	12	0	1216.59	CL5817Contig1_orf1	CL5817Contig1_orf1	197	208	yes	yes	2;3	6.8104e-05	94.09	13	0
ADGVFEPGAYQIR	QEGQVHIKADGVFEPG	EPGAYQIRIGGMRATE	K	A	D	I	R	I	2	1	0	1	0	1	1	2	0	1	0	0	0	1	1	0	0	0	1	1	0	13	0	1421.69	GH2_28_1-c26508_g1_i2_orf1;GH2_R_1-c19664_g1_i2_orf1;GH2_R_1-c19664_g1_i1_orf1;GH2_28_1-c26508_g1_i1_orf1;GH1_28_1-c30120_g1_i1_orf1;CL1013Contig2_orf1;GH2_28_2-c18492_g2_i1_orf1;GH1_28_2-gc18058_g2_i1_orf1;GH1_R_2-c17294_g1_i1_orf1;CL1013Contig1_orf1;GH2_16_2-c26689_g1_i3_orf1	GH2_28_1-c26508_g1_i2_orf1	1657	1669	yes	no	2;3	9.1582e-05	88.092	1	0	2
ADGVLGAIVIR	HAHTGFHRADGVLGAI	VLGAIVIRQPPGKDHA	R	A	D	I	R	Q	2	1	0	1	0	0	0	2	0	2	1	0	0	0	0	0	0	0	0	2	0	11	0	1082.64	CL179Contig4_orf1	CL179Contig4_orf1	203	213	yes	yes	2	0.00089357	84.479	4	0				1
ADIDSANFK	RLFKGNQKADIDSANF	DIDSANFKVHFQLTPK	K	A	D	F	K	V	2	0	1	2	0	0	0	0	0	1	0	1	0	1	0	1	0	0	0	0	0	9	0	979.461	CL16395Contig1_orf1	CL16395Contig1_orf1	31	39	yes	yes	2;3	1.8552e-10	113.93	14.7	0.471
ADIGVAMGIAGSDVSK	NDSPALKKADIGVAMG	IAGSDVSKQAADMILL	K	A	D	S	K	Q	3	0	0	2	0	0	0	3	0	2	0	1	1	0	0	2	0	0	0	2	0	16	0	1489.74	CL11457Contig1_orf1	CL11457Contig1_orf1	725	740	yes	yes	2;3;4	1.6045e-48	176.21	6	0						3
ADIIFVSK	ELSSLIPKADIIFVSK	ADIIFVSKDYAQFQGY	K	A	D	S	K	D	1	0	0	1	0	0	0	0	0	2	0	1	0	1	0	1	0	0	0	1	0	8	0	891.507	CL2725Contig3_orf1;GH1_16_2-c15350_g1_i3_orf1;GH1_16_2-c15350_g1_i2_orf1;CL2725Contig1_orf1;CL2725Contig2_orf1	CL2725Contig3_orf1	202	209	yes	no	2	0.006371	90.15	18	0
ADIQQPLEDPITGEEVFK	RGNVFVRRADIQQPLE	ITGEEVFKTVFIIFFQ	R	A	D	F	K	T	1	0	0	2	0	2	3	1	0	2	1	1	0	1	2	0	1	0	0	1	0	18	0	2028.01	CL4101Contig1_orf1;CL4101Contig2_orf1;CL17533Contig1_orf1	CL4101Contig1_orf1	203	220	yes	no	3	8.8838e-07	94.45	7	0
ADIVEDCGK	TGQYLLRRADIVEDCG	DIVEDCGKSMNPFVDI	R	A	D	G	K	S	1	0	0	2	1	0	1	1	0	1	0	1	0	0	0	0	0	0	0	1	0	9	0	1005.44	CL8308Contig1_orf1;GH2_R_2-c16432_g1_i2_orf2	CL8308Contig1_orf1	1183	1191	yes	no	2;3	0.00062582	104.22	4	0				2
ADKRDPEWAFYDVTK	EARVTYVKADKRDPEW	WAFYDVTKTTMAAYAV	K	A	D	T	K	T	2	1	0	3	0	0	1	0	0	0	0	2	0	1	1	0	1	1	1	1	0	15	2	1839.88	CL4234Contig1_orf1	CL4234Contig1_orf1	492	506	yes	yes	4	0.0002917	78.078	5	0					1
ADKVELSIVATDR	PNNPDREKADKVELSI	LSIVATDRKTESGTDH	K	A	D	D	R	K	2	1	0	2	0	0	1	0	0	1	1	1	0	0	0	1	1	0	0	2	0	13	1	1415.76	CL11553Contig1_orf1	CL11553Contig1_orf1	706	718	yes	yes	3	5.1077e-11	119.65	3	0			1
ADLAAQYTTLSR	VQDTPAARADLAAQYT	AQYTTLSRLDQGVGLI	R	A	D	S	R	L	3	1	0	1	0	1	0	0	0	0	2	0	0	0	0	1	2	0	1	0	0	12	0	1308.67	CL9081Contig1_orf1	CL9081Contig1_orf1	284	295	yes	yes	2;3	3.9733e-10	125.29	13.5	0.5
ADLDHLAAFFR	SLLNTDVKADLDHLAA	DHLAAFFRMVIVYKEK	K	A	D	F	R	M	3	1	0	2	0	0	0	0	1	0	2	0	0	2	0	0	0	0	0	0	0	11	0	1274.64	CL11797Contig1_orf1	CL11797Contig1_orf1	249	259	yes	yes	2;3;4	2.8099e-13	145.91	14.1	5.82	1
ADLIAYLAEATS	GLKKKGERADLIAYLA	AYLAEATS________	R	A	D	T	S	-	4	0	0	1	0	0	1	0	0	1	2	0	0	0	0	1	1	0	1	0	0	12	0	1236.62	CL11822Contig1_orf1	CL11822Contig1_orf1	110	121	yes	yes	2;3	0.011309	57.175	6.5	0.5						2
ADLLFGLSTPPAAC	VVHFMNSRADLLFGLS	LSTPPAAC________	R	A	D	A	C	-	3	0	0	1	1	0	0	1	0	0	3	0	0	1	2	1	1	0	0	0	0	14	0	1431.71	CL9050Contig1_orf1	CL9050Contig1_orf1	701	714	yes	yes	3	0.013066	47.712	16	0
ADLLVSR				A	D	S	R		1	1	0	1	0	0	0	0	0	0	2	0	0	0	0	1	0	0	0	1	0	7	0	772.444		REV__GH2_28_2-c18608_g3_i2_orf1			yes	no	2	0.0089083	103.83	12	0
ADLVNNLGTIAK	DSGIGMTKADLVNNLG	NNLGTIAKSGTSEFFS	K	A	D	A	K	S	2	0	2	1	0	0	0	1	0	1	2	1	0	0	0	0	1	0	0	1	0	12	0	1227.68	SCL1Contig2601_orf1;SCL1Contig1122_orf1;GH2_28_1-c25029_g1_i1_orf1;CL3944Contig1_orf1;GH1_R_1-c21584_g1_i1_orf1;GH1_R_1-c21584_g1_i2_orf1	CL3944Contig1_orf1	186	197	no	no	2;3	2.4518e-12	136.33	1	0	2
ADLYEIDR	EVEAKLAKADLYEIDR	ADLYEIDRGLHSVEVE	K	A	D	D	R	G	1	1	0	2	0	0	1	0	0	1	1	0	0	0	0	0	0	0	1	0	0	8	0	993.477	SCL226Contig1_orf1;CL934Contig3_orf1;CL934Contig2_orf1;CL934Contig4_orf1;GH2_R_2-c11108_g1_i2_orf1;CL934Contig5_orf1	SCL226Contig1_orf1	299	306	no	no	2;3	0.0034306	90.15	5.6	6.22		2	2
ADMSLLR	GVPPTKFKADMSLLRA	KADMSLLRAKIAK___	K	A	D	L	R	A	1	1	0	1	0	0	0	0	0	0	2	0	1	0	0	1	0	0	0	0	0	7	0	804.416	CL11279Contig1_orf1;CL14373Contig1_orf1	CL11279Contig1_orf1	327	333	yes	no	2	0.0062163	111.29	11.5	0.5
ADNFDHYQFSYTR	AMELTVSKADNFDHYQ	HYQFSYTRKRNMFEIL	K	A	D	T	R	K	1	1	1	2	0	1	0	0	1	0	0	0	0	2	0	1	1	0	2	0	0	13	0	1662.71	SCL2Contig448_orf1;SCL2Contig321_orf1;SCL2Contig1196_orf1;SCL2Contig370_orf1;SCL2Contig368_orf1;SCL2Contig369_orf1	SCL2Contig448_orf1	1057	1069	yes	no	3	0.00021244	78.615	18	0
ADNFFQKPMK	RLTEKDFKADNFFQKP	NFFQKPMKLPEMGDLP	K	A	D	M	K	L	1	0	1	1	0	1	0	0	0	0	0	2	1	2	1	0	0	0	0	0	0	10	1	1224.6	SCL5Contig214_orf1;SCL5Contig100_orf1	SCL5Contig214_orf1	110	119	yes	no	3	0.0011448	79.201	8.5	0.5
ADNHDVDLEGFK	GRGIRNHRADNHDVDL	DVDLEGFKLDYPPEEL	R	A	D	F	K	L	1	0	1	3	0	0	1	1	1	0	1	1	0	1	0	0	0	0	0	1	0	12	0	1358.61	SCL6Contig435_orf1;SCL6Contig323_orf1;SCL6Contig322_orf1;GH2_R_1-c18815_g2_i4_orf1;GH2_28_1-c26244_g1_i2_orf1;GH2_16_2-c26031_g1_i1_orf1;GH1_R_2-c15671_g1_i1_orf1;SCL6Contig588_orf1	SCL6Contig435_orf1	85	96	yes	no	3	2.6636e-05	91.62	6	0						1
ADNLTMSAAEFQTTSR	RLTELDRRADNLTMSA	AEFQTTSRKLKKKYWW	R	A	D	S	R	K	3	1	1	1	0	1	1	0	0	0	1	0	1	1	0	2	3	0	0	0	0	16	0	1741.79	GH2_16_2-c21605_g1_i2_orf1;CL15113Contig1_orf1	GH2_16_2-c21605_g1_i2_orf1	61	76	yes	no	3	2.5046e-11	110.32	17	0
ADPAVVDVTDAFVR	GKTVLGVKADPAVVDV	DVTDAFVRVAVIHDPV	K	A	D	V	R	V	3	1	0	3	0	0	0	0	0	0	0	0	0	1	1	0	1	0	0	4	0	14	0	1473.75	CL609Contig4_orf1;CL609Contig3_orf1	CL609Contig4_orf1	174	187	yes	no	2	6.7902e-17	124.39	12	0
ADPDETLPK	RRPTAILRADPDETLP	DPDETLPKEVDWRTKG	R	A	D	P	K	E	1	0	0	2	0	0	1	0	0	0	1	1	0	0	2	0	1	0	0	0	0	9	0	984.476	CL3789Contig2_orf1;CL3789Contig3_orf1	CL3789Contig2_orf1	132	140	no	no	2;3	0.0012468	92.538	3	0			2
ADPIFPSATR	VFEEYGHRADPIFPSA	PIFPSATRSYDGNETL	R	A	D	T	R	S	2	1	0	1	0	0	0	0	0	1	0	0	0	1	2	1	1	0	0	0	0	10	0	1073.55	SCL6Contig167_orf1;SCL6Contig502_orf1;SCL6Contig168_orf1;SCL6Contig339_orf1;SCL6Contig340_orf1;SCL6Contig503_orf1;SCL6Contig442_orf1	SCL6Contig339_orf1	188	197	no	no	2	0.00068581	91.313	9.5	0.5
ADPNLEVLSFGPVGVLR	LRNAEIDKADPNLEVL	FGPVGVLRVTPVRNEY	K	A	D	L	R	V	1	1	1	1	0	0	1	2	0	0	3	0	0	1	2	1	0	0	0	3	0	17	0	1781.97	CL10510Contig1_orf1;CL14672Contig1_orf1;GH2_R_1-c17062_g1_i4_orf1;CL26374Contig1_orf1;CL29262Contig1_orf1;GH2_R_2-c17758_g1_i5_orf1;CL22913Contig1_orf1;CL32002Contig1_orf1;CL32040Contig1_orf1;GH1_16_1-c19170_g1_i2_orf1;CL1808Contig1_orf1;GH2_16_2-c25244_g1_i6_orf1;CL1808Contig2_orf1;CL1808Contig4_orf1;CL1808Contig3_orf1	CL10510Contig1_orf1	502	518	yes	no	3	0.00015268	76.378	13.5	0.5
ADPYSQPAR	EEASSLLKADPYSQPA	DPYSQPARKKLIEGAR	K	A	D	A	R	K	2	1	0	1	0	1	0	0	0	0	0	0	0	0	2	1	0	0	1	0	0	9	0	1003.47	CL8226Contig1_orf1	CL8226Contig1_orf1	125	133	yes	yes	2	0.00060516	101.46	10.5	0.5
ADQCSTLAGKPK	DYLFENFKADQCSTLA	STLAGKPKLFFIQACR	K	A	D	P	K	L	2	0	0	1	1	1	0	1	0	0	1	2	0	0	1	1	1	0	0	0	0	12	1	1274.63	GH2_16_2-c26087_g1_i3_orf1;GH1_16_2-c18697_g1_i3_orf1;GH2_16_1-c22324_g1_i3_orf1;CL4959Contig1_orf1;CL4959Contig2_orf1;GH2_16_1-c22324_g1_i1_orf1	GH2_16_2-c26087_g1_i3_orf1	178	189	yes	no	3	8.6045e-09	109.83	13.5	0.5
ADQGFDPVFR	KQAVASARADQGFDPV	QGFDPVFRLDSPATAE	R	A	D	F	R	L	1	1	0	2	0	1	0	1	0	0	0	0	0	2	1	0	0	0	0	1	0	10	0	1150.54	CL16832Contig1_orf1	CL16832Contig1_orf1	66	75	yes	yes	2	0.030654	65.842	15	0
ADQGLDPVFR	KEAVAAARADQGLDPV	QGLDPVFRFDSPATAE	R	A	D	F	R	F	1	1	0	2	0	1	0	1	0	0	1	0	0	1	1	0	0	0	0	1	0	10	0	1116.56	CL2469Contig2_orf1;CL2469Contig1_orf1;CL2469Contig3_orf1;GH2_16_1-c20548_g1_i1_orf1	CL2469Contig2_orf1	1350	1359	yes	no	2;3	8.8767e-05	98.898	13	0
ADQLVSFCLK	MFPLVCEKADQLVSFC	QLVSFCLKEARTKPFV	K	A	D	L	K	E	1	0	0	1	1	1	0	0	0	0	2	1	0	1	0	1	0	0	0	1	0	10	0	1179.6	SCL5Contig648_orf1;GH1_28_1-c17713_g1_i1_orf1CP9E2_BLAGE;GH2_28_1-c26850_g1_i1_orf1;GH1_16_1-c20337_g3_i2_orf1;SCL5Contig127_orf1;SCL5Contig649_orf1;SCL5Contig462_orf1;SCL5Contig343_orf1;GH1_28_1-c17713_g1_i3_orf1CP9E2_BLAGE;SCL5Contig555_orf1;SCL5Contig611_orf1CP9E2_BLAGE;SCL5Contig463_orf1;SCL5Contig126_orf1;SCL5Contig688_orf1;SCL5Contig647_orf1;SCL5Contig612_orf1CP9E2_BLAGE;SCL5Contig610_orf1;…	SCL5Contig648_orf1	168	177	no	no	3	2.0566e-05	99.283	2	0		1
ADQSTLQPK	RLSYIKTKADQSTLQP	DQSTLQPKTEFEKKVL	K	A	D	P	K	T	1	0	0	1	0	2	0	0	0	0	1	1	0	0	1	1	1	0	0	0	0	9	0	986.503	CL9388Contig1_orf1	CL9388Contig1_orf1	123	131	yes	yes	2	0.00064375	106.62	18	0
ADQTPLR	EIQLQLQRADQTPLRV	RADQTPLRVPRCFYTS	R	A	D	L	R	V	1	1	0	1	0	1	0	0	0	0	1	0	0	0	1	0	1	0	0	0	0	7	0	799.419	SCL9Contig124_orf1;GH1_16_1-c20910_g1_i6_orf1;SCL9Contig193_orf1;GH2_16_2-c24716_g2_i3_orf1;SCL9Contig241_orf1;SCL9Contig357_orf1	SCL9Contig193_orf1	114	120	no	no	2	0.067015	67.464	15	0
ADSFDPAADLSHYSDGGEAVQK	RDSDLKAKADSFDPAA	DGGEAVQKLVRDLKDD	K	A	D	Q	K	L	4	0	0	4	0	1	1	2	1	0	1	1	0	1	1	3	0	0	1	1	0	22	0	2279	CL25Contig14_orf1	CL25Contig14_orf1	63	84	yes	yes	3	1.4226e-61	174.2	7	0
ADSSAQLR	SIAASNVKADSSAQLR	ADSSAQLRYDPAIQAD	K	A	D	L	R	Y	2	1	0	1	0	1	0	0	0	0	1	0	0	0	0	2	0	0	0	0	0	8	0	846.42	SCL1Contig1480_orf1	SCL1Contig1480_orf1	126	133	yes	yes	3	0.0015967	89.046	10	0
ADSSTPVSVR	VAENDFGKADSSTPVS	SSTPVSVRGVYVHPTC	K	A	D	V	R	G	1	1	0	1	0	0	0	0	0	0	0	0	0	0	1	3	1	0	0	2	0	10	0	1017.51	CL2852Contig1_orf1	CL2852Contig1_orf1	901	910	yes	yes	2	7.8168e-06	117.99	14	0
ADVEHYWR	AVHSVTHKADVEHYWR	ADVEHYWRPANYTVWE	K	A	D	W	R	P	1	1	0	1	0	0	1	0	1	0	0	0	0	0	0	0	0	1	1	1	0	8	0	1074.49	CL11665Contig1_orf1	CL11665Contig1_orf1	126	133	yes	yes	2;3	0.0043766	87.476	14.8	0.748
ADVFDESSLAK	HDNLKVVKADVFDESS	FDESSLAKPFADQDAV	K	A	D	A	K	P	2	0	0	2	0	0	1	0	0	0	1	1	0	1	0	2	0	0	0	1	0	11	0	1180.56	CL5801Contig1_orf1	CL5801Contig1_orf1	64	74	yes	yes	3	0.0036389	60.255	11	0
ADVFDESSLAKPFADQDAVVSCLGFPR	HDNLKVVKADVFDESS	VSCLGFPRNPQPVTGY	K	A	D	P	R	N	4	1	0	4	1	1	1	1	0	0	2	1	0	3	2	3	0	0	0	3	0	27	1	2940.4	CL5801Contig1_orf1	CL5801Contig1_orf1	64	90	yes	yes	3;4;5	1.6774e-152	239.21	6.6	0.49						2
ADVIALDGGDVYQVR	YPDIYLGRADVIALDG	GGDVYQVRQDYGFDRL	R	A	D	V	R	Q	2	1	0	3	0	1	0	2	0	1	1	0	0	0	0	0	0	0	1	3	0	15	0	1589.8	CL1373Contig2_orf1	CL1373Contig2_orf1	409	423	yes	yes	2	0.0001242	91.932	12	0
ADVLTSFTR	RFFAYGPRADVLTSFT	DVLTSFTRDRCGPHWW	R	A	D	T	R	D	1	1	0	1	0	0	0	0	0	0	1	0	0	1	0	1	2	0	0	1	0	9	0	1008.52	SCL3Contig574_orf1;SCL3Contig430_orf1	SCL3Contig574_orf1	459	467	yes	no	2	0.0013845	91.549	3	0			1
ADVVESWIADK	AYLQFIWKADVVESWI	VESWIADKESHVKSEE	K	A	D	D	K	E	2	0	0	2	0	0	1	0	0	1	0	1	0	0	0	1	0	1	0	2	0	11	0	1231.61	CL30494Contig1_orf1;CL10656Contig1_orf1	CL30494Contig1_orf1	1935	1945	yes	no	2;3	1.3628e-10	133.32	17.3	0.471
ADVVESWIADKESHVK	AYLQFIWKADVVESWI	ADKESHVKSEEFGRDL	K	A	D	V	K	S	2	0	0	2	0	0	2	0	1	1	0	2	0	0	0	2	0	1	0	3	0	16	1	1811.91	CL30494Contig1_orf1;CL10656Contig1_orf1	CL30494Contig1_orf1	1935	1950	yes	no	4	1.9139e-17	127.83	6	0						1
ADWNAAGK	NRKLAKLRADWNAAGK	ADWNAAGKDVVVLHQF	R	A	D	G	K	D	3	0	1	1	0	0	0	1	0	0	0	1	0	0	0	0	0	1	0	0	0	8	0	831.388	CL9449Contig1_orf1;CL16453Contig1_orf1	CL9449Contig1_orf1	71	78	yes	no	2	0.0058789	91.867	5.5	0.5					1	1
ADYGEDFFK	ETMDEVVRADYGEDFF	DYGEDFFKLVVGLMKK	R	A	D	F	K	L	1	0	0	2	0	0	1	1	0	0	0	1	0	2	0	0	0	0	1	0	0	9	0	1090.46	CL267Contig9_orf1;CL267Contig4_orf1;CL267Contig3_orf1;CL267Contig5_orf1;CL267Contig2_orf1	CL267Contig9_orf1	225	233	yes	no	3	0.0020808	71.614	9	0
ADYNTVFSTLR	WPVCHLARADYNTVFS	NTVFSTLRGLLGHLPE	R	A	D	L	R	G	1	1	1	1	0	0	0	0	0	0	1	0	0	1	0	1	2	0	1	1	0	11	0	1285.63	GH2_28_2-c11623_g1_i2_orf1;SCL5Contig218_orf1;GH1_R_2-c17293_g3_i1_orf1;SCL5Contig217_orf1;GH2_16_1-c19975_g1_i2_orf2;GH2_16_1-c19975_g1_i1_orf1;GH1_16_2-c15780_g3_i2_orf2;GH2_16_2-c10460_g1_i2_orf1;GH2_28_1-c22336_g1_i2_orf1	GH2_28_2-c11623_g1_i2_orf1	261	271	yes	no	2	1.4888e-17	158.25	17	0
AEAAEGK	DLERAEERAEAAEGKI	RAEAAEGKIVELEEEL	R	A	E	G	K	I	3	0	0	0	0	0	2	1	0	0	0	1	0	0	0	0	0	0	0	0	0	7	0	674.324	SCL3Contig539_orf1;SCL3Contig352_orf1;GH2_16_2-c24576_g3_i1_orf1;SCL3Contig841_orf2;SCL3Contig651_orf1;GH2_16_2-c24576_g3_i2_orf2	SCL3Contig539_orf1	160	166	no	no	2	0.013521	94.114	1.5	0.5	1	1
AEAAGELVHLLGHIPPGIIDVHR	WLEDQLAKAEAAGELV	PGIIDVHRAWSREYNR	K	A	E	H	R	A	3	1	0	1	0	0	2	3	3	3	3	0	0	0	2	0	0	0	0	2	0	23	0	2413.32	CL8560Contig1_orf1	CL8560Contig1_orf1	393	415	yes	yes	4;5	2.4569e-17	111.66	5	0.816				2	2	2
AEAEAECASLAPDGSTSGLAVLSDCHQHGLLWEK	ISEAALTRAEAEAECA	QHGLLWEKITVKWDYW	R	A	E	E	K	I	6	0	0	2	2	1	4	3	2	0	5	1	0	0	1	4	1	1	0	1	0	34	0	3608.65	CL4962Contig1_orf1;CL36154Contig1_orf1	CL4962Contig1_orf1	51	84	yes	no	4;5	4.5947e-89	176.87	8.8	5.56		2
AEAEAIQVK	SHTESEAKAEAEAIQV	EAEAIQVKDGPNDDGE	K	A	E	V	K	D	3	0	0	0	0	1	2	0	0	1	0	1	0	0	0	0	0	0	0	1	0	9	0	957.513	CL4002Contig2_orf1	CL4002Contig2_orf1	139	147	yes	yes	2;3	0.00043023	115.78	11.3	0.471
AEAESLYQSK	EDIAQKSKAEAESLYQ	AESLYQSKYEELQITA	K	A	E	S	K	Y	2	0	0	0	0	1	2	0	0	0	1	1	0	0	0	2	0	0	1	0	0	10	0	1124.54	CON__P04264	CON__P04264	367	376	yes	yes	2	6.4996e-06	119.39	12	0
AEALAGR	YKIPVIKRAEALAGRP	RAEALAGRPLKLFASP	R	A	E	G	R	P	3	1	0	0	0	0	1	1	0	0	1	0	0	0	0	0	0	0	0	0	0	7	0	686.371	CL2878Contig1_orf1	CL2878Contig1_orf1	202	208	yes	yes	2	0.028631	79.451	1.5	0.5	1	1
AEALAGRPLK	YKIPVIKRAEALAGRP	ALAGRPLKLFASPWTA	R	A	E	L	K	L	3	1	0	0	0	0	1	1	0	0	2	1	0	0	1	0	0	0	0	0	0	10	1	1024.6	CL2878Contig1_orf1	CL2878Contig1_orf1	202	211	yes	yes	2;3;4	5.0731e-05	115.78	6.4	0.49						3
AEARPQPK	TNAMGRPRAEARPQPK	AEARPQPKPTAETPRE	R	A	E	P	K	P	2	1	0	0	0	1	1	0	0	0	0	1	0	0	2	0	0	0	0	0	0	8	1	895.488	GH1_R_2-c16931_g1_i2_orf1;CL8508Contig1_orf1;GH1_16_1-c21195_g1_i3_orf1	GH1_R_2-c16931_g1_i2_orf1	129	136	yes	no	3	0.0074127	73.248	8	0
AEARPQPKPTAETPR	TNAMGRPRAEARPQPK	KPTAETPREKSLWLVV	R	A	E	P	R	E	3	2	0	0	0	1	2	0	0	0	0	1	0	0	4	0	2	0	0	0	0	15	2	1647.87	GH1_R_2-c16931_g1_i2_orf1;CL8508Contig1_orf1;GH1_16_1-c21195_g1_i3_orf1	GH1_R_2-c16931_g1_i2_orf1	129	143	yes	no	4	0.0029727	55.755	8	0
AEAVGKPEATFFK	TENIEGCKAEAVGKPE	KPEATFFKSALEDLGC	K	A	E	F	K	S	3	0	0	0	0	0	2	1	0	0	0	2	0	2	1	0	1	0	0	1	0	13	1	1393.72	GH2_16_1-c19390_g1_i2_orf1;GH2_R_1-c17011_g1_i3_orf1;CL3138Contig1_orf1	GH2_16_1-c19390_g1_i2_orf1	16	28	yes	no	3	0.00058489	73.877	13	0
AEAVGVVVVGGGVSGLTAAK	RNASWHSRAEAVGVVV	VSGLTAAKTLIDNGVS	R	A	E	A	K	T	4	0	0	0	0	0	1	5	0	0	1	1	0	0	0	1	1	0	0	6	0	20	0	1739.98	SCL1Contig1297_orf1;GH1_28_1-c16108_g1_i1_orf1;SCL1Contig1445_orf1;GH1_R_2-c15709_g1_i1_orf1	SCL1Contig1445_orf1	73	92	no	no	3	1.2948e-37	124.08	3	0			1
AEAVLHTVDPQSPTNR	DPDRHAVKAEAVLHTV	DPQSPTNRFNDGKCDP	K	A	E	N	R	F	2	1	1	1	0	1	1	0	1	0	1	0	0	0	2	1	2	0	0	2	0	16	0	1733.87	CL11279Contig1_orf1	CL11279Contig1_orf1	111	126	yes	yes	3	6.5637e-05	87.138	12	7.79	1
AECPEEWAPVCGTDGVTR	EAYDGECRAECPEEWA	CGTDGVTRANLCFLEL	R	A	E	T	R	A	2	1	0	1	2	0	3	2	0	0	0	0	0	0	2	0	2	1	0	2	0	18	0	2032.86	CL10969Contig1_orf1	CL10969Contig1_orf1	93	110	yes	yes	3	2.2084e-08	97.352	3	0			1
AECSVTLECVDR	RASNKWGKAECSVTLE	VTLECVDRAHGQPPRF	K	A	E	D	R	A	1	1	0	1	2	0	2	0	0	0	1	0	0	0	0	1	1	0	0	2	0	12	0	1437.62	CL21110Contig1_orf1	CL21110Contig1_orf1	51	62	yes	yes	2;3	3.1197e-47	196.7	2.5	0.5		2	2
AECTAEDCYTHTEGR	ALSNPTSKAECTAEDC	CYTHTEGRGVFASGSP	K	A	E	G	R	G	2	1	0	1	2	0	3	1	1	0	0	0	0	0	0	0	3	0	1	0	0	15	0	1798.69	CL4707Contig2_orf1;CL4707Contig1_orf1;GH2_16_1-c23416_g1_i2_orf1	CL4707Contig2_orf1	460	474	yes	no	3	1.9185e-28	153.05	4	0				1
AEDFADQFLR	NQNELLGRAEDFADQF	DFADQFLRYSKNYLPH	R	A	E	L	R	Y	2	1	0	2	0	1	1	0	0	0	1	0	0	2	0	0	0	0	0	0	0	10	0	1210.56	GH1_28_1-c11429_g1_i1_orf1;CL1967Contig2_orf1	GH1_28_1-c11429_g1_i1_orf1	34	43	yes	no	3	3.008e-07	130.41	13.5	0.5
AEDGCLVVDGHK	GQHKGEVKAEDGCLVV	CLVVDGHKITVFNEMK	K	A	E	H	K	I	1	0	0	2	1	0	1	2	1	0	1	1	0	0	0	0	0	0	0	2	0	12	0	1298.59	CL9902Contig1_orf1	CL9902Contig1_orf1	81	92	yes	yes	2;3;4	6.7973e-22	158.58	6	0						3
AEDLFAESFAIGYVHAPGHIIAK	ELHNSGRKAEDLFAES	APGHIIAKFEGHDPVN	K	A	E	A	K	F	5	0	0	1	0	0	2	2	2	3	1	1	0	2	1	1	0	0	1	1	0	23	0	2455.25	CL9697Contig1_orf1	CL9697Contig1_orf1	101	123	yes	yes	4;5	1.7845e-31	145.52	13	0
AEEDSIVMK	PYKTVEAKAEEDSIVM	EEDSIVMKFPVKVFEE	K	A	E	M	K	F	1	0	0	1	0	0	2	0	0	1	0	1	1	0	0	1	0	0	0	1	0	9	0	1020.48	CL1531Contig3_orf1;CL1531Contig4_orf1	CL1531Contig3_orf1	266	274	yes	no	2	0.0022467	85.355	4	0				1
AEEEFTIEK	KAEEIDARAEEEFTIE	EEEFTIEKGRLVQQNR	R	A	E	E	K	G	1	0	0	0	0	0	4	0	0	1	0	1	0	1	0	0	1	0	0	0	0	9	0	1094.51	CL11570Contig1_orf1	CL11570Contig1_orf1	47	55	yes	yes	2;3	1.8078e-09	148.32	2.5	0.5		2	2
AEEENAHWVAETWR	RPHPGGTKAEEENAHW	HWVAETWRALGLDEVH	K	A	E	W	R	A	3	1	1	0	0	0	4	0	1	0	0	0	0	0	0	0	1	2	0	1	0	14	0	1726.77	SCL165Contig1_orf1;CL14584Contig1_orf1;CL6153Contig2_orf1;CL25124Contig1_orf1;GH1_16_2-c18670_g1_i2_orf1	SCL165Contig1_orf1	64	77	yes	no	2;3	3.1578e-100	233.4	2.5	0.5		2	2
AEEENFVSGVVEGIEGK	GGLGRATKAEEENFVS	VVEGIEGKVSQITAGD	K	A	E	G	K	V	1	0	1	0	0	0	5	3	0	1	0	1	0	1	0	1	0	0	0	3	0	17	0	1791.85	CL9244Contig1_orf1	CL9244Contig1_orf1	130	146	yes	yes	3	7.2435e-35	156.67	5	0					1
AEEIGGAFENNLNFLPAK	NAQLMTSKAEEIGGAF	NLNFLPAKNFMTVIND	K	A	E	A	K	N	3	0	3	0	0	0	3	2	0	1	2	1	0	2	1	0	0	0	0	0	0	18	0	1932.96	CL9929Contig1_orf1	CL9929Contig1_orf1	89	106	yes	yes	2;3;4	4.4079e-104	221.47	7.5	0.5
AEEILEK	HCTVRGPKAEEILEKG	KAEEILEKGLKVREYE	K	A	E	E	K	G	1	0	0	0	0	0	3	0	0	1	1	1	0	0	0	0	0	0	0	0	0	7	0	830.439	SCL12Contig118_orf1;GH1_R_1-c4128_g1_i1_orf1	SCL12Contig118_orf1	110	116	yes	no	2;3	0.026803	80.438	6.67	0.471						1
AEEIPHPK	TDGFRNARAEEIPHPK	AEEIPHPKTPFDDFTE	R	A	E	P	K	T	1	0	0	0	0	0	2	0	1	1	0	1	0	0	2	0	0	0	0	0	0	8	0	919.476	CL9713Contig1_orf1	CL9713Contig1_orf1	268	275	yes	yes	2;3	0.012687	76.064	11.3	0.471
AEEVISAIEGQIK	HGKPLGAKAEEVISAI	SAIEGQIKNPGPNNLV	K	A	E	I	K	N	2	0	0	0	0	1	3	1	0	3	0	1	0	0	0	1	0	0	0	1	0	13	0	1385.74	CL10900Contig1_orf1	CL10900Contig1_orf1	304	316	yes	yes	2;3	5.1843e-18	145.43	2.33	0.471		2	1
AEEWDNQYTNYQK	GDDFRYVRAEEWDNQY	NQYTNYQKLFDYMNSR	R	A	E	Q	K	L	1	0	2	1	0	2	2	0	0	0	0	1	0	0	0	0	1	1	2	0	0	13	0	1687.71	CL1946Contig4_orf1;CL1946Contig3_orf1;CL1946Contig1_orf1	CL1946Contig4_orf1	483	495	yes	no	3	1.1025e-07	101.39	9.5	0.5
AEFEGCAMK	ESQVTVYKAEFEGCAM	EFEGCAMKCVDDHISL	K	A	E	M	K	C	2	0	0	0	1	0	2	1	0	0	0	1	1	1	0	0	0	0	0	0	0	9	0	1041.43	GH1_R_1-c23247_g1_i2_orf1;SCL10Contig13_orf1;SCL10Contig107_orf1;SCL10Contig214_orf1;SCL10Contig117_orf1;SCL10Contig106_orf1;SCL10Contig168_orf1	GH1_R_1-c23247_g1_i2_orf1	125	133	yes	no	2	0.0006331	107.79	12.5	0.5
AEFEWSTEK	SPFFSPGRAEFEWSTE	EFEWSTEKTRVTYWAM	R	A	E	E	K	T	1	0	0	0	0	0	3	0	0	0	0	1	0	1	0	1	1	1	0	0	0	9	0	1125.5	CL2467Contig1_orf1;CL2467Contig2_orf1;CL2467Contig6_orf1;CL2467Contig4_orf1;CL2467Contig3_orf1;CL2467Contig7_orf1;CL2467Contig8_orf1	CL2467Contig6_orf1	3205	3213	no	no	2;3	1.8078e-09	148.32	11	0
AEGAGELVHLLGHVPPGILAAER	WLEEELWKAEGAGELV	PGILAAERTWSREYNR	K	A	E	E	R	T	4	1	0	0	0	0	3	4	2	1	4	0	0	0	2	0	0	0	0	2	0	23	0	2305.25	GH2_28_2-c18504_g1_i2_orf1;CL12521Contig1_orf1;CL5444Contig1_orf1	GH2_28_2-c18504_g1_i2_orf1	337	359	yes	no	3;4	1.8054e-13	103.31	14	0.707
AEGEEVLAK	YTQPVYSKAEGEEVLA	EGEEVLAKSLWTKMMS	K	A	E	A	K	S	2	0	0	0	0	0	3	1	0	0	1	1	0	0	0	0	0	0	0	1	0	9	0	944.481	CL458Contig3_orf2;CL458Contig2_orf1;CL458Contig1_orf1	CL458Contig3_orf2	413	421	yes	no	2	0.0022218	85.533	3	0			1
AEGGTNQDFPEGGFDGLMQAIVCEK	AFTDEVKRAEGGTNQD	MQAIVCEKDIKWRNVS	R	A	E	E	K	D	2	0	1	2	1	2	3	5	0	1	1	1	1	2	1	0	1	0	0	1	0	25	0	2669.17	SCL1Contig923_orf1;SCL1Contig3902_orf1;SCL1Contig1717_orf1;GH1_R_2-c7796_g1_i1_orf1;SCL1Contig2077_orf1	SCL1Contig2077_orf1	216	240	no	no	3;4	7.9716e-34	139.43	15	0
AEGIACNALWPR	LGMTEEFRAEGIACNA	ACNALWPRTAIITAAM	R	A	E	P	R	T	3	1	1	0	1	0	1	1	0	1	1	0	0	0	1	0	0	1	0	0	0	12	0	1356.66	GH1_R_1-c11692_g1_i1_orf1;CL10740Contig1_orf1	GH1_R_1-c11692_g1_i1_orf1	190	201	yes	no	2;3	6.6551e-13	134.98	17	0
AEGIFGAFVVR	HSHTGLHRAEGIFGAF	IFGAFVVRQPEDPLLA	R	A	E	V	R	Q	2	1	0	0	0	0	1	2	0	1	0	0	0	2	0	0	0	0	0	2	0	11	0	1164.63	CL3228Contig2_orf1;GH2_16_1-c23208_g1_i2_orf1	CL3228Contig2_orf1	236	246	no	no	2;3	4.7232e-09	119.22	11	0
AEGTFHYFEQK	ENMIAEMKAEGTFHYF	TFHYFEQKISELGNKI	K	A	E	Q	K	I	1	0	0	0	0	1	2	1	1	0	0	1	0	2	0	0	1	0	1	0	0	11	0	1355.61	SCL2Contig448_orf1;SCL2Contig321_orf1;SCL2Contig1196_orf1;SCL2Contig370_orf1;SCL2Contig368_orf1;SCL2Contig369_orf1	SCL2Contig448_orf1	5386	5396	yes	no	3	0.011328	53.237	2	0		1
AEGVEYAVGK	GKTEEDLKAEGVEYAV	GVEYAVGKFPFAANSR	K	A	E	G	K	F	2	0	0	0	0	0	2	2	0	0	0	1	0	0	0	0	0	0	1	2	0	10	0	1021.51	CL7358Contig1_orf1	CL7358Contig1_orf1	418	427	yes	yes	2;3	0.00022083	96.113	13.3	0.471
AEGYEIAHDGK	VIRSHEVKAEGYEIAH	YEIAHDGKCITVFSAP	K	A	E	G	K	C	2	0	0	1	0	0	2	2	1	1	0	1	0	0	0	0	0	0	1	0	0	11	0	1188.54	CL4771Contig1_orf1	CL4771Contig1_orf1	424	434	yes	yes	3	0.0015591	69.721	5.5	0.5					1	1
AEIAAGADPFTAR	EKTSKAFKAEIAAGAD	GADPFTARNNTQLYLA	K	A	E	A	R	N	5	1	0	1	0	0	1	1	0	1	0	0	0	1	1	0	1	0	0	0	0	13	0	1288.64	CL27109Contig1_orf1;CL25086Contig1_orf1;CL10545Contig1_orf1;SCL28Contig1_orf1;GH2_16_2-c22186_g1_i4_orf1;GH2_R_2-c16628_g1_i2_orf2	CL27109Contig1_orf1	494	506	yes	no	2	4.5532e-09	109.51	17	0
AEIAQLDSTVYK	NMYFTLSRAEIAQLDS	QLDSTVYKLTRDLEVL	R	A	E	Y	K	L	2	0	0	1	0	1	1	0	0	1	1	1	0	0	0	1	1	0	1	1	0	12	0	1336.69	CL12Contig11_orf1;CL12Contig16_orf1	CL12Contig11_orf1	217	228	no	no	2;3;4	9.6785e-23	168.89	1.4	0.49	3	2
AEIWEDLER	RVLPNEVRAEIWEDLE	EIWEDLERFGKRAVTE	R	A	E	E	R	F	1	1	0	1	0	0	3	0	0	1	1	0	0	0	0	0	0	1	0	0	0	9	0	1159.55	CL8243Contig1_orf1	CL8243Contig1_orf1	101	109	yes	yes	3	0.0034664	68.557	1	0	1
AELAAITTATDFK	RQFCHAAKAELAAITT	ITTATDFKNLVDYIHD	K	A	E	F	K	N	4	0	0	1	0	0	1	0	0	1	1	1	0	1	0	0	3	0	0	0	0	13	0	1350.7	SCL1Contig3091_orf1;SCL1Contig763_orf1;SCL1Contig3092_orf1	SCL1Contig3092_orf1	86	98	no	no	3	5.1136e-05	84.365	7	0
AELAGDASK	SSICKHIKAELAGDAS	ELAGDASKAAIICVGD	K	A	E	S	K	A	3	0	0	1	0	0	1	1	0	0	1	1	0	0	0	1	0	0	0	0	0	9	0	860.424	CL11597Contig1_orf1	CL11597Contig1_orf1	136	144	yes	yes	2;3	0.0019386	87.568	9.5	0.5
AELEAALK	YMPGSPERAELEAALK	AELEAALKKYQSQVED	R	A	E	L	K	K	3	0	0	0	0	0	2	0	0	0	2	1	0	0	0	0	0	0	0	0	0	8	0	843.47	CL128Contig5_orf1;CL128Contig7_orf1;CL128Contig2_orf1	CL128Contig5_orf1	72	79	yes	no	2;3	0.0043741	95.358	15.5	0.5
AELEAALKK	YMPGSPERAELEAALK	ELEAALKKYQSQVEDV	R	A	E	K	K	Y	3	0	0	0	0	0	2	0	0	0	2	2	0	0	0	0	0	0	0	0	0	9	1	971.565	CL128Contig5_orf1;CL128Contig7_orf1;CL128Contig2_orf1	CL128Contig5_orf1	72	80	yes	no	3	2.8358e-05	85.807	10.5	0.5
AELEALLHR	LYECVTCRAELEALLH	ELEALLHRQSSELDMF	R	A	E	H	R	Q	2	1	0	0	0	0	2	0	1	0	3	0	0	0	0	0	0	0	0	0	0	9	0	1050.58	GH1_16_1-c16148_g1_i2_orf1;SCL9Contig43_orf1;SCL9Contig186_orf1	GH1_16_1-c16148_g1_i2_orf1	533	541	yes	no	3	4.5746e-08	145.16	4	0				1
AELEPVLK	SLGERLEKAELEPVLK	AELEPVLKECCPEEDE	K	A	E	L	K	E	1	0	0	0	0	0	2	0	0	0	2	1	0	0	1	0	0	0	0	1	0	8	0	897.517	CL7007Contig1_orf1;CL7007Contig2_orf1	CL7007Contig1_orf1	123	130	yes	no	2;3	0.003108	107.57	15.5	0.5
AELLLDQYR	TSYNLKSRAELLLDQY	ELLLDQYRKKAQLYRS	R	A	E	Y	R	K	1	1	0	1	0	1	1	0	0	0	3	0	0	0	0	0	0	0	1	0	0	9	0	1119.59	CL1946Contig4_orf1;CL1946Contig3_orf1;CL1946Contig1_orf1	CL1946Contig4_orf1	451	459	yes	no	2	0.00057789	97.813	3	0			1
AELLLDQYRK	TSYNLKSRAELLLDQY	LLLDQYRKKAQLYRSN	R	A	E	R	K	K	1	1	0	1	0	1	1	0	0	0	3	1	0	0	0	0	0	0	1	0	0	10	1	1247.69	CL1946Contig4_orf1;CL1946Contig3_orf1;CL1946Contig1_orf1	CL1946Contig4_orf1	451	460	yes	no	3	0.053883	45.433	17	0
AELMLQQAEK	SAQDLISRAELMLQQA	LMLQQAEKLGCRSFVT	R	A	E	E	K	L	2	0	0	0	0	2	2	0	0	0	2	1	1	0	0	0	0	0	0	0	0	10	0	1159.59	GH1_28_1-c4928_g1_i1_orf1;GH2_16_2-c20934_g1_i1_orf1;SCL2Contig1062_orf1	GH1_28_1-c4928_g1_i1_orf1	338	347	yes	no	2;3;4	4.8583e-06	122.55	4.75	5.75	5	4
AELPELGTDPASIK	CAESLETKAELPELGT	GTDPASIKWKQVTLDS	K	A	E	I	K	W	2	0	0	1	0	0	2	1	0	1	2	1	0	0	2	1	1	0	0	0	0	14	0	1439.75	GH1_28_2-gc14618_g1_i2_orf1;GH1_16_1-c15705_g1_i3_orf1;CL26188Contig1_orf1;CL17688Contig1_orf1;CL16434Contig1_orf1;CL13863Contig1_orf1;CL13509Contig1_orf1;CL13294Contig1_orf1;CL10910Contig1_orf1	GH1_28_2-gc14618_g1_i2_orf1	540	553	yes	no	2;3	2.8077e-27	150.05	15	0
AELQTGSIK	NLGSKHIKAELQTGSI	ELQTGSIKHALEARTS	K	A	E	I	K	H	1	0	0	0	0	1	1	1	0	1	1	1	0	0	0	1	1	0	0	0	0	9	0	945.513	CL9Contig1_orf1;CL9Contig17_orf1	CL9Contig1_orf1	4583	4591	no	no	2;3	0.00014881	103.88	5.67	0.471					1	2
AELVVFR	SLPTTPPRAELVVFRL	RAELVVFRLDSNVILS	R	A	E	F	R	L	1	1	0	0	0	0	1	0	0	0	1	0	0	1	0	0	0	0	0	2	0	7	0	832.481	SCL2Contig1180_orf1	SCL2Contig1180_orf1	1221	1227	yes	yes	2	0.075108	65.777	17	0
AEMQPTHPIR	QEAFDIAKAEMQPTHP	MQPTHPIRLGLALNFS	K	A	E	I	R	L	1	1	0	0	0	1	1	0	1	1	0	0	1	0	2	0	1	0	0	0	0	10	0	1178.59	CL1619Contig4_orf1	CL1619Contig4_orf1	167	176	yes	yes	2;3;4	1.3161e-08	139.31	4	4.92	5	1
AENFIILR	FMRFMMMRAENFIILR	AENFIILRRKPVEGYD	R	A	E	L	R	R	1	1	1	0	0	0	1	0	0	2	1	0	0	1	0	0	0	0	0	0	0	8	0	974.555	CL10149Contig1_orf1	CL10149Contig1_orf1	106	113	yes	yes	2	0.0055029	93.178	2.5	0.5		1	1
AENGNEDWFEMHTPLTVEK	RHAIAAFRAENGNEDW	HTPLTVEKVQQLCGVR	R	A	E	E	K	V	1	0	2	1	0	0	4	1	1	0	1	1	1	1	1	0	2	1	0	1	0	19	0	2245.99	CL8308Contig1_orf1;GH2_R_2-c16432_g1_i2_orf2	CL8308Contig1_orf1	1291	1309	yes	no	4	2.8809e-09	103.9	10	0
AENQYGLSDPLETTDPITAK	RQYMFRIRAENQYGLS	TTDPITAKFPFTVPDP	R	A	E	A	K	F	2	0	1	2	0	1	2	1	0	1	2	1	0	0	2	1	3	0	1	0	0	20	0	2162.04	GH2_16_2-c44473_g1_i1_orf1	GH2_16_2-c44473_g1_i1_orf1	32	51	yes	yes	3	1.5335e-06	77.221	9	0
AENVESTLVWYK	MGFRPLPRAENVESTL	ESTLVWYKNGDSADIQ	R	A	E	Y	K	N	1	0	1	0	0	0	2	0	0	0	1	1	0	0	0	1	1	1	1	2	0	12	0	1437.71	SCL9Contig344_orf1;GH2_R_2-c10722_g1_i1_orf1	SCL9Contig344_orf1	105	116	yes	no	2;3	3.6601e-38	192.4	7.8	4.62					2	2
AEPAVFK	SVQRVVEKAEPAVFKS	KAEPAVFKSYFKMWKE	K	A	E	F	K	S	2	0	0	0	0	0	1	0	0	0	0	1	0	1	1	0	0	0	0	1	0	7	0	760.412	CL30682Contig1_orf1;CL7066Contig1_orf1	CL30682Contig1_orf1	364	370	yes	no	2	0.033062	77.058	5.5	0.5					1	1
AEPEDHYFLLTEPPLNTPENR	QCIFKYLRAEPEDHYF	PLNTPENREYTAEIMF	R	A	E	N	R	E	1	1	2	1	0	0	4	0	1	0	3	0	0	1	4	0	2	0	1	0	0	21	0	2481.18	SCL5Contig436_orf1;SCL5Contig367_orf1;SCL5Contig86_orf1;SCL5Contig568_orf1;SCL5Contig249_orf1;GH2_28_1-c26716_g1_i2_orf1;GH1_R_1-c37777_g1_i1_orf1	SCL5Contig436_orf1	111	131	yes	no	3	8.0082e-49	162.76	6.5	0.5						1
AEPGIWHIGR	YFSDKFVRAEPGIWHI	PGIWHIGRVGIGRHKE	R	A	E	G	R	V	1	1	0	0	0	0	1	2	1	2	0	0	0	0	1	0	0	1	0	0	0	10	0	1134.59	CL1888Contig4_orf1;CL1888Contig3_orf1;CL1888Contig1_orf1;CL1888Contig2_orf2;GH2_16_2-c22348_g1_i4_orf1	CL1888Contig4_orf1	751	760	yes	no	3	0.0041775	62.869	14	0
AEPTFDPLYGFSSGR	RSTTPDYKAEPTFDPL	LYGFSSGRKERVMVAT	K	A	E	G	R	K	1	1	0	1	0	0	1	2	0	0	1	0	0	2	2	2	1	0	1	0	0	15	0	1642.76	CL537Contig4_orf1	CL537Contig4_orf1	53	67	yes	yes	2;3	1.5598e-86	221.59	5	0					2
AEQISWEVTK	NMKTPFERAEQISWEV	QISWEVTKTGEGSYKA	R	A	E	T	K	T	1	0	0	0	0	1	2	0	0	1	0	1	0	0	0	1	1	1	0	1	0	10	0	1189.6	CL9Contig1_orf1;CL9Contig17_orf1	CL9Contig1_orf1	3076	3085	no	no	2;3;4	5.4051e-07	123.79	2.4	0.49		3	2
AEQLISTYGLK	AMEAYVAKAEQLISTY	LISTYGLKA_______	K	A	E	L	K	A	1	0	0	0	0	1	1	1	0	1	2	1	0	0	0	1	1	0	1	0	0	11	0	1221.66	CL7455Contig1_orf1	CL7455Contig1_orf1	135	145	yes	yes	2	4.7878e-08	115.12	1	0	1
AEQVTPEHVQQVAK	AIMKGEMKAEQVTPEH	EHVQQVAKKLGVTIAC	K	A	E	A	K	K	2	0	0	0	0	3	2	0	1	0	0	1	0	0	1	0	1	0	0	3	0	14	0	1562.81	CL9889Contig1_orf1	CL9889Contig1_orf1	198	211	yes	yes	3	1.1607e-07	100.11	15	0
AEQWDEMSK	NPTGVDPKAEQWDEMS	EQWDEMSKVIKERELL	K	A	E	S	K	V	1	0	0	1	0	1	2	0	0	0	0	1	1	0	0	1	0	1	0	0	0	9	0	1122.47	SCL1Contig891_orf1	SCL1Contig891_orf1	263	271	yes	yes	3	0.040254	46.844	6	0						1
AESNDGYHIILK	CFVISTLKAESNDGYH	DGYHIILK________	K	A	E	L	K	-	1	0	1	1	0	0	1	1	1	2	1	1	0	0	0	1	0	0	1	0	0	12	0	1358.68	GH1_R_1-c22729_g2_i1_orf2;SCL27Contig1_orf1	GH1_R_1-c22729_g2_i1_orf2	372	383	yes	no	2	0.0066789	63.091	11	0
AESPMRPFNQGTGANPFR	RYGPRQMRAESPMRPF	GTGANPFRFLNVADIG	R	A	E	F	R	F	2	2	2	0	0	1	1	2	0	0	0	0	1	2	3	1	1	0	0	0	0	18	1	1975.93	CL4295Contig1_orf1	CL4295Contig1_orf1	127	144	yes	yes	3	1.0789e-26	145.43	9	0
AESVGVAVVGGGVSGLTAAK	RNASWHSRAESVGVAV	VSGLTAAKTLIDNGVS	R	A	E	A	K	T	4	0	0	0	0	0	1	5	0	0	1	1	0	0	0	2	1	0	0	5	0	20	0	1727.94	GH2_28_1-c24650_g1_i1_orf1	GH2_28_1-c24650_g1_i1_orf1	75	94	yes	yes	3	1.3e-21	133.95	17	0
AESWGYNR	WLKGKCQKAESWGYNR	AESWGYNRESPCILLK	K	A	E	N	R	E	1	1	1	0	0	0	1	1	0	0	0	0	0	0	0	1	0	1	1	0	0	8	0	981.43	SCL9Contig344_orf1;GH2_R_2-c10722_g1_i1_orf1	SCL9Contig344_orf1	178	185	yes	no	2	0.012459	79.893	3	0			1
AESWTEPR	LRFKDPVRAESWTEPR	AESWTEPRKGTVPPPR	R	A	E	P	R	K	1	1	0	0	0	0	2	0	0	0	0	0	0	0	1	1	1	1	0	0	0	8	0	974.446	CL4166Contig1_orf1	CL4166Contig1_orf1	97	104	yes	yes	2	0.0093342	83.429	6	0						1
AETECQNTEYQQLLDIK	EEQLQQIRAETECQNT	YQQLLDIKIRLENEIQ	R	A	E	I	K	I	1	0	1	1	1	3	3	0	0	1	2	1	0	0	0	0	2	0	1	0	0	17	0	2081.96	CON__P13645	CON__P13645	423	439	yes	yes	3	4.64e-25	139.08	9	0
AETFLTEK	MATQVMQRAETFLTEK	AETFLTEKNLLSGSLR	R	A	E	E	K	N	1	0	0	0	0	0	2	0	0	0	1	1	0	1	0	0	2	0	0	0	0	8	0	937.476	CL8632Contig1_orf1	CL8632Contig1_orf1	213	220	yes	yes	2;3	0.00084653	103.83	17.7	0.471
AETLALHFAEK	TATSNMEKAETLALHF	LALHFAEKMTVLDPES	K	A	E	E	K	M	3	0	0	0	0	0	2	0	1	0	2	1	0	1	0	0	1	0	0	0	0	11	0	1228.65	CL955Contig1_orf1	CL955Contig1_orf1	427	437	yes	yes	2	0.019083	59.418	17	0
AETNLIFNQEK	RLLFNNGRAETNLIFN	NLIFNQEKDQMSCQEE	R	A	E	E	K	D	1	0	2	0	0	1	2	0	0	1	1	1	0	1	0	0	1	0	0	0	0	11	0	1305.66	SCL3Contig227_orf1;SCL3Contig176_orf1;SCL3Contig742_orf1;GH2_R_1-c19629_g1_i3_orf1;GH1_R_2-c17290_g1_i3_orf1;SCL3Contig368_orf1;SCL3Contig293_orf1;GH1_28_2-gc18044_g1_i1_orf1;CL24858Contig1_orf1	SCL3Contig227_orf1	622	632	yes	no	3	0.027431	46.88	1	0	1
AETNLIFNQEKDQMSCQEEK	RLLFNNGRAETNLIFN	QMSCQEEKVYAKRDIE	R	A	E	E	K	V	1	0	2	1	1	3	4	0	0	1	1	2	1	1	0	1	1	0	0	0	0	20	1	2441.08	SCL3Contig227_orf1;SCL3Contig176_orf1;SCL3Contig742_orf1;GH2_R_1-c19629_g1_i3_orf1;GH1_R_2-c17290_g1_i3_orf1;SCL3Contig368_orf1;SCL3Contig293_orf1;GH1_28_2-gc18044_g1_i1_orf1;CL24858Contig1_orf1	SCL3Contig227_orf1	622	641	yes	no	4	9.1189e-14	116.39	11	0
AETPYNHR	ENIVRIVKAETPYNHR	AETPYNHRDRGFLTFK	K	A	E	H	R	D	1	1	1	0	0	0	1	0	1	0	0	0	0	0	1	0	1	0	1	0	0	8	0	986.457	CL4802Contig3_orf1;CL4802Contig2_orf1;CL4802Contig1_orf1	CL4802Contig3_orf1	555	562	yes	no	3	0.010219	65.252	11	0
AEVFLVYDWAR	SEEYGKPKAEVFLVYD	FLVYDWARVPGVTNVY	K	A	E	A	R	V	2	1	0	1	0	0	1	0	0	0	1	0	0	1	0	0	0	1	1	2	0	11	0	1367.69	CL6587Contig2_orf1;GH1_28_2-gc17845_g1_i2_orf1	CL6587Contig2_orf1	440	450	no	no	2;3	6.9668e-08	111.94	15.2	0.748
AEVKPTVDNFMCR	VLSEVKLKAEVKPTVD	TVDNFMCRLHYRYTYI	K	A	E	C	R	L	1	1	1	1	1	0	1	0	0	0	0	1	1	1	1	0	1	0	0	2	0	13	1	1565.73	CL2855Contig4_orf1	CL2855Contig4_orf1	17	29	yes	yes	3	8.8903e-06	95.195	13	0
AEVKPTVDNLMCR	VLSEVKLKAEVKPTVD	TVDNLMCRLHYRYTYI	K	A	E	C	R	L	1	1	1	1	1	0	1	0	0	0	1	1	1	0	1	0	1	0	0	2	0	13	1	1531.75	CL2855Contig2_orf1	CL2855Contig2_orf1	17	29	yes	yes	3	0.0031236	59.864	13	0
AEVLVVK	GTPPEGIRAEVLVVKD	RAEVLVVKDFEDLEQN	R	A	E	V	K	D	1	0	0	0	0	0	1	0	0	0	1	1	0	0	0	0	0	0	0	3	0	7	0	756.475	CL25579Contig1_orf1;CL2689Contig3_orf1;CL2689Contig2_orf2;GH2_R_2-c31182_g1_i1_orf1;CL2689Contig1_orf1	GH2_R_2-c31182_g1_i1_orf1	187	193	no	no	2;3	0.01058	100.19	12	0
AEVPTTSQTTSPPR	RKSPGTNKAEVPTTSQ	SQTTSPPRLQIDWRRI	K	A	E	P	R	L	1	1	0	0	0	1	1	0	0	0	0	0	0	0	3	2	4	0	0	1	0	14	0	1470.73	SCL9Contig83_orf1;SCL9Contig189_orf1;GH2_28_1-c24357_g1_i1_orf1;GH2_16_2-c24504_g1_i1_orf1;GH1_16_1-c18566_g1_i1_orf1	SCL9Contig83_orf1	23	36	yes	no	3	1.3082e-09	109.47	15	0
AEVTQILIDYK	AGGRVLVRAEVTQILI	TQILIDYKGATSGVQV	R	A	E	Y	K	G	1	0	0	1	0	1	1	0	0	2	1	1	0	0	0	0	1	0	1	1	0	11	0	1291.7	CL10343Contig1_orf1	CL10343Contig1_orf1	336	346	yes	yes	3	0.00030255	83.182	9	0
AEWLMCAMGCLQHR	VVIFAETRAEWLMCAM	AMGCLQHRISVVTLYT	R	A	E	H	R	I	2	1	0	0	2	1	1	1	1	0	2	0	2	0	0	0	0	1	0	0	0	14	0	1761.76	CL215Contig5_orf1;CL215Contig3_orf1;CL215Contig2_orf1	CL215Contig5_orf1	125	138	yes	no	3	2.222e-05	91.28	1	0	1
AEYQPLGGPIR	INPEHILKAEYQPLGG	QPLGGPIRDLCWSHDS	K	A	E	I	R	D	1	1	0	0	0	1	1	2	0	1	1	0	0	0	2	0	0	0	1	0	0	11	0	1199.63	SCL9Contig217_orf1;SCL9Contig131_orf1;SCL9Contig113_orf1;CL1205Contig4_orf1	SCL9Contig217_orf1	105	115	yes	no	2	2.7397e-05	101.35	7.5	0.5
AFADSTHEK	IEVFHVMKAFADSTHE	FADSTHEKKVNLSVGA	K	A	F	E	K	K	2	0	0	1	0	0	1	0	1	0	0	1	0	1	0	1	1	0	0	0	0	9	0	1004.46	CL11678Contig1_orf1	CL11678Contig1_orf1	35	43	yes	yes	3	0.00014826	110.76	10	1
AFAEELK	LASLTSVRAFAEELKS	RAFAEELKSRESRIHI	R	A	F	L	K	S	2	0	0	0	0	0	2	0	0	0	1	1	0	1	0	0	0	0	0	0	0	7	0	806.417	CL11148Contig1_orf1	CL11148Contig1_orf1	182	188	yes	yes	2;3	0.0028709	97.798	15.3	0.471
AFAGAIK	SLSPFEQRAFAGAIKY	RAFAGAIKYGVPNLFR	R	A	F	I	K	Y	3	0	0	0	0	0	0	1	0	1	0	1	0	1	0	0	0	0	0	0	0	7	0	676.391	CL6715Contig1_orf1	CL6715Contig1_orf1	29	35	yes	yes	2	0.0075652	106.76	10	0
AFASSYSTLTTVK	GLAEVQERAFASSYST	YSTLTTVKLDNSRISK	R	A	F	V	K	L	2	0	0	0	0	0	0	0	0	0	1	1	0	1	0	3	3	0	1	1	0	13	0	1374.7	CL5929Contig1_orf1LUCB_OPLGR	CL5929Contig1_orf1LUCB_OPLGR	132	144	yes	yes	2	1.1652e-78	227.56	12	0
AFAVEFCECPPGYK	PRNTGQERAFAVEFCE	CECPPGYKGLSCEDCD	R	A	F	Y	K	G	2	0	0	0	2	0	2	1	0	0	0	1	0	2	2	0	0	0	1	1	0	14	0	1673.72	CL3Contig12_orf1;CL3Contig9_orf1;CL3Contig29_orf1;CL3Contig25_orf1;CL3Contig11_orf1;CL3Contig10_orf1;GH1_28_1-c17527_g1_i3_orf1;CL3Contig27_orf1;GH2_16_2-c27199_g1_i3_orf1;GH1_R_2-c17254_g3_i6_orf1;CL3Contig46_orf1;CL3Contig7_orf1;CL3Contig45_orf1;CL3Contig28_orf1;CL3Contig47_orf1	CL3Contig45_orf1	2251	2264	no	no	2;3;4	6.8494e-50	192.4	5.5	0.5					3	3
AFAVSEADTR	EFCSHTTRAFAVSEAD	AVSEADTRIVRAQAAL	R	A	F	T	R	I	3	1	0	1	0	0	1	0	0	0	0	0	0	1	0	1	1	0	0	1	0	10	0	1065.51	SCL8Contig344_orf1;GH2_R_2-c19407_g1_i1_orf1;GH1_16_2-c19481_g2_i2_orf1	SCL8Contig344_orf1	1406	1415	yes	no	2	0.00024903	95.822	9.5	0.5
AFAYELQHR	RDAAFGFRAFAYELQH	FAYELQHRGEHAFSDL	R	A	F	H	R	G	2	1	0	0	0	1	1	0	1	0	1	0	0	1	0	0	0	0	1	0	0	9	0	1133.56	CL344Contig3_orf1	CL344Contig3_orf1	455	463	yes	yes	2;3	0.00045483	115.13	12.5	0.5
AFDADPR	ALTRIQQRAFDADPRE	RAFDADPREDLVVNCA	R	A	F	P	R	E	2	1	0	2	0	0	0	0	0	0	0	0	0	1	1	0	0	0	0	0	0	7	0	790.361	SCL6Contig631_orf1;SCL6Contig531_orf1;SCL6Contig259_orf1	SCL6Contig631_orf1	219	225	yes	no	2	0.036297	75.311	6	0						1
AFDKDEDGFLSQNEFAALCR	LDMDACFKAFDKDEDG	NEFAALCRALFRNDRG	K	A	F	C	R	A	3	1	1	3	1	1	2	1	0	0	2	1	0	3	0	1	0	0	0	0	0	20	1	2332.04	CL9813Contig1_orf1	CL9813Contig1_orf1	136	155	yes	yes	3;4	4.3044e-120	240.13	16.5	0.5
AFDTGEYDTNK	YKPCVQCKAFDTGEYD	TGEYDTNKCEADCTQY	K	A	F	N	K	C	1	0	1	2	0	0	1	1	0	0	0	1	0	1	0	0	2	0	1	0	0	11	0	1259.53	SCL1Contig923_orf1;SCL1Contig3902_orf1;SCL1Contig2077_orf1	SCL1Contig2077_orf1	636	646	no	no	2;3	1.0467e-21	166.11	7	0
AFEDETDYTVWSAVHNCVAR	VEVLKLLKAFEDETDY	AVHNCVARLNQLISHT	K	A	F	A	R	L	3	1	1	2	1	0	2	0	1	0	0	0	0	1	0	1	2	1	1	3	0	20	0	2369.04	CL10821Contig1_orf1	CL10821Contig1_orf1	611	630	yes	yes	3	1.1238e-26	137.45	13	0
AFEEAEK	ESESNLRKAFEEAEKN	KAFEEAEKNAPAIIFI	K	A	F	E	K	N	2	0	0	0	0	0	3	0	0	0	0	1	0	1	0	0	0	0	0	0	0	7	0	822.376	GH1_R_1-c22972_g1_i1_orf1	GH1_R_1-c22972_g1_i1_orf1	11	17	yes	yes	2	0.05569	69.825	2	0		1
AFEHGLIAMTDMVMYR	PDINSVWRAFEHGLIA	MTDMVMYRPAWEAYLY	R	A	F	Y	R	P	2	1	0	1	0	0	1	1	1	1	1	0	3	1	0	0	1	0	1	1	0	16	0	1883.87	SCL1Contig3350_orf1;SCL1Contig2397_orf1;SCL1Contig1647_orf1;SCL1Contig1646_orf1	SCL1Contig3350_orf1	197	212	yes	no	3	2.4284e-08	108.66	18	0
AFFDYFLK	HGFQGDFKAFFDYFLK	AFFDYFLKEQVMWSPF	K	A	F	L	K	E	1	0	0	1	0	0	0	0	0	0	1	1	0	3	0	0	0	0	1	0	0	8	0	1049.52	GH1_R_2-c16956_g1_i1_orf1;CL2228Contig6_orf1;CL2228Contig3_orf1;CL2228Contig2_orf1;CL2228Contig1_orf1;GH2_28_1-c26297_g1_i1_orf1;CL2228Contig7_orf1;CL2228Contig5_orf1;CL2228Contig4_orf1	GH1_R_2-c16956_g1_i1_orf1	97	104	yes	no	2;3	0.0026652	111.95	12	0
AFFNVINWENVNER	NLRADYVKAFFNVINW	NWENVNERYENARKNA	K	A	F	E	R	Y	1	1	4	0	0	0	2	0	0	1	0	0	0	2	0	0	0	1	0	2	0	14	0	1750.84	CL11086Contig1_orf1	CL11086Contig1_orf1	272	285	yes	yes	2;3;4	9.3924e-73	212.24	12.9	7.51	2
AFFSLDDLR	SSQGDLLKAFFSLDDL	FFSLDDLRASIKKFIA	K	A	F	L	R	A	1	1	0	2	0	0	0	0	0	0	2	0	0	2	0	1	0	0	0	0	0	9	0	1082.54	CL6759Contig1_orf1;CL6759Contig2_orf1;GH1_16_1-c16531_g1_i1_orf1	CL6759Contig1_orf1	751	759	yes	no	2;3	0.00012433	126.55	11	0
AFFTHEDWNK	EVFTKIVRAFFTHEDW	FTHEDWNKHTNPDVWK	R	A	F	N	K	H	1	0	1	1	0	0	1	0	1	0	0	1	0	2	0	0	1	1	0	0	0	10	0	1293.58	CL315Contig2_orf1;CL315Contig1_orf1	CL315Contig2_orf1	2526	2535	yes	no	3	6.6008e-07	126.07	8	0
AFGDVIAEPYPLAYVGETVTAK	FDGTPLGKAFGDVIAE	VGETVTAKFVSGHPRN	K	A	F	A	K	F	4	0	0	1	0	0	2	2	0	1	1	1	0	1	2	0	2	0	2	3	0	22	0	2310.18	GH1_16_1-c16972_g1_i2_orf1;CL9191Contig1_orf1	GH1_16_1-c16972_g1_i2_orf1	587	608	yes	no	3	4.5145e-10	92.098	9	0
AFGGWVCPSEVR	AVAGELEKAFGGWVCP	WVCPSEVR________	K	A	F	V	R	-	1	1	0	0	1	0	1	2	0	0	0	0	0	1	1	1	0	1	0	2	0	12	0	1363.63	GH1_R_1-c23521_g1_i2_orf1;GH1_16_2-c19100_g1_i5_orf1;CL914Contig6_orf1;CL18744Contig1_orf1;GH1_28_2-gc17288_g1_i2_orf1;CL914Contig9_orf1;CL914Contig7_orf1;GH2_R_1-c19357_g1_i3_orf1;GH2_16_1-c23833_g1_i6_orf1;CL914Contig8_orf1;CL914Contig5_orf1;CL914Contig2_orf1;CL914Contig1_orf1;GH2_16_1-c23833_g1_i5_orf1;CL914Contig4_orf1;CL914Contig3_orf1	GH1_R_1-c23521_g1_i2_orf1	530	541	yes	no	2;3	2.3608e-10	128.85	6.67	8.01	2
AFGNHAAQQFWR	ITPAPDMRAFGNHAAQ	HAAQQFWRNMPTKANK	R	A	F	W	R	N	3	1	1	0	0	2	0	1	1	0	0	0	0	2	0	0	0	1	0	0	0	12	0	1431.68	SCL2Contig494_orf1	SCL2Contig494_orf1	575	586	no	no	3	2.5618e-09	115.91	9.5	8.5	1
AFGNHDAQR	ITPAPDMRAFGNHDAQ	FGNHDAQRFWRNMPTK	R	A	F	Q	R	F	2	1	1	1	0	1	0	1	1	0	0	0	0	1	0	0	0	0	0	0	0	9	0	1014.46	SCL2Contig628_orf1	SCL2Contig628_orf1	578	586	yes	yes	2	2.2408e-06	133.99	18	0
AFGSDAPGSK	DVLLSVSKAFGSDAPG	GSDAPGSKTFSLFGKY	K	A	F	S	K	T	2	0	0	1	0	0	0	2	0	0	0	1	0	1	1	2	0	0	0	0	0	10	0	935.435	CL1373Contig2_orf1	CL1373Contig2_orf1	651	660	yes	yes	2	0.0032279	77.674	4	0				1
AFHEASQTK	HDIEAICKAFHEASQT	FHEASQTKGKPTCLLA	K	A	F	T	K	G	2	0	0	0	0	1	1	0	1	0	0	1	0	1	0	1	1	0	0	0	0	9	0	1017.49	CL10900Contig1_orf1	CL10900Contig1_orf1	262	270	yes	yes	2;3	0.00014557	123.75	3	0			2
AFIFDDTQR	IHTRLYSRAFIFDDTQ	FIFDDTQRRAVFVSVD	R	A	F	Q	R	R	1	1	0	2	0	1	0	0	0	1	0	0	0	2	0	0	1	0	0	0	0	9	0	1111.53	GH1_16_1-c16972_g1_i2_orf1;CL9191Contig1_orf1	GH1_16_1-c16972_g1_i2_orf1	78	86	yes	no	2;3	9.5857e-05	128.28	3	0			2
AFIFDDTQRR	IHTRLYSRAFIFDDTQ	IFDDTQRRAVFVSVDC	R	A	F	R	R	A	1	2	0	2	0	1	0	0	0	1	0	0	0	2	0	0	1	0	0	0	0	10	1	1267.63	GH1_16_1-c16972_g1_i2_orf1;CL9191Contig1_orf1	GH1_16_1-c16972_g1_i2_orf1	78	87	yes	no	3	0.0043622	65.404	18	0
AFINRPALGAFPGTDWTDR	LDDPEIVKAFINRPAL	PGTDWTDRLQNSLMAV	K	A	F	D	R	L	3	2	1	2	0	0	0	2	0	1	1	0	0	2	2	0	2	1	0	0	0	19	1	2104.05	SCL6Contig611_orf1;SCL6Contig246_orf1;CL15012Contig1_orf1;GH1_16_2-c15187_g1_i2_orf1;CL8527Contig1_orf1	SCL6Contig611_orf1	138	156	yes	no	3	8.8438e-13	114.9	9	0
AFLAFADEEGNIDCDTFR	DDDDVVAKAFLAFADE	NIDCDTFRHALMTWGD	K	A	F	F	R	H	3	1	1	3	1	0	2	1	0	1	1	0	0	3	0	0	1	0	0	0	0	18	0	2089.91	CL3144Contig1_orf1	CL3144Contig1_orf1	160	177	yes	yes	3	1.9887e-05	67.661	8	0
AFLEVNEK	FVSNVIHKAFLEVNEK	AFLEVNEKGSEAAAAT	K	A	F	E	K	G	1	0	1	0	0	0	2	0	0	0	1	1	0	1	0	0	0	0	0	1	0	8	0	948.492	SCL226Contig1_orf1;CL934Contig3_orf1;CL934Contig2_orf1;CL934Contig4_orf1;GH2_R_2-c11108_g1_i2_orf1;CL934Contig5_orf1	SCL226Contig1_orf1	366	373	no	no	2;3	6.7135e-05	138.98	1.5	0.5	2	2
AFLFDVLSK	ISNSGIEKAFLFDVLS	FLFDVLSKIYIATDSS	K	A	F	S	K	I	1	0	0	1	0	0	0	0	0	0	2	1	0	2	0	1	0	0	0	1	0	9	0	1038.58	SCL12Contig23_orf1;SCL12Contig130_orf1;GH1_16_1-c18827_g1_i2_orf1	SCL12Contig23_orf1	254	262	yes	no	2;3	0.00052575	105.98	14	0
AFLIEEQK	CVRERVVRAFLIEEQK	AFLIEEQKIVVKVLKA	R	A	F	Q	K	I	1	0	0	0	0	1	2	0	0	1	1	1	0	1	0	0	0	0	0	0	0	8	0	976.523	SCL9Contig13_orf1;GH1_R_2-c9434_g1_i1_orf1;CL10913Contig1_orf1;GH1_R_1-c12072_g1_i1_orf1	SCL9Contig13_orf1	92	99	yes	no	3	0.0015902	89.142	1	0	1
AFLLYNAK	ANESDDPRAFLLYNAK	AFLLYNAKEAYGMNDL	R	A	F	A	K	E	2	0	1	0	0	0	0	0	0	0	2	1	0	1	0	0	0	0	1	0	0	8	0	938.523	GH2_16_1-c16090_g1_i1_orf1;CL2444Contig4_orf1;CL2444Contig2_orf1	GH2_16_1-c16090_g1_i1_orf1	534	541	no	no	3	0.0026785	81.297	4	0				1
AFLMEWAK	AWWGPRGKAFLMEWAK	AFLMEWAKFRWGVFDE	K	A	F	A	K	F	2	0	0	0	0	0	1	0	0	0	1	1	1	1	0	0	0	1	0	0	0	8	0	994.495	CL761Contig2_orf1	CL761Contig2_orf1	208	215	yes	yes	3	0.0025757	81.784	8	0
AFLNDMLDSNK	FAHFWTVKAFLNDMLD	NDMLDSNKGHIVNVAS	K	A	F	N	K	G	1	0	2	2	0	0	0	0	0	0	2	1	1	1	0	1	0	0	0	0	0	11	0	1266.59	SCL2Contig156_orf1;SCL2Contig329_orf1;SCL2Contig1239_orf1;SCL2Contig372_orf1	SCL2Contig156_orf1	209	219	yes	no	2;3	4.389e-58	210.44	9.6	0.49
AFLNDMLESNK	FAHFWTVKAFLNDMLE	NDMLESNKGHIVNVAS	K	A	F	N	K	G	1	0	2	1	0	0	1	0	0	0	2	1	1	1	0	1	0	0	0	0	0	11	0	1280.61	SCL2Contig371_orf1	SCL2Contig371_orf1	228	238	yes	yes	2;3	9.1754e-13	145.29	10	0
AFLPDMISANK	MSHFWTTKAFLPDMIS	PDMISANKGHVVTVAS	K	A	F	N	K	G	2	0	1	1	0	0	0	0	0	1	1	1	1	1	1	1	0	0	0	0	0	11	0	1205.61	CL689Contig6_orf1;CL689Contig4_orf1;CL689Contig2_orf1;GH1_28_2-gc17372_g1_i3_orf1;CL689Contig5_orf1;GH2_16_2-c24728_g1_i2_orf1;CL689Contig1_orf1	CL689Contig6_orf1	201	211	yes	no	3	0.010208	54.259	4	0				1
AFLTNAGSGWEADINQVSSCK	EGGWFELKAFLTNAGS	INQVSSCKGSAGGSKP	K	A	F	C	K	G	3	0	2	1	1	1	1	2	0	1	1	1	0	1	0	3	1	1	0	1	0	21	0	2254.03	GH2_28_2-c13208_g1_i1_orf1;GH1_28_2-gc12926_g1_i3_orf1;CL5591Contig3_orf1;CL5591Contig2_orf1;CL5591Contig1_orf1	GH2_28_2-c13208_g1_i1_orf1	664	684	yes	no	2;3;4	1.8443e-274	319.19	10.6	0.49
AFMTAAAK	DAVLDAYRAFMTAAAK	AFMTAAAKELRQELGS	R	A	F	A	K	E	4	0	0	0	0	0	0	0	0	0	0	1	1	1	0	0	1	0	0	0	0	8	0	809.411	SCL9Contig318_orf1;SCL9Contig359_orf1;GH2_28_2-c18704_g1_i1_orf1;CL30962Contig1_orf1;SCL9Contig129_orf1;SCL9Contig128_orf1;GH1_R_1-c23333_g1_i5_orf1;GH1_R_1-c23333_g1_i4_orf1;GH1_R_1-c23333_g1_i6_orf1;SCL9Contig72_orf1;GH1_28_2-gc17671_g1_i2_orf1;GH1_28_2-gc17671_g1_i1_orf1;GH1_28_2-gc17671_g1_i3_orf1;GH1_16_1-c21215_g1_i1_orf1;SCL9Contig31_orf1;SCL9Contig32_orf1;GH1_16_1-c21215_g1_i4_orf1;GH1_16…	SCL9Contig318_orf1	274	281	yes	no	2;3	0.0013565	124.98	9.33	4.15			1	1
AFNSEDYGLLCR	QDFFRDSRAFNSEDYG	EDYGLLCRDDRVVSIF	R	A	F	C	R	D	1	1	1	1	1	0	1	1	0	0	2	0	0	1	0	1	0	0	1	0	0	12	0	1443.65	CL1373Contig2_orf1	CL1373Contig2_orf1	934	945	yes	yes	3	3.5169e-09	113.61	2	0		1
AFNTYILDPIFK	NKSTDNERAFNTYILD	YILDPIFKLFDAIMNF	R	A	F	F	K	L	1	0	1	1	0	0	0	0	0	2	1	1	0	2	1	0	1	0	1	0	0	12	0	1440.77	GH2_16_2-c10441_g1_i1_orf1;CL6629Contig2_orf1	GH2_16_2-c10441_g1_i1_orf1	306	317	yes	no	2;3	3.0375e-10	127.36	8	0
AFPALCNVQIDLR	FIDFIEEKAFPALCNV	CNVQIDLRYNQLTTIS	K	A	F	L	R	Y	2	1	1	1	1	1	0	0	0	1	2	0	0	1	1	0	0	0	0	1	0	13	0	1515.79	CL6713Contig1_orf1;CL6713Contig2_orf1	CL6713Contig1_orf1	392	404	no	no	2;3	4.5557e-18	145.52	6	0						2
AFPANAACFLGYEVAIK	GVAPVMIRAFPANAAC	LGYEVAIKFLNYMAPN	R	A	F	I	K	F	5	0	1	0	1	0	1	1	0	1	1	1	0	2	1	0	0	0	1	1	0	17	0	1840.92	CL16564Contig1_orf1;CL14342Contig1_orf1	CL16564Contig1_orf1	274	290	yes	no	3	0.00016387	61.127	6	0						1
AFPCFDEPGMK	FQPTDARRAFPCFDEP	CFDEPGMKATFEVYLG	R	A	F	M	K	A	1	0	0	1	1	0	1	1	0	0	0	1	1	2	2	0	0	0	0	0	0	11	0	1297.55	CL58Contig5_orf1;CL58Contig12_orf1;CL58Contig11_orf1;CL58Contig10_orf1	CL58Contig5_orf1	245	255	yes	no	2;3;4	1.1275e-15	147.91	3.36	0.979	1	1	2	7
AFPTEAVGVVCK	CGAKVVEKAFPTEAVG	EAVGVVCKVDGIYQVV	K	A	F	C	K	V	2	0	0	0	1	0	1	1	0	0	0	1	0	1	1	0	1	0	0	3	0	12	0	1276.65	CL29884Contig1_orf1;CL15629Contig1_orf1;GH1_16_1-c21006_g1_i1_orf1;CL10835Contig1_orf1;CL29883Contig1_orf1	CL29884Contig1_orf1	294	305	yes	no	2	2.7842e-12	134.99	14	0
AFQALIDAYGVATYR	HRTNKFTKAFQALIDA	AYGVATYREINPAPYT	K	A	F	Y	R	E	4	1	0	1	0	1	0	1	0	1	1	0	0	1	0	0	1	0	2	1	0	15	0	1657.85	GH1_16_2-c19162_g1_i1_orf1;CL535Contig2_orf1;GH1_16_1-c20108_g5_i1_orf1	GH1_16_2-c19162_g1_i1_orf1	386	400	yes	no	3	0.00058225	60.489	14	0
AFQDTQR	RLVQLLIRAFQDTQRQ	RAFQDTQRQRSSVASG	R	A	F	Q	R	Q	1	1	0	1	0	2	0	0	0	0	0	0	0	1	0	0	1	0	0	0	0	7	0	864.409	SCL9Contig280_orf1;SCL9Contig164_orf1;SCL9Contig188_orf1	SCL9Contig280_orf1	554	560	yes	no	2	0.071847	66.457	16	0
AFSESSR	HGRWLHDRAFSESSRR	RAFSESSRRTQRAFAA	R	A	F	S	R	R	1	1	0	0	0	0	1	0	0	0	0	0	0	1	0	3	0	0	0	0	0	7	0	782.356	GH2_16_1-c13652_g1_i1_orf1;CL8772Contig1_orf1	GH2_16_1-c13652_g1_i1_orf1	115	121	yes	no	2	0.039002	84.916	15	0
AFSGVITYHNR	TSFRILSRAFSGVITY	GVITYHNRHNRPQSDG	R	A	F	N	R	H	1	1	1	0	0	0	0	1	1	1	0	0	0	1	0	1	1	0	1	1	0	11	0	1263.64	SCL6Contig481_orf1;SCL6Contig381_orf1;SCL6Contig482_orf1;SCL6Contig382_orf1;CL17496Contig1_orf1	SCL6Contig481_orf1	223	233	yes	no	3	0.0003833	82.008	18	0
AFSGYLGEGNK	VNCPWGVKAFSGYLGE	GYLGEGNKDAWKEYDA	K	A	F	N	K	D	1	0	1	0	0	0	1	3	0	0	1	1	0	1	0	1	0	0	1	0	0	11	0	1141.54	CL10380Contig1_orf1	CL10380Contig1_orf1	225	235	yes	yes	2	2.2232e-08	118.87	12	0
AFSHNCFSR	LKEILGPKAFSHNCFS	FSHNCFSRRIFLR___	K	A	F	S	R	R	1	1	1	0	1	0	0	0	1	0	0	0	0	2	0	2	0	0	0	0	0	9	0	1124.48	CL28242Contig1_orf1;CL15276Contig1_orf1;CL28502Contig1_orf1;CL22755Contig1_orf1	CL28502Contig1_orf1	501	509	no	no	2;3	0.00011523	114.4	10.3	0.471
AFSLNSEWR	KAVKAARKAFSLNSEW	FSLNSEWRQMDAYDRG	K	A	F	W	R	Q	1	1	1	0	0	0	1	0	0	0	1	0	0	1	0	2	0	1	0	0	0	9	0	1108.53	CL8323Contig1_orf1;CL8323Contig2_orf1	CL8323Contig1_orf1	125	133	yes	no	2;3	0.00059286	99.815	17	0
AFSPATVNTGR	ICETIVWKAFSPATVN	PATVNTGRGTEFEGAI	K	A	F	G	R	G	2	1	1	0	0	0	0	1	0	0	0	0	0	1	1	1	2	0	0	1	0	11	0	1119.57	SCL1Contig1871_orf1;SCL1Contig1869_orf1;GH2_R_1-c12917_g1_i1_orf1;GH2_16_1-c19876_g1_i3_orf1;GH1_16_2-c11273_g1_i1_orf1;SCL1Contig1870_orf1	SCL1Contig1871_orf1	215	225	yes	no	2;3	4.0958e-12	142.19	9.33	0.471
AFTDQCIDLHNMGK	KTDVCVARAFTDQCID	IDLHNMGKLDGSMASM	R	A	F	G	K	L	1	0	1	2	1	1	0	1	1	1	1	1	1	1	0	0	1	0	0	0	0	14	0	1648.73	GH2_16_1-c23875_g1_i3_orf1;CL2306Contig1_orf1;CL2306Contig4_orf1;GH2_16_1-c23875_g1_i4_orf1;CL2306Contig3_orf1;CL2306Contig2_orf1;CL2306Contig6_orf1;CL2306Contig5_orf1	GH2_16_1-c23875_g1_i3_orf1	322	335	yes	no	3;4	3.1184e-24	141.13	4.86	2.47	2					3
AFTGFIIDGDSPGLIR	DPKCPSSKAFTGFIID	GDSPGLIRGRKEINMG	K	A	F	I	R	G	1	1	0	2	0	0	0	3	0	3	1	0	0	2	1	1	1	0	0	0	0	16	0	1677.87	CL7378Contig2_orf1;CL7378Contig1_orf1	CL7378Contig2_orf1	226	241	yes	no	2;3	3.616e-33	147.7	14.3	0.471
AFTNAAQK	NWHKSKKKAFTNAAQK	AFTNAAQKWQDSLGKK	K	A	F	Q	K	W	3	0	1	0	0	1	0	0	0	0	0	1	0	1	0	0	1	0	0	0	0	8	0	849.434	SCL5Contig73_orf1	SCL5Contig73_orf1	131	138	yes	yes	2	0.023326	71.451	4	0				1
AFVCDITSEDWGAPFPK	DYDTDRCRAFVCDITS	DWGAPFPKNSLDVIVC	R	A	F	P	K	N	2	0	0	2	1	0	1	1	0	1	0	1	0	2	2	1	1	1	0	1	0	17	0	1938.88	CL2455Contig3_orf1;GH2_R_2-c18629_g1_i1_orf1;GH2_16_2-c26051_g1_i3_orf1;CL2455Contig4_orf1;GH2_R_2-c18629_g1_i2_orf1;CL2455Contig2_orf1;CL2455Contig1_orf1	CL2455Contig3_orf1	271	287	yes	no	3	1.4684e-07	98.654	7	0
AFVEAVEAR	GILARDFRAFVEAVEA	FVEAVEAREGR_____	R	A	F	A	R	E	3	1	0	0	0	0	2	0	0	0	0	0	0	1	0	0	0	0	0	2	0	9	0	990.513	CL1347Contig5_orf1;GH2_28_2-c9800_g1_i2_orf1	CL1347Contig5_orf1	492	500	no	no	2;3	0.00016047	96.668	14.3	0.471
AFVFVDNHDNQR	WGMADPDKAFVFVDNH	VDNHDNQRGHGGAGDT	K	A	F	Q	R	G	1	1	2	2	0	1	0	0	1	0	0	0	0	2	0	0	0	0	0	2	0	12	0	1460.68	CL4836Contig1_orf1	CL4836Contig1_orf1	317	328	yes	yes	2;3	6.6097e-59	213.84	3.4	0.49			3	2
AFVQMAQEEDLFVILR	MSIFLDVRAFVQMAQE	EDLFVILRPGPYICSE	R	A	F	L	R	P	2	1	0	1	0	2	2	0	0	1	2	0	1	2	0	0	0	0	0	2	0	16	0	1907.98	CL10299Contig1_orf1	CL10299Contig1_orf1	137	152	yes	yes	3	8.6642e-08	106.3	11	0
AFYAGTQR	LRPFLLTRAFYAGTQR	AFYAGTQRSAAVWTGD	R	A	F	Q	R	S	2	1	0	0	0	1	0	1	0	0	0	0	0	1	0	0	1	0	1	0	0	8	0	912.445	CL9642Contig1_orf1	CL9642Contig1_orf1	587	594	yes	yes	2;3	0.0017482	113.91	10.3	0.471
AGADVVCYAPDAPQMHVIDHSK	AALVSLTRAGADVVCY	MHVIDHSKGAPSENET	R	A	G	S	K	G	4	0	0	3	1	1	0	1	2	1	0	1	1	0	2	1	0	0	1	3	0	22	0	2380.09	CL11001Contig1_orf1	CL11001Contig1_orf1	71	92	yes	yes	4	2.0175e-17	121.21	17	0
AGAEYIVESTGVFTTIEK	PENIPWSKAGAEYIVE	GVFTTIEKASAHFQGG	K	A	G	E	K	A	2	0	0	0	0	0	3	2	0	2	0	1	0	1	0	1	3	0	1	2	0	18	0	1913.96	CL9902Contig1_orf1	CL9902Contig1_orf1	109	126	yes	yes	2;3;4	9.6443e-105	229.4	5	0					3
AGAFSIVCSDKDEAAR	NMGLYGERAGAFSIVC	SDKDEAARVMSQVKIL	R	A	G	A	R	V	4	1	0	2	1	0	1	1	0	1	0	1	0	1	0	2	0	0	0	1	0	16	1	1695.79	SCL1Contig891_orf1	SCL1Contig891_orf1	328	343	yes	yes	3	1.8446e-26	146.1	4	0				1
AGAHVVGINCHFDPFVTVQGLR	ECGVRMAKAGAHVVGI	FVTVQGLRLMKAALDR	K	A	G	L	R	L	2	1	1	1	1	1	0	3	2	1	1	0	0	2	1	0	1	0	0	4	0	22	0	2393.21	GH2_R_1-c16962_g2_i2_orf1;SCL13Contig11_orf1	GH2_R_1-c16962_g2_i2_orf1	234	255	yes	no	3;4	5.1917e-29	134.29	8.5	0.5
AGANQGSK	GGTSFGLKAGANQGSK	AGANQGSKYQACPTSY	K	A	G	S	K	Y	2	0	1	0	0	1	0	2	0	0	0	1	0	0	0	1	0	0	0	0	0	8	0	731.356	CL4762Contig2_orf1;CL4762Contig4_orf1;CL4762Contig3_orf1;GH1_R_1-c23437_g1_i1_orf1;GH1_28_2-gc17851_g1_i1_orf1	CL4762Contig2_orf1	332	339	no	no	2	0.015811	76.1	7.5	0.5
AGANVVGVNCLYDPIIIIDTIR	QCAVRMARAGANVVGV	IIIIDTIRLMKEALDA	R	A	G	I	R	L	2	1	2	2	1	0	0	2	0	5	1	0	0	0	1	0	1	0	1	3	0	22	0	2385.27	SCL6Contig644_orf1;GH1_R_1-c19639_g1_i1_orf1;SCL6Contig82_orf1	SCL6Contig644_orf1	232	253	yes	no	3	2.431e-16	117.38	17	0
AGAQPVTEGVSHLK	KFPEAVEKAGAQPVTE	TEGVSHLKDLPTKFMW	K	A	G	L	K	D	2	0	0	0	0	1	1	2	1	0	1	1	0	0	1	1	1	0	0	2	0	14	0	1392.74	CL165Contig3_orf1;CL165Contig2_orf1	CL165Contig3_orf1	436	449	yes	no	3	1.039e-11	110.97	6.5	0.5						1
AGASEIFVDR	RYWLQGPKAGASEIFV	ASEIFVDRLPGMPDNL	K	A	G	D	R	L	2	1	0	1	0	0	1	1	0	1	0	0	0	1	0	1	0	0	0	1	0	10	0	1063.53	SCL1Contig1723_orf1;SCL1Contig164_orf1;GH2_28_2-c15874_g2_i1_orf1	SCL1Contig1723_orf1	263	272	yes	no	2	0.016913	63.32	11	0
AGATCIGIK	HSMRYLHRAGATCIGI	GATCIGIKEVDGSIYN	R	A	G	I	K	E	2	0	0	0	1	0	0	2	0	2	0	1	0	0	0	0	1	0	0	0	0	9	0	889.469	CL8361Contig1_orf1	CL8361Contig1_orf1	331	339	yes	yes	2;3	0.00043277	115.71	5	0					2
AGCALLIDCR	QFISTMGKAGCALLID	CALLIDCRSLESSLVP	K	A	G	C	R	S	2	1	0	1	2	0	0	1	0	1	2	0	0	0	0	0	0	0	0	0	0	10	0	1147.55	CL1668Contig3_orf1;GH2_28_1-c23236_g1_i2_orf1;GH2_16_2-c18426_g1_i2_orf1;CL1668Contig2_orf1;CL1668Contig1_orf1;GH2_16_2-c18426_g1_i3_orf1	CL1668Contig3_orf1	202	211	yes	no	3	0.005308	60.398	11	0
AGCDEIWEK	LALSFQEKAGCDEIWE	GCDEIWEKICQVQGKD	K	A	G	E	K	I	1	0	0	1	1	0	2	1	0	1	0	1	0	0	0	0	0	1	0	0	0	9	0	1106.47	SCL13Contig77_orf1;GH2_28_2-c16050_g1_i1_orf1;SCL13Contig128_orf1;SCL13Contig127_orf1;GH2_16_2-c25250_g9_i1_orf1	SCL13Contig77_orf1	105	113	yes	no	2	0.00071749	96.342	7	0
AGCLNSNDCFVVATPQTTYVWCGK	KAIEVDLRAGCLNSND	TTYVWCGKGSTGDERE	R	A	G	G	K	G	2	0	2	1	3	1	0	2	0	0	1	1	0	1	1	1	3	1	1	3	0	24	0	2747.21	GH1_28_1-c17699_g1_i1_orf1;SCL8Contig40_orf1;SCL8Contig132_orf1;SCL8Contig377_orf1	GH1_28_1-c17699_g1_i1_orf1	568	591	no	no	3;4	4.9526e-43	156.05	18	0
AGCVLAAALK	SRNMIHAKAGCVLAAA	CVLAAALKFLPMFLLV	K	A	G	L	K	F	4	0	0	0	1	0	0	1	0	0	2	1	0	0	0	0	0	0	0	1	0	10	0	972.543	CL4330Contig3_orf1;GH2_16_1-c23627_g1_i1_orf1;GH2_16_1-c23627_g1_i4_orf1;GH2_R_2-c19255_g1_i2_orf1;GH2_R_2-c19255_g1_i1_orf1;GH1_R_2-c17012_g1_i1_orf1;CL455Contig5_orf1;CL455Contig4_orf1	CL4330Contig3_orf1	314	323	yes	no	2;3	5.777e-06	120.15	14	0
AGCVLAATLK	SRNMIHAKAGCVLAAT	CVLAATLKFLPMFLLV	K	A	G	L	K	F	3	0	0	0	1	0	0	1	0	0	2	1	0	0	0	0	1	0	0	1	0	10	0	1002.55	CL455Contig1_orf1;CL455Contig2_orf1	CL455Contig1_orf1	365	374	yes	no	2	0.0037906	75.509	12	0
AGDAIFGTSSSTEQVVMNSLQWPR	TALSVWTKAGDAIFGT	MNSLQWPRKEVVKIPG	K	A	G	P	R	K	2	1	1	1	0	2	1	2	0	1	1	0	1	1	1	4	2	1	0	2	0	24	0	2580.23	CL12Contig11_orf1;CL12Contig16_orf1	CL12Contig11_orf1	652	675	no	no	3	8.3479e-110	212.65	16	0
AGDFDVLHNLR	NHHITTLRAGDFDVLH	FDVLHNLRFLNVYKGW	R	A	G	L	R	F	1	1	1	2	0	0	0	1	1	0	2	0	0	1	0	0	0	0	0	1	0	11	0	1255.63	CL6268Contig2_orf1;CL6268Contig1_orf1	CL6268Contig2_orf1	50	60	yes	no	3	0.00045149	81.017	5	0					1
AGDHLGDNLDLLLR	LITVLIRRAGDHLGDN	DNLDLLLRAVLSKLQG	R	A	G	L	R	A	1	1	1	3	0	0	0	2	1	0	5	0	0	0	0	0	0	0	0	0	0	14	0	1520.79	GH2_28_1-c26611_g1_i1_orf1;SCL1Contig4034_orf1	GH2_28_1-c26611_g1_i1_orf1	784	797	yes	no	3	9.4885e-28	146.59	16	0
AGDVSGGLVNAFPFLR	DSLNKLFRAGDVSGGL	VNAFPFLRHFVSEDHR	R	A	G	L	R	H	2	1	1	1	0	0	0	3	0	0	2	0	0	2	1	1	0	0	0	2	0	16	0	1618.85	CL10017Contig1_orf1	CL10017Contig1_orf1	264	279	yes	yes	3	0.00027921	77.42	12	0
AGEAGELLVR	DESGATVRAGEAGELL	EAGELLVRGYCNFLGY	R	A	G	V	R	G	2	1	0	0	0	0	2	2	0	0	2	0	0	0	0	0	0	0	0	1	0	10	0	1013.55	CL9739Contig1_orf1	CL9739Contig1_orf1	446	455	yes	yes	2	0.0011153	86.879	12	0
AGEIDRENNFAEMR	AQKELAPKAGEIDREN	ENNFAEMREFWKKMGH	K	A	G	M	R	E	2	2	2	1	0	0	3	1	0	1	0	0	1	1	0	0	0	0	0	0	0	14	1	1650.74	CL83Contig7_orf1;GH2_28_2-c18687_g1_i1_orf1;CL83Contig14_orf1	CL83Contig7_orf1	76	89	yes	no	3	0.00076734	73.722	4	0				1
AGEILCALK	KEDDNLEKAGEILCAL	GEILCALKKDIDEGNV	K	A	G	L	K	K	2	0	0	0	1	0	1	1	0	1	2	1	0	0	0	0	0	0	0	0	0	9	0	973.527	CL22527Contig1_orf1;SCL4Contig934_orf1;SCL4Contig436_orf1	CL22527Contig1_orf1	461	469	yes	no	3	0.0012345	76.064	1	0	1
AGEIVVFK	NYDHEPIRAGEIVVFK	AGEIVVFKVEGRDIPI	R	A	G	F	K	V	1	0	0	0	0	0	1	1	0	1	0	1	0	1	0	0	0	0	0	2	0	8	0	861.496	GH2_16_2-c16788_g1_i1_orf1;GH1_R_1-c13338_g1_i1_orf1;GH1_R_1-c13338_g1_i2_orf1	GH2_16_2-c16788_g1_i1_orf1	64	71	yes	no	2;3	0.0026652	111.95	13.3	0.471
AGEQGLLGTDTPDQFGGIGGDFK	ISRECWLKAGEQGLLG	GGIGGDFKDAAIIMEE	K	A	G	F	K	D	1	0	0	3	0	2	1	7	0	1	2	1	0	2	1	0	2	0	0	0	0	23	0	2279.07	GH2_16_1-c23875_g1_i3_orf1;CL2306Contig1_orf1;CL2306Contig4_orf1;GH2_16_1-c23875_g1_i4_orf1;CL2306Contig3_orf1;CL2306Contig2_orf1;CL2306Contig6_orf1;CL2306Contig5_orf1	GH2_16_1-c23875_g1_i3_orf1	69	91	yes	no	2;3;4	3.2973e-90	200.98	14.2	0.433
AGESAPNR	DVKDTRAKAGESAPNR	AGESAPNRSAFTYMLV	K	A	G	N	R	S	2	1	1	0	0	0	1	1	0	0	0	0	0	0	1	1	0	0	0	0	0	8	0	800.378	CL10252Contig1_orf1;CL11253Contig1_orf1	CL10252Contig1_orf1	70	77	yes	no	2	0.0099335	82.75	4	0				1
AGFAGDDAPR	DNGSGMCKAGFAGDDA	FAGDDAPRAVFPSIVG	K	A	G	P	R	A	3	1	0	2	0	0	0	2	0	0	0	0	0	1	1	0	0	0	0	0	0	10	0	975.441	CL9Contig15_orf1;CL9Contig24_orf1;CL9Contig18_orf1;GH1_R_1-c14572_g1_i1_orf1;CL9Contig30_orf1;CL9Contig26_orf1;GH1_R_1-c5351_g1_i1_orf1;GH1_16_1-c19101_g1_i1_orf1AF300705_1;GH2_16_1-c22639_g1_i5_orf1;GH1_28_2-gc17076_g2_i1_orf1;CL9Contig4_orf1;GH1_R_1-c22830_g1_i2_orf1;CL9Contig8_orf1AF300705_1;CL9Contig5_orf1AF300705_1;CL9Contig22_orf1AF300705_1;CL9Contig21_orf1AF300705_1;GH2_16_1-c22639_g1_i4_o…	CL9Contig8_orf1AF300705_1	25	34	no	no	2;3	0.00039561	94.309	6	0.816					1	1
AGFPMQTLLHTHFQK	DFGTPPSKAGFPMQTL	LLHTHFQKGAAYPIGG	K	A	G	Q	K	G	1	0	0	0	0	2	0	1	2	0	2	1	1	2	1	0	2	0	0	0	0	15	0	1754.89	CL10343Contig1_orf1	CL10343Contig1_orf1	291	305	yes	yes	4	0.00028662	62.357	4	0				1
AGFSEDEFK	LKEIAIEKAGFSEDEF	GFSEDEFKSLLIYYSG	K	A	G	F	K	S	1	0	0	1	0	0	2	1	0	0	0	1	0	2	0	1	0	0	0	0	0	9	0	1028.45	CL10374Contig1_orf1;CL10827Contig2_orf1	CL10374Contig1_orf1	93	101	yes	no	2;3	0.00014088	121.73	6.33	0.471						2
AGGIASFMR	LSPNYLTRAGGIASFM	GGIASFMRLPVQDDTQ	R	A	G	M	R	L	2	1	0	0	0	0	0	2	0	1	0	0	1	1	0	1	0	0	0	0	0	9	0	908.454	SCL6Contig592_orf1;SCL6Contig102_orf1	SCL6Contig592_orf1	156	164	yes	no	2	0.0027638	83.623	18	0
AGGLQYALK	RMSGTNDKAGGLQYAL	GGLQYALKWTSPQAVK	K	A	G	L	K	W	2	0	0	0	0	1	0	2	0	0	2	1	0	0	0	0	0	0	1	0	0	9	0	919.513	CL128Contig5_orf1;CL128Contig7_orf1;CL128Contig2_orf1	CL128Contig5_orf1	557	565	yes	no	2;3	0.00059007	99.442	8	0
AGGQEEDNLANAK	TVNYENVRAGGQEEDN	EDNLANAKYAISMARK	R	A	G	A	K	Y	3	0	2	1	0	1	2	2	0	0	1	1	0	0	0	0	0	0	0	0	0	13	0	1315.6	GH1_28_1-c4928_g1_i1_orf1;GH2_16_2-c20934_g1_i1_orf1;SCL2Contig1062_orf1	GH1_28_1-c4928_g1_i1_orf1	575	587	yes	no	2	2.3597e-14	127.36	1	0	1
AGGSVLEEALQQVFR	HHDFRHPRAGGSVLEE	EALQQVFRSGCLQVTQ	R	A	G	F	R	S	2	1	0	0	0	2	2	2	0	0	2	0	0	1	0	1	0	0	0	2	0	15	0	1602.84	CL180Contig10_orf1;CL180Contig12_orf1;GH2_28_2-c18798_g1_i2_orf1;CL180Contig9_orf1;GH2_28_2-c18798_g1_i1_orf1;CL180Contig13_orf1;CL180Contig2_orf1;CL180Contig7_orf1;CL180Contig5_orf1	CL180Contig10_orf1	866	880	yes	no	2;3	3.44e-33	160.81	18	0
AGGVMAGMHR	DTGGADIKAGGVMAGM	GVMAGMHRDKCGSAAV	K	A	G	H	R	D	2	1	0	0	0	0	0	3	1	0	0	0	2	0	0	0	0	0	0	1	0	10	0	985.459	CL10632Contig1_orf1;GH1_16_2-c18710_g2_i2_orf1	CL10632Contig1_orf1	283	292	no	no	2;3	2.9442e-18	169.09	8.65	4.03	2
AGHFFFDAR	NCLCLDARAGHFFFDA	GHFFFDARCGASLNPL	R	A	G	A	R	C	2	1	0	1	0	0	0	1	1	0	0	0	0	3	0	0	0	0	0	0	0	9	0	1066.5	CL35898Contig1_orf2;CL9312Contig1_orf1	CL35898Contig1_orf2	70	78	yes	no	3	0.00013766	97.635	2.5	0.5		1	1
AGHFLLLYK	YEDATHLKAGHFLLLY	GHFLLLYKTKGNVEDQ	K	A	G	Y	K	T	1	0	0	0	0	0	0	1	1	0	3	1	0	1	0	0	0	0	1	0	0	9	0	1060.61	GH2_28_1-c26508_g1_i2_orf1;GH2_R_1-c19664_g1_i2_orf1;GH2_R_1-c19664_g1_i1_orf1;GH2_28_1-c26508_g1_i1_orf1;GH1_28_1-c30120_g1_i1_orf1;CL1013Contig2_orf1;GH2_28_2-c18492_g2_i1_orf1;GH1_28_2-gc18058_g2_i1_orf1;GH1_R_2-c17294_g1_i1_orf1;GH1_16_1-c21176_g3_i3_orf1;CL1013Contig4_orf1	GH2_28_1-c26508_g1_i2_orf1	10788	10796	yes	no	3	0.0014477	73.26	4	0				1
AGHLVTVFER	AAAHQLNKAGHLVTVF	HLVTVFERNDRIGGLL	K	A	G	E	R	N	1	1	0	0	0	0	1	1	1	0	1	0	0	1	0	0	1	0	0	2	0	10	0	1127.61	GH2_28_1-c26478_g1_i2_orf1;CL6651Contig1_orf1	GH2_28_1-c26478_g1_i2_orf1	1331	1340	yes	no	3	0.0031939	66.056	18	0
AGHMVPADAGDIAMK	FTFYWILKAGHMVPAD	DAGDIAMKVMKEIVGV	K	A	G	M	K	V	4	0	0	2	0	0	0	2	1	1	0	1	2	0	1	0	0	0	0	1	0	15	0	1482.7	GH2_28_1-c25638_g1_i1_orf1;CL372Contig9_orf1	GH2_28_1-c25638_g1_i1_orf1	430	444	yes	no	3	0.00044954	65.956	1	0	1
AGHPTIAWQIDPFGHSR	KLNQTFGKAGHPTIAW	IDPFGHSREQASLFAQ	K	A	G	S	R	E	2	1	0	1	0	1	0	2	2	2	0	0	0	1	2	1	1	1	0	0	0	17	0	1888.93	CL11216Contig1_orf1;CL11216Contig2_orf1;CL11216Contig3_orf1	CL11216Contig1_orf1	195	211	no	no	4	1.6556e-05	89.358	4.5	0.5				1	1
AGHYNNCVK	CGNCDFCKAGHYNNCV	GHYNNCVKDNFYTLPM	K	A	G	V	K	D	1	0	2	0	1	0	0	1	1	0	0	1	0	0	0	0	0	0	1	1	0	9	0	1061.47	SCL1Contig3526_orf1;SCL1Contig3065_orf1;GH1_28_2-gc17860_g1_i2_orf1	SCL1Contig3526_orf1	106	114	yes	no	2;3;4	4.6768e-14	160.88	12.1	4.78		1	1	1
AGIPPGVINVLPGTGSVCGQAIADHADVR	KFAELSVKAGIPPGVI	IADHADVRKLGFTGST	K	A	G	V	R	K	4	1	1	2	1	1	0	5	1	3	1	0	0	0	3	1	1	0	0	4	0	29	0	2840.46	CL19510Contig1_orf1	CL19510Contig1_orf1	620	648	yes	yes	4	4.8402e-11	70.145	14	0
AGIQVDTTFEEIRR	ATLPQHFKAGIQVDTT	TTFEEIRRAVIVLGHS	K	A	G	R	R	A	1	2	0	1	0	1	2	1	0	2	0	0	0	1	0	0	2	0	0	1	0	14	1	1633.84	CL8315Contig2_orf1;CL8315Contig1_orf1;CL10753Contig2_orf1;CL10753Contig1_orf1	CL8315Contig2_orf1	1939	1952	yes	no	3	0.065211	41.099	18	0
AGISAFLFGYGDGGGGPTQEMLER	NNLQDKGRAGISAFLF	PTQEMLERRHRLQDTD	R	A	G	E	R	R	2	1	0	1	0	1	2	7	0	1	2	0	1	2	1	1	1	0	1	0	0	24	0	2429.13	CL12Contig11_orf1;CL12Contig16_orf1	CL12Contig11_orf1	489	512	no	no	3	1.94e-53	165.58	10	0
AGIVLDR	EAQAVSGRAGIVLDRA	RAGIVLDRAGDSATEG	R	A	G	D	R	A	1	1	0	1	0	0	0	1	0	1	1	0	0	0	0	0	0	0	0	1	0	7	0	742.434	CL3616Contig1_orf1	CL3616Contig1_orf1	692	698	yes	yes	2	0.054923	69.984	8	0
AGKFPTMCTHSEK	LLGPGLNKAGKFPTMC	TMCTHSEKLTDKCNEI	K	A	G	E	K	L	1	0	0	0	1	0	1	1	1	0	0	2	1	1	1	1	2	0	0	0	0	13	1	1492.68	CL8580Contig1_orf1	CL8580Contig1_orf1	148	160	yes	yes	3;4	2.3115e-17	137.8	7.25	6.22			1	2
AGLAFYR	HKTLRGPRAGLAFYRR	RAGLAFYRRGIKSISK	R	A	G	Y	R	R	2	1	0	0	0	0	0	1	0	0	1	0	0	1	0	0	0	0	1	0	0	7	0	796.423	CL5517Contig1_orf1	CL5517Contig1_orf1	288	294	yes	yes	2	0.029477	78.994	18	0
AGLEALGSCLNNK	ASENFCTRAGLEALGS	LGSCLNNKYSEGYPGQ	R	A	G	N	K	Y	2	0	2	0	1	0	1	2	0	0	3	1	0	0	0	1	0	0	0	0	0	13	0	1345.67	CL5517Contig1_orf1	CL5517Contig1_orf1	84	96	yes	yes	2	3.6217e-34	176.25	18	0
AGLLAAQK	ESLWPEVKAGLLAAQK	AGLLAAQKELKVGNVQ	K	A	G	Q	K	E	3	0	0	0	0	1	0	1	0	0	2	1	0	0	0	0	0	0	0	0	0	8	0	770.465	CL128Contig5_orf1;CL128Contig7_orf1;CL128Contig2_orf1	CL128Contig5_orf1	392	399	yes	no	2;3	0.001746	114.78	10.5	0.5
AGLQPVTVK	KVNNALVKAGLQPVTV	GLQPVTVKSVMGFYMP	K	A	G	V	K	S	1	0	0	0	0	1	0	1	0	0	1	1	0	0	1	0	1	0	0	2	0	9	0	911.544	SCL149Contig1_orf1;CL10744Contig1_orf1	SCL149Contig1_orf1	40	48	yes	no	2	0.00059404	99.973	6	0						1
AGMTHIVR	LTAFLGYKAGMTHIVR	AGMTHIVRVADKPGSK	K	A	G	V	R	V	1	1	0	0	0	0	0	1	1	1	0	0	1	0	0	0	1	0	0	1	0	8	0	883.47	SCL5Contig73_orf1;GH1_16_2-c28858_g1_i1_orf1;GH1_R_1-c21260_g1_i1_orf1	SCL5Contig73_orf1	53	60	yes	no	3	0.0032204	78.728	8	0
AGNHIDIMNER	AHGYIVDKAGNHIDIM	HIDIMNERGIDVLGDV	K	A	G	E	R	G	1	1	2	1	0	0	1	1	1	2	0	0	1	0	0	0	0	0	0	0	0	11	0	1268.59	CL25Contig14_orf1;CL25Contig28_orf1	CL25Contig14_orf1	338	348	no	no	2;3	4.3399e-16	154.36	10.9	1.85
AGNLQCELETGQCDCK	QCSPLGVRAGNLQCEL	ETGQCDCKDNVVGRRC	R	A	G	C	K	D	1	0	1	1	3	2	2	2	0	0	2	1	0	0	0	0	1	0	0	0	0	16	0	1881.77	GH2_16_1-c37947_g1_i1_orf1	GH2_16_1-c37947_g1_i1_orf1	100	115	yes	yes	3	1.1753e-06	97.235	7	0
AGNLQCELETGQCDCKDNVVGR	QCSPLGVRAGNLQCEL	CKDNVVGRRCERCEAG	R	A	G	G	R	R	1	1	2	2	3	2	2	3	0	0	2	1	0	0	0	0	1	0	0	2	0	22	1	2522.09	GH2_16_1-c37947_g1_i1_orf1	GH2_16_1-c37947_g1_i1_orf1	100	121	yes	yes	3	2.4608e-89	196.18	10	0
AGNSWGDCGDGTSALGCGDQEIFR	CVLQWHYRAGNSWGDC	CGDQEIFRGCADIGIY	R	A	G	F	R	G	2	1	1	3	2	1	1	6	0	1	1	0	0	1	0	2	1	1	0	0	0	24	0	2529.03	GH2_16_2-c24836_g1_i3_orf1;SCL5Contig245_orf1;GH2_R_1-c16178_g2_i1_orf1	GH2_16_2-c24836_g1_i3_orf1	187	210	no	no	2;3	4.0861e-263	306.37	7	0
AGPAGLGEYMFDK	DMITKLKRAGPAGLGE	LGEYMFDKELQ_____	R	A	G	D	K	E	2	0	0	1	0	0	1	3	0	0	1	1	1	1	1	0	0	0	1	0	0	13	0	1354.62	SCL19Contig12_orf1;GH1_R_2-c23214_g1_i1_orf1;GH1_16_1-c12508_g2_i1_orf1	SCL19Contig12_orf1	197	209	yes	no	2;3	3.3782e-21	153.81	4.38	1.41		2			5	1
AGPAGLGEYMFDKELQ	DMITKLKRAGPAGLGE	YMFDKELQ________	R	A	G	L	Q	-	2	0	0	1	0	1	2	3	0	0	2	1	1	1	1	0	0	0	1	0	0	16	1	1724.81	SCL19Contig12_orf1;GH1_R_2-c23214_g1_i1_orf1;GH1_16_1-c12508_g2_i1_orf1	SCL19Contig12_orf1	197	212	yes	no	2;3	6.5233e-48	177.58	12.8	6.9	2	1
AGPFMPNEFLFTSMWGK	VDIEGGFKAGPFMPNE	LFTSMWGKSNGVVTGE	K	A	G	G	K	S	1	0	1	0	0	0	1	2	0	0	1	1	2	3	2	1	1	1	0	0	0	17	0	1958.91	CL9Contig1_orf1;CL9Contig17_orf1	CL9Contig1_orf1	3522	3538	no	no	3	4.7315e-18	131.56	13.3	2.87
AGPGDVIIK	LVTRPVPKAGPGDVII	GPGDVIIKIDKVSICG	K	A	G	I	K	I	1	0	0	1	0	0	0	2	0	2	0	1	0	0	1	0	0	0	0	1	0	9	0	868.502	CL2296Contig2_orf1;CL2296Contig1_orf1;CL2296Contig3_orf1	CL2296Contig2_orf1	39	47	yes	no	2	0.052001	57.785	6	0						1
AGPGEPGDPSK	FRAIAVNKAGPGEPGD	GEPGDPSKTITAKARF	K	A	G	S	K	T	1	0	0	1	0	0	1	3	0	0	0	1	0	0	3	1	0	0	0	0	0	11	0	1010.47	CL24556Contig1_orf1	CL24556Contig1_orf1	34	44	yes	yes	2	2.9702e-09	121.68	5	0					1
AGPMAFFK	HIISYTGKAGPMAFFK	AGPMAFFKGYVPAFVR	K	A	G	F	K	G	2	0	0	0	0	0	0	1	0	0	0	1	1	2	1	0	0	0	0	0	0	8	0	867.431	CL2357Contig1_orf1	CL2357Contig1_orf1	250	257	yes	yes	2	0.00052036	131.04	18	0
AGPTCDPPFLIVGTSK	AEVNLQPRAGPTCDPP	FLIVGTSKCVLVNNIS	R	A	G	S	K	C	1	0	0	1	1	0	0	2	0	1	1	1	0	1	3	1	2	0	0	1	0	16	0	1658.83	CL11557Contig1_orf1	CL11557Contig1_orf1	55	70	yes	yes	2;3;4	4.6933e-58	192.96	16.4	0.49
AGPWTPEATIEHPEAVR	LEKRGYVKAGPWTPEA	IEHPEAVRQLHREFLR	K	A	G	V	R	Q	3	1	0	0	0	0	3	1	1	1	0	0	0	0	3	0	2	1	0	1	0	17	0	1859.92	GH2_R_1-c16962_g2_i2_orf1;SCL13Contig11_orf1	GH2_R_1-c16962_g2_i2_orf1	67	83	yes	no	2;3;4	5.7277e-69	203.92	10.2	0.433
AGQAELLK	AWSGKDVKAGQAELLK	AGQAELLKRAKANGAA	K	A	G	L	K	R	2	0	0	0	0	1	1	1	0	0	2	1	0	0	0	0	0	0	0	0	0	8	0	828.471	GH1_16_2-c18280_g1_i1_orf1;SCL1Contig3095_orf1	GH1_16_2-c18280_g1_i1_orf1	357	364	yes	no	2;3	0.006371	90.15	4.33	0.471				2	1
AGQAELLKR	AWSGKDVKAGQAELLK	GQAELLKRAKANGAAA	K	A	G	K	R	A	2	1	0	0	0	1	1	1	0	0	2	1	0	0	0	0	0	0	0	0	0	9	1	984.572	GH1_16_2-c18280_g1_i1_orf1;SCL1Contig3095_orf1	GH1_16_2-c18280_g1_i1_orf1	357	365	yes	no	2;3	0.0035971	85.533	18	0
AGQFLSQEAFTPGTYK	KATNSDGRAGQFLSQE	AFTPGTYKMFFDTGNY	R	A	G	Y	K	M	2	0	0	0	0	2	1	2	0	0	1	1	0	2	1	1	2	0	1	0	0	16	0	1743.85	GH2_R_1-c14535_g2_i1_orf1;GH2_16_1-c23101_g1_i4_orf1;GH2_16_2-c22980_g1_i1_orf1;CL1305Contig4_orf1;CL1305Contig3_orf1;GH1_R_2-c11085_g2_i2_orf1	GH2_R_1-c14535_g2_i1_orf1	79	94	yes	no	2;3	2.5291e-48	172.42	17	0
AGQMFGLYAK	AVPSGPMRAGQMFGLY	QMFGLYAKNFVRRFFR	R	A	G	A	K	N	2	0	0	0	0	1	0	2	0	0	1	1	1	1	0	0	0	0	1	0	0	10	0	1084.54	SCL3Contig574_orf1	SCL3Contig574_orf1	417	426	yes	yes	2;3	5.2346e-05	104.22	15	0
AGQPAFTK	FYVGEADRAGQPAFTK	AGQPAFTKATTLDTDP	R	A	G	T	K	A	2	0	0	0	0	1	0	1	0	0	0	1	0	1	1	0	1	0	0	0	0	8	0	818.429	CL3735Contig5_orf1;CL3735Contig4_orf1;CL3735Contig3_orf1;CL3735Contig2_orf1;CL3735Contig1_orf1;GH2_16_1-c15056_g1_i1_orf2	CL3735Contig5_orf1	718	725	yes	no	2	0.038668	66.568	1	0	1
AGQTTYTGVFDAAR	TRLQVAARAGQTTYTG	TGVFDAARKIFREEGG	R	A	G	A	R	K	3	1	0	1	0	1	0	2	0	0	0	0	0	1	0	0	3	0	1	1	0	14	0	1456.69	SCL1Contig3556_orf1;GH2_R_2-c15457_g1_i1_orf1;GH2_28_1-c25086_g3_i1_orf1	SCL1Contig3556_orf1	599	612	yes	no	2;3	7.9446e-50	191.98	8.33	0.471
AGQVGAQFWSAYVPCR	HTDIPRLRAGQVGAQF	WSAYVPCRSQYKNALT	R	A	G	C	R	S	3	1	0	0	1	2	0	2	0	0	0	0	0	1	1	1	0	1	1	2	0	16	0	1795.85	CL9625Contig1_orf1	CL9625Contig1_orf1	128	143	yes	yes	2;3	2.7377e-48	171.56	2.33	0.471		2	1
AGQVGGQFWSAWAPCDSQYK	QTDLPRLRAGQVGGQF	APCDSQYKNAVTQTFE	R	A	G	Y	K	N	3	0	0	1	1	3	0	3	0	0	0	1	0	1	1	2	0	2	1	1	0	20	0	2241.99	CL9847Contig1_orf1	CL9847Contig1_orf1	109	128	yes	yes	3	1.3901e-26	135.38	2.5	0.5		1	1
AGRPYAER	DFYRHYTKAGRPYAER	AGRPYAERGCDDKCKS	K	A	G	E	R	G	2	2	0	0	0	0	1	1	0	0	0	0	0	0	1	0	0	0	1	0	0	8	1	918.467	GH1_16_2-c18183_g1_i2_orf1;CL3749Contig1_orf1	GH1_16_2-c18183_g1_i2_orf1	513	520	yes	no	3	0.0048433	80.438	4	3	1
AGSCSQQVVIPDDLER	DYACSEGRAGSCSQQV	VIPDDLERFGVLVVTL	R	A	G	E	R	F	1	1	0	2	1	2	1	1	0	1	1	0	0	0	1	2	0	0	0	2	0	16	0	1772.84	SCL2Contig1180_orf1	SCL2Contig1180_orf1	1246	1261	yes	yes	2;3	4.3467e-18	132.84	5.33	0.471					2	1
AGSIAEEVISAIR	VEMKEYAKAGSIAEEV	EEVISAIRTVVAFGGE	K	A	G	I	R	T	3	1	0	0	0	0	2	1	0	3	0	0	0	0	0	2	0	0	0	1	0	13	0	1314.71	CL3487Contig9_orf1;CL3487Contig7_orf1;CL3487Contig6_orf1;CL3487Contig5_orf1;CL3487Contig4_orf1;CL3487Contig3_orf1;CL3487Contig2_orf1;CL3487Contig1_orf1;GH1_16_1-c21481_g1_i3_orf1	CL3487Contig9_orf1	302	314	yes	no	3	1.099e-10	114.02	9	0
AGTFGAIFEYGAEK	AKVKLTGKAGTFGAIF	IFEYGAEKKVSQNSSL	K	A	G	E	K	K	3	0	0	0	0	0	2	3	0	1	0	1	0	2	0	0	1	0	1	0	0	14	0	1459.7	GH1_28_1-c9620_g1_i2_orf1;CL580Contig1_orf1;GH1_16_1-c16331_g1_i1_orf1	GH1_28_1-c9620_g1_i2_orf1	337	350	yes	no	3	0.00030828	77.776	10	0
AGTQECFYENVK	REMTVEVKAGTQECFY	ECFYENVKAGETIDVE	K	A	G	V	K	A	1	0	1	0	1	1	2	1	0	0	0	1	0	1	0	0	1	0	1	1	0	12	0	1444.63	SCL1Contig1108_orf1;SCL1Contig3746_orf1	SCL1Contig1108_orf1	34	45	yes	no	2;3	3.346e-23	170	13.3	0.471
AGTSSGAWQEGQVHIK	NSEIWRQKAGTSSGAW	QEGQVHIKADGVFEPG	K	A	G	I	K	A	2	0	0	0	0	2	1	3	1	1	0	1	0	0	0	2	1	1	0	1	0	16	0	1654.81	GH2_28_1-c26508_g1_i2_orf1;GH2_R_1-c19664_g1_i2_orf1;GH2_R_1-c19664_g1_i1_orf1;GH2_28_1-c26508_g1_i1_orf1;GH1_28_1-c30120_g1_i1_orf1;CL1013Contig2_orf1;GH2_28_2-c18492_g2_i1_orf1;GH1_28_2-gc18058_g2_i1_orf1;GH1_R_2-c17294_g1_i1_orf1;CL1013Contig1_orf1;GH2_16_2-c26689_g1_i3_orf1	GH2_28_1-c26508_g1_i2_orf1	1641	1656	yes	no	3;4	9.8122e-18	131.4	7	0
AGVAFSAESDQAWR	FGTYDSQRAGVAFSAE	AESDQAWRTFSGNVRL	R	A	G	W	R	T	4	1	0	1	0	1	1	1	0	0	0	0	0	1	0	2	0	1	0	1	0	14	0	1493.69	SCL2Contig448_orf1;SCL2Contig321_orf1;SCL2Contig1196_orf1;SCL2Contig370_orf1;SCL2Contig368_orf1;SCL2Contig369_orf1	SCL2Contig448_orf1	1453	1466	yes	no	2	3.6928e-17	128.76	16.5	0.5
AGVATHVCDAAR	LKGRDVLKAGVATHVC	THVCDAARIGELEEAL	K	A	G	A	R	I	4	1	0	1	1	0	0	1	1	0	0	0	0	0	0	0	1	0	0	2	0	12	0	1226.58	GH1_16_2-c15743_g3_i3_orf1;SCL5Contig655_orf1;GH1_R_1-c23644_g3_i2_orf1;SCL5Contig508_orf1;GH1_R_1-c23644_g3_i1_orf1	GH1_16_2-c15743_g3_i3_orf1	159	170	yes	no	3	0.00026519	78.903	1.5	0.5	1	1
AGVLAGHDNR	WDSMRTERAGVLAGHD	VLAGHDNRVSCLGVTE	R	A	G	N	R	V	2	1	1	1	0	0	0	2	1	0	1	0	0	0	0	0	0	0	0	1	0	10	0	1008.51	CL9892Contig1_orf1;CL709Contig2_orf1;SCL235Contig1_orf1	CL9892Contig1_orf1	308	317	yes	no	3	0.0026852	67.704	5.5	0.5					1	1
AGVLASLEEER	GQSKIFLRAGVLASLE	LASLEEERDIKMTDLI	R	A	G	E	R	D	2	1	0	0	0	0	3	1	0	0	2	0	0	0	0	1	0	0	0	1	0	11	0	1172.6	SCL2Contig49_orf1;GH2_R_2-c16095_g1_i1_orf1;GH2_16_2-c26149_g1_i1_orf1	SCL2Contig49_orf1	815	825	yes	no	2;3	7.4772e-09	121.02	7	0
AGVLGQLEEIRDDR	GQNKVFFRAGVLGQLE	LEEIRDDRLAKIISWL	R	A	G	D	R	L	1	2	0	2	0	1	2	2	0	1	2	0	0	0	0	0	0	0	0	1	0	14	1	1569.81	CL26Contig17_orf1;CL26Contig8_orf1;CL26Contig12_orf1;CL26Contig5_orf1	CL26Contig17_orf1	663	676	yes	no	3	1.9055e-17	127.32	10.5	0.5
AGVPTASLYNENEK	PDIEVWQRAGVPTASL	SLYNENEKYFWFHHSD	R	A	G	E	K	Y	2	0	2	0	0	0	2	1	0	0	1	1	0	0	1	1	1	0	1	1	0	14	0	1491.72	CL25579Contig1_orf1;CL17932Contig1_orf1;GH2_R_2-c31182_g1_i1_orf1;CL2689Contig1_orf1;CL2689Contig2_orf1	GH2_R_2-c31182_g1_i1_orf1	455	468	no	no	2;3	1.5837e-72	207.31	16.3	0.471
AGVQVEWGK	GALLTCFKAGVQVEWG	GVQVEWGKDTCLTLTE	K	A	G	G	K	D	1	0	0	0	0	1	1	2	0	0	0	1	0	0	0	0	0	1	0	2	0	9	0	972.503	CL9477Contig1_orf1	CL9477Contig1_orf1	25	33	yes	yes	3	0.0016304	72.607	11	0
AGVVDDSQK	EVATGDARAGVVDDSQ	GVVDDSQKSYQEAFDI	R	A	G	Q	K	S	1	0	0	2	0	1	0	1	0	0	0	1	0	0	0	1	0	0	0	2	0	9	0	917.445	CL1619Contig4_orf1	CL1619Contig4_orf1	148	156	yes	yes	2;3	0.00017234	107.21	7.5	0.5
AGYAYAK	LDTVSSARAGYAYAKE	RAGYAYAKELVKNWHR	R	A	G	A	K	E	3	0	0	0	0	0	0	1	0	0	0	1	0	0	0	0	0	0	2	0	0	7	0	742.365	GH2_16_2-c19491_g1_i2_orf1;CL10721Contig1_orf1;CL13888Contig1_orf1	GH2_16_2-c19491_g1_i2_orf1	310	316	yes	no	2;3	0.0092996	102.98	9.5	8.5	2
AGYEAECK	TGLDKGSKAGYEAECK	AGYEAECKGFGELAMT	K	A	G	C	K	G	2	0	0	0	1	0	2	1	0	0	0	1	0	0	0	0	0	0	1	0	0	8	0	926.38	SCL4Contig557_orf1	SCL4Contig557_orf1	321	328	yes	yes	2;3	0.015842	76.064	6	0						2
AGYSFEVGEPAVR	DKDYPKTKAGYSFEVG	EVGEPAVRRILSRLRP	K	A	G	V	R	R	2	1	0	0	0	0	2	2	0	0	0	0	0	1	1	1	0	0	1	2	0	13	0	1380.67	CL7923Contig2_orf1;CL7923Contig1_orf1	CL7923Contig2_orf1	48	60	yes	no	2;3	3.5262e-14	124.07	15.3	0.471
AHADVGMR	AKKHVTRKAHADVGMR	AHADVGMRVCDYPTIQ	K	A	H	M	R	V	2	1	0	1	0	0	0	1	1	0	0	0	1	0	0	0	0	0	0	1	0	8	0	855.402	CL10447Contig1_orf1;CL35270Contig1_orf1	CL10447Contig1_orf1	331	338	yes	no	3	0.014326	60.478	12.5	2.5
AHAHLDTK	AAFQPFYRAHAHLDTK	AHAHLDTKRREPWLFD	R	A	H	T	K	R	2	0	0	1	0	0	0	0	2	0	1	1	0	0	0	0	1	0	0	0	0	8	0	891.456	CL9642Contig1_orf1	CL9642Contig1_orf1	659	666	yes	yes	2;3	0.0026652	111.95	1.8	0.748	2	2	1
AHAHLDTKR	AAFQPFYRAHAHLDTK	HAHLDTKRREPWLFDT	R	A	H	K	R	R	2	1	0	1	0	0	0	0	2	0	1	1	0	0	0	0	1	0	0	0	0	9	1	1047.56	CL9642Contig1_orf1	CL9642Contig1_orf1	659	667	yes	yes	3	0.035543	49.418	15	0
AHAITPLR	KSLQWYLRAHAITPLR	AHAITPLRRPLVWIIR	R	A	H	L	R	R	2	1	0	0	0	0	0	0	1	1	1	0	0	0	1	0	1	0	0	0	0	8	0	877.513	CL10448Contig1_orf1	CL10448Contig1_orf1	142	149	yes	yes	2;3	0.0041184	98.933	10	0
AHCVDCYVK				A	H	V	K		1	0	0	1	2	0	0	0	1	0	0	1	0	0	0	0	0	0	1	2	0	9	0	1150.49		REV__CL3694Contig1_orf1			yes	yes	4	0.0041144	61.962	8	0
AHEELIR	LWEEISEKAHEELIRP	KAHEELIRPAPMLVVG	K	A	H	I	R	P	1	1	0	0	0	0	2	0	1	1	1	0	0	0	0	0	0	0	0	0	0	7	0	866.461	CL4036Contig2_orf1;CL4036Contig4_orf1	CL4036Contig2_orf1	87	93	no	no	3	0.0083463	76.035	6.5	0.5						1
AHEHVIK	LNLYFGRKAHEHVIKA	KAHEHVIKASIELMNP	K	A	H	I	K	A	1	0	0	0	0	0	1	0	2	1	0	1	0	0	0	0	0	0	0	1	0	7	0	832.456	SCL2Contig248_orf1;SCL2Contig1072_orf1	SCL2Contig248_orf1	203	209	yes	no	2;3	0.0099128	101.64	1.67	0.471	1	2
AHFYLSHK	YAVPEETKAHFYLSHK	AHFYLSHKDVQATMEM	K	A	H	H	K	D	1	0	0	0	0	0	0	0	2	0	1	1	0	1	0	1	0	0	1	0	0	8	0	1001.51	SCL2Contig448_orf1;SCL2Contig321_orf1;SCL2Contig1196_orf1;SCL2Contig370_orf1;SCL2Contig368_orf1;SCL2Contig369_orf1	SCL2Contig448_orf1	1887	1894	yes	no	4	0.022724	52.403	12	0
AHGLGVDLATALLEQGAER	KYAESMIKAHGLGVDL	LLEQGAERILKEAKAA	K	A	H	E	R	I	4	1	0	1	0	1	2	3	1	0	4	0	0	0	0	0	1	0	0	1	0	19	0	1920.01	CL3483Contig1_orf1	CL3483Contig1_orf1	332	350	yes	yes	3	6.5332e-10	108.75	6	0						1
AHGNVADK	ENLEIITRAHGNVADK	AHGNVADKIGKPCETG	R	A	H	D	K	I	2	0	1	1	0	0	0	1	1	0	0	1	0	0	0	0	0	0	0	1	0	8	0	810.398	CL8270Contig1_orf1	CL8270Contig1_orf1	112	119	yes	yes	2;3	0.003579	103.55	15.5	0.5
AHGQDLGAPGSCLR	LHVMGNHRAHGQDLGA	GAPGSCLRKFSTMPYL	R	A	H	L	R	K	2	1	0	1	1	1	0	3	1	0	2	0	0	0	1	1	0	0	0	0	0	14	0	1437.68	CL1030Contig1_orf1	CL1030Contig1_orf1	1268	1281	yes	yes	2;3	3.4378e-27	148.18	4.8	6.62	2	2
AHHQDLGLAGSCVR	LYVEGNEKAHHQDLGL	GLAGSCVRRFSTMPFM	K	A	H	V	R	R	2	1	0	1	1	1	0	2	2	0	2	0	0	0	0	1	0	0	0	1	0	14	0	1519.73	CL439Contig1_orf2	CL439Contig1_orf2	1568	1581	yes	yes	2;3;4	1.7911e-49	188.19	4.5	0.866			1	3	3	1
AHIAQLCEK	QMFTHYDRAHIAQLCE	HIAQLCEKAGLLQRAL	R	A	H	E	K	A	2	0	0	0	1	1	1	0	1	1	1	1	0	0	0	0	0	0	0	0	0	9	0	1068.54	CL14647Contig1_orf1;CL15501Contig1_orf1;CL11720Contig1_orf1	CL14647Contig1_orf1	638	646	yes	no	3	2.2485e-05	128.38	9.5	0.5
AHLEELK	ILYITSDRAHLEELKH	RAHLEELKHTIHVKEI	R	A	H	L	K	H	1	0	0	0	0	0	2	0	1	0	2	1	0	0	0	0	0	0	0	0	0	7	0	838.455	CL16190Contig1_orf1;CL10885Contig1_orf1;GH2_16_2-c26622_g1_i1_orf1	CL16190Contig1_orf1	559	565	yes	no	3	0.0017331	107.43	14.5	0.5
AHLESNPSLER	TMMRKAIRAHLESNPS	ESNPSLERLLPHIVNN	R	A	H	E	R	L	1	1	1	0	0	0	2	0	1	0	2	0	0	0	1	2	0	0	0	0	0	11	0	1251.62	CL11397Contig1_orf1	CL11397Contig1_orf1	79	89	yes	yes	2;3	0.00013414	87.667	7	0
AHLPLDEVTLAK	VLLHVASRAHLPLDEV	LDEVTLAKALSAANYS	R	A	H	A	K	A	2	0	0	1	0	0	1	0	1	0	3	1	0	0	1	0	1	0	0	1	0	12	0	1305.73	SCL1Contig3897_orf1;SCL1Contig104_orf1;SCL1Contig3473_orf1;CL14855Contig1_orf1;GH1_16_2-c13290_g3_i1_orf1;GH2_28_1-c24150_g1_i2_orf1	GH2_28_1-c24150_g1_i2_orf1	127	138	no	no	3	0.0034149	59.198	7	0
AHMHGESVVR	YLYALFHRAHMHGESV	MHGESVVRPVFSLSPN	R	A	H	V	R	P	1	1	0	0	0	0	1	1	2	0	0	0	1	0	0	1	0	0	0	2	0	10	0	1121.54	CL72Contig33_orf1;CL72Contig32_orf1;CL72Contig31_orf1;CL72Contig30_orf1;GH2_28_2-c18599_g1_i2_orf1;CL72Contig6_orf1;CL72Contig25_orf1;GH1_R_1-c23594_g3_i1_orf1;GH1_28_1-c17477_g1_i2_orf1;CL72Contig19_orf1;CL72Contig13_orf1;CL72Contig11_orf1	CL72Contig33_orf1	706	715	yes	no	2	0.00039561	94.309	17	0
AHMVSTAAAVGAWK	SFGGKISRAHMVSTAA	AAAVGAWKTHRPVRVA	R	A	H	W	K	T	5	0	0	0	0	0	0	1	1	0	0	1	1	0	0	1	1	1	0	2	0	14	0	1398.71	CL9516Contig1_orf1	CL9516Contig1_orf1	801	814	yes	yes	3;4	9.1742e-12	110.31	15	0
AHNAIGFSTPAEAVIK	TFYKIELRAHNAIGFS	TPAEAVIKTAHDPSAP	R	A	H	I	K	T	4	0	1	0	0	0	1	1	1	2	0	1	0	1	1	1	1	0	0	1	0	16	0	1624.86	CL10510Contig1_orf1;CL14672Contig1_orf1;GH2_R_1-c17062_g1_i4_orf1;CL26374Contig1_orf1;CL29262Contig1_orf1;GH2_R_2-c17758_g1_i5_orf1;CL22913Contig1_orf1;CL32002Contig1_orf1;CL32040Contig1_orf1;GH1_16_1-c19170_g1_i2_orf1;CL1808Contig1_orf1;GH2_16_2-c25244_g1_i6_orf1;CL1808Contig2_orf1;CL1808Contig4_orf1;CL1808Contig3_orf1	CL10510Contig1_orf1	740	755	yes	no	3	1.1808e-05	95.57	14	0
AHNICTAAK	LVSLLVPKAHNICTAA	HNICTAAKIIYMSIGI	K	A	H	A	K	I	3	0	1	0	1	0	0	0	1	1	0	1	0	0	0	0	1	0	0	0	0	9	0	984.481	GH2_16_2-c23220_g1_i1_orf1;GH1_16_1-c20985_g1_i2_orf1;SCL5Contig668_orf1;SCL5Contig597_orf1;SCL5Contig430_orf1;SCL5Contig284_orf1;GH2_R_1-c16785_g1_i1_orf1	GH2_16_2-c23220_g1_i1_orf1	40	48	yes	no	3	0.0043685	66.568	16.5	0.5
AHPDGVATIK	LAEDILAKAHPDGVAT	PDGVATIKHWITIIQS	K	A	H	I	K	H	2	0	0	1	0	0	0	1	1	1	0	1	0	0	1	0	1	0	0	1	0	10	0	1007.54	SCL1Contig3445_orf1;GH2_16_1-c24130_g2_i4_orf1;SCL1Contig2105_orf1;SCL1Contig2752_orf1;SCL1Contig3730_orf1;SCL1Contig2750_orf1;SCL1Contig3444_orf1;GH2_16_2-c27394_g2_i11_orf1;SCL1Contig2755_orf1;SCL1Contig2748_orf1;SCL1Contig1338_orf1;SCL1Contig778_orf1;GH2_16_2-c27394_g2_i19_orf1;SCL1Contig1615_orf1;GH2_28_1-c26862_g1_i6_orf1;GH1_16_2-c19626_g3_i1_orf1;SCL1Contig779_orf1;SCL1Contig3729_orf1;GH2_…	SCL1Contig3445_orf1	8098	8107	yes	no	3	0.073274	40.727	4	0				1
AHPPELK	________________	KAHPPELKKYMDKRVM	K	A	H	L	K	K	1	0	0	0	0	0	1	0	1	0	1	1	0	0	2	0	0	0	0	0	0	7	0	790.434	CL9510Contig1_orf1;GH1_R_1-c47112_g1_i1_orf1	CL9510Contig1_orf1	7	13	yes	no	2;3	0.015832	89.55	3.75	0.829			2	1	1
AHPPELKK	________________	AHPPELKKYMDKRVMT	K	A	H	K	K	Y	1	0	0	0	0	0	1	0	1	0	1	2	0	0	2	0	0	0	0	0	0	8	1	918.529	CL9510Contig1_orf1;GH1_R_1-c47112_g1_i1_orf1	CL9510Contig1_orf1	7	14	yes	no	4	0.0029017	71.501	15.5	0.5
AHQFEAHSDYVR	YNYNTLERAHQFEAHS	EAHSDYVRCIAVHPTQ	R	A	H	V	R	C	2	1	0	1	0	1	1	0	2	0	0	0	0	1	0	1	0	0	1	1	0	12	0	1458.66	SCL2Contig960_orf1;SCL2Contig959_orf1;SCL2Contig443_orf1	SCL2Contig960_orf1	104	115	yes	no	4	1.1941e-06	100.38	11.5	0.5
AHQLVMEGYNWCHDR	NGLTLVSRAHQLVMEG	GYNWCHDRNVVTIFSA	R	A	H	D	R	N	1	1	1	1	1	1	1	1	2	0	1	0	1	0	0	0	0	1	1	1	0	15	0	1914.83	SCL16Contig39_orf1;GH2_28_2-c16517_g1_i4_orf1;GH1_16_2-c15809_g1_i1_orf1;GH1_R_1-c15311_g1_i1_orf1;GH1_R_1-c36207_g1_i1_orf1	SCL16Contig39_orf1	250	264	yes	no	3;4	5.7179e-12	116.58	6	0						2
AHQLVNEGIK	NKLKLICRAHQLVNEG	QLVNEGIKYMFDAKLV	R	A	H	I	K	Y	1	0	1	0	0	1	1	1	1	1	1	1	0	0	0	0	0	0	0	1	0	10	0	1107.6	SCL1Contig3774_orf1	SCL1Contig3774_orf1	236	245	yes	yes	3	3.5738e-06	110.38	8	0
AHQQLVR	KGFPVLSRAHQQLVRG	RAHQQLVRGLFKLHVQ	R	A	H	V	R	G	1	1	0	0	0	2	0	0	1	0	1	0	0	0	0	0	0	0	0	1	0	7	0	850.477	CL2302Contig1_orf1;CL2302Contig2_orf1	CL2302Contig1_orf1	239	245	yes	no	3	0.0037651	89.673	16	0
AHQVVEDGYEFFAK	HDFDLICRAHQVVEDG	DGYEFFAKRQLVTLFS	R	A	H	A	K	R	2	0	0	1	0	1	2	1	1	0	0	1	0	2	0	0	0	0	1	2	0	14	0	1638.77	CL10032Contig1_orf1;GH1_R_1-c20032_g2_i1_orf1;GH1_R_1-c381_g1_i1_orf1;GH1_R_1-c45922_g1_i1_orf1;CL11732Contig1_orf1	CL10032Contig1_orf1	264	277	no	no	2;3;4	8.8515e-33	159.34	17.3	0.471
AHTMDTEIQFWK	IEMKTKIKAHTMDTEI	DTEIQFWKWISSNKLA	K	A	H	W	K	W	1	0	0	1	0	1	1	0	1	1	0	1	1	1	0	0	2	1	0	0	0	12	0	1505.7	CL14647Contig1_orf1;CL15501Contig1_orf1;CL11720Contig1_orf1	CL14647Contig1_orf1	128	139	yes	no	3	5.1035e-05	85.813	7	0
AHVDYQK	VCGEITSKAHVDYQKV	KAHVDYQKVVRETIKE	K	A	H	Q	K	V	1	0	0	1	0	1	0	0	1	0	0	1	0	0	0	0	0	0	1	1	0	7	0	859.419	SCL1Contig4010_orf1;SCL1Contig188_orf1;GH2_28_1-c22954_g2_i1_orf1;GH1_R_2-c20274_g1_i1_orf1	SCL1Contig4010_orf1	102	108	yes	no	2;3	0.011677	97.798	1.33	0.471	2	1
AHVKPHEIDECR	RGSISVQRAHVKPHEI	PHEIDECRFDICLNDC	R	A	H	C	R	F	1	1	0	1	1	0	2	0	2	1	0	1	0	0	1	0	0	0	0	1	0	12	1	1489.71	CL2598Contig1_orf1	CL2598Contig1_orf1	83	94	yes	yes	3;4;5	3.9208e-09	116.51	12	0
AHVLEHK	PRGVDALKAHVLEHKV	KAHVLEHKVDTALWAT	K	A	H	H	K	V	1	0	0	0	0	0	1	0	2	0	1	1	0	0	0	0	0	0	0	1	0	7	0	832.456	CL7321Contig1_orf1	CL7321Contig1_orf1	59	65	yes	yes	2;3	0.0041986	113.7	7.33	0.471
AHVPLFVR	ERPVLAPRAHVPLFVR	AHVPLFVRGGGVLVTQ	R	A	H	V	R	G	1	1	0	0	0	0	0	0	1	0	1	0	0	1	1	0	0	0	0	2	0	8	0	937.55	CL72Contig10_orf1;CL72Contig21_orf1;GH2_16_2-c27011_g1_i6_orf1;GH2_16_2-c27011_g1_i3_orf1;CL72Contig29_orf1;GH2_28_1-c26801_g1_i2_orf1	CL72Contig10_orf1	838	845	yes	no	3	0.0037887	76.035	3.5	0.5			1	1
AHYGEKPVGLGGTFR	TCMREALKAHYGEKPV	VGLGGTFRLVEGKAKC	K	A	H	F	R	L	1	1	0	0	0	0	1	4	1	0	1	1	0	1	1	0	1	0	1	1	0	15	1	1587.82	CL10063Contig1_orf1	CL10063Contig1_orf1	192	206	yes	yes	3;4	1.5082e-05	94.017	6.33	0.471						2
AIAIEVK	LASIDASKAIAIEVKH	KAIAIEVKHDDKLTEE	K	A	I	V	K	H	2	0	0	0	0	0	1	0	0	2	0	1	0	0	0	0	0	0	0	1	0	7	0	742.459	GH1_16_1-c18631_g2_i1_orf1;CL973Contig1_orf1	GH1_16_1-c18631_g2_i1_orf1	649	655	yes	no	2;3	0.01058	100.19	11.3	0.471
AIASGEDVGSR	EMHGESGKAIASGEDV	SGEDVGSRVDRPDNYE	K	A	I	S	R	V	2	1	0	1	0	0	1	2	0	1	0	0	0	0	0	2	0	0	0	1	0	11	0	1060.51	CL11643Contig1_orf1	CL11643Contig1_orf1	268	278	yes	yes	2	2.8055e-21	158.56	4.5	0.5				1	1
AIAVDDDKK	VKMLMFQKAIAVDDDK	IAVDDDKKSIAEAINL	K	A	I	K	K	S	2	0	0	3	0	0	0	0	0	1	0	2	0	0	0	0	0	0	0	1	0	9	1	973.508	CL4771Contig1_orf1	CL4771Contig1_orf1	144	152	yes	yes	3	0.00097843	82.287	14.5	0.5
AIAYQACR	DRDYCAHKAIAYQACR	AIAYQACRQKVWPFVY	K	A	I	C	R	Q	3	1	0	0	1	1	0	0	0	1	0	0	0	0	0	0	0	0	1	0	0	8	0	951.46	CL537Contig4_orf1	CL537Contig4_orf1	96	103	yes	yes	2	0.0013193	125.25	6	0						1
AICHASAWDFYDTVNPQEEGR	REPEAPRKAICHASAW	VNPQEEGRFRIKMCTN	K	A	I	G	R	F	3	1	1	2	1	1	2	1	1	1	0	0	0	1	1	1	1	1	1	1	0	21	0	2465.07	SCL1Contig877_orf1;SCL1Contig1216_orf1;SCL1Contig3367_orf1;SCL1Contig3916_orf1;SCL1Contig3915_orf1;SCL1Contig3060_orf1	SCL1Contig877_orf1	1023	1043	no	no	3	2.9974e-61	173.49	12	0
AICLDVNECSTGR	VYDSYVNKAICLDVNE	VNECSTGRDNCHPDAA	K	A	I	G	R	D	1	1	1	1	2	0	1	1	0	1	1	0	0	0	0	1	1	0	0	1	0	13	0	1493.66	SCL3Contig284_orf1;SCL3Contig283_orf1;SCL3Contig667_orf1;SCL3Contig673_orf1;SCL3Contig788_orf1;SCL3Contig72_orf1;SCL3Contig584_orf1;GH2_28_2-c18424_g1_i1_orf1	SCL3Contig284_orf1	621	633	yes	no	2	1.1895e-10	119.77	15	0
AICLMDHPINNTK	KKVGQVVRAICLMDHP	DHPINNTKDALSTQII	R	A	I	T	K	D	1	0	2	1	1	0	0	0	1	2	1	1	1	0	1	0	1	0	0	0	0	13	0	1525.74	SCL5Contig502_orf1;SCL5Contig170_orf1;GH2_R_1-c8030_g1_i1_orf1;GH2_16_1-c10875_g1_i1_orf1;GH1_R_1-c21099_g1_i1_orf1	SCL5Contig502_orf1	310	322	yes	no	3	1.5547e-10	110.8	15	0
AICSYLASQYGK	TVKLSESRAICSYLAS	YLASQYGKDDSFYPNN	R	A	I	G	K	D	2	0	0	0	1	1	0	1	0	1	1	1	0	0	0	2	0	0	2	0	0	12	0	1359.65	CL10333Contig1_orf1;CL10333Contig2_orf1;CL22265Contig1_orf1	CL10333Contig1_orf1	82	93	yes	no	3	1.9389e-05	93.345	14	0
AICTYLASK	DLKLWESRAICTYLAS	ICTYLASKYGKDDSLY	R	A	I	S	K	Y	2	0	0	0	1	0	0	0	0	1	1	1	0	0	0	1	1	0	1	0	0	9	0	1025.52	GH1_28_1-c16299_g1_i1_orf1;CL2008Contig2_orf1;CL2008Contig3_orf1	GH1_28_1-c16299_g1_i1_orf1	88	96	no	no	2;3	0.00043023	115.78	13	0
AICTYLIAK	DLTVCESKAICTYLIA	ICTYLIAKHGKDDDPL	K	A	I	A	K	H	2	0	0	0	1	0	0	0	0	2	1	1	0	0	0	0	1	0	1	0	0	9	0	1051.57	SCL5Contig315_orf1;GH1_28_1-c10894_g1_i2_orf1;CL16456Contig1_orf1	SCL5Contig315_orf1	111	119	yes	no	2;3	0.00083679	90.15	15.5	0.5
AIDIPAQGHAASGDCIVSGWGALTEGGSSPSALQK	LSFNDYVRAIDIPAQG	SSPSALQKVSVPIVSD	R	A	I	Q	K	V	6	0	0	2	1	2	1	6	1	3	2	1	0	0	2	5	1	1	0	1	0	35	0	3407.64	CL18942Contig1_orf1;CL4124Contig2_orf1	CL18942Contig1_orf1	145	179	yes	no	3;4;5	5.3571e-190	248.43	11.4	2.81
AIDIPAQGHAASGDCIVSGWGTTSEGGSTPSVLQK	LSFNDNVRAIDIPAQG	STPSVLQKVTVPIVSD	R	A	I	Q	K	V	4	0	0	2	1	2	1	6	1	3	1	1	0	0	2	5	3	1	0	2	0	35	0	3453.65	CL4124Contig1_orf1;GH2_28_1-c25433_g1_i1_orf1;CL4124Contig4_orf1	CL4124Contig1_orf1	154	188	yes	no	3;4;5	4.725e-169	235.29	9.33	2.32
AIDPCGQFAWLEEK	ANNQLGTKAIDPCGQF	QFAWLEEKLEGAQDRS	K	A	I	E	K	L	2	0	0	1	1	1	2	1	0	1	1	1	0	1	1	0	0	1	0	0	0	14	0	1662.77	SCL16Contig73_orf1;SCL16Contig37_orf1;GH1_16_1-c21435_g2_i2_orf1;GH1_16_1-c21435_g2_i1_orf1	SCL16Contig73_orf1	249	262	yes	no	2;3	1.8378e-12	119.87	2	0		2
AIDSLINYETVK	AENAAGNRAIDSLINY	LINYETVKYFNNEEHE	R	A	I	V	K	Y	1	0	1	1	0	0	1	0	0	2	1	1	0	0	0	1	1	0	1	1	0	12	0	1364.72	CL28905Contig1_orf1;CL5450Contig1_orf1;CL19746Contig1_orf1;CL5450Contig2_orf1;CL5450Contig3_orf1	CL28905Contig1_orf1	66	77	yes	no	2	1.4473e-08	113.76	7	0
AIDSLSCEK	GLVNSGYRAIDSLSCE	IDSLSCEKGYRHWHAD	R	A	I	E	K	G	1	0	0	1	1	0	1	0	0	1	1	1	0	0	0	2	0	0	0	0	0	9	0	1021.48	CL7648Contig1_orf1	CL7648Contig1_orf1	751	759	yes	yes	2	0.00050064	113.93	14.5	0.5
AIDTAMAAR	ANSELIQKAIDTAMAA	IDTAMAARAGWERVPL	K	A	I	A	R	A	4	1	0	1	0	0	0	0	0	1	0	0	1	0	0	0	1	0	0	0	0	9	0	918.459	CL128Contig5_orf1;CL128Contig7_orf1;CL128Contig2_orf1	CL128Contig5_orf1	129	137	yes	no	2	0.001424	91.265	4.67	0.471				1	2
AIDYAER	RKGKPALRAIDYAERH	RAIDYAERHGYLRGII	R	A	I	E	R	H	2	1	0	1	0	0	1	0	0	1	0	0	0	0	0	0	0	0	1	0	0	7	0	836.403	CL9404Contig1_orf1	CL9404Contig1_orf1	74	80	yes	yes	2	0.033036	77.072	5	0					1
AIDYGYTR	QPDWSAFRAIDYGYTR	AIDYGYTRVKIFNKTH	R	A	I	T	R	V	1	1	0	1	0	0	0	1	0	1	0	0	0	0	0	0	1	0	2	0	0	8	0	957.456	CL11193Contig1_orf1	CL11193Contig1_orf1	448	455	yes	yes	2	0.0068815	88.37	3.5	0.5			1	1
AIDYLYENELNEAK	LYFGCRNKAIDYLYEN	ENELNEAKDSGLLKLY	K	A	I	A	K	D	2	0	2	1	0	0	3	0	0	1	2	1	0	0	0	0	0	0	2	0	0	14	0	1683.8	SCL3Contig414_orf1	SCL3Contig414_orf1	595	608	yes	yes	3	1.9163e-17	122.64	8.5	0.5
AIEADLAK	IIVPRQRKAIEADLAK	AIEADLAKAACKQDHE	K	A	I	A	K	A	3	0	0	1	0	0	1	0	0	1	1	1	0	0	0	0	0	0	0	0	0	8	0	829.455	GH2_16_1-c21537_g1_i4_orf1;GH1_R_1-c19144_g2_i2_orf1;CL695Contig5_orf2;GH1_28_2-gc14640_g1_i2_orf1;CL695Contig1_orf1;CL695Contig4_orf1;CL695Contig3_orf1;CL695Contig2_orf1	GH2_16_1-c21537_g1_i4_orf1	76	83	yes	no	2;3	0.0088755	83.948	14	0
AIEAVETR	LAGMDVVKAIEAVETR	AIEAVETRGDKPIQEV	K	A	I	T	R	G	2	1	0	0	0	0	2	0	0	1	0	0	0	0	0	0	1	0	0	1	0	8	0	887.471	CL8341Contig1_orf1	CL8341Contig1_orf1	203	210	yes	yes	2	0.035716	67.507	5	0					1
AIEGLGIGVVDK	PLPVEKSRAIEGLGIG	LGIGVVDKIFIQFPQQ	R	A	I	D	K	I	1	0	0	1	0	0	1	3	0	2	1	1	0	0	0	0	0	0	0	2	0	12	0	1169.67	SCL3Contig676_orf1;SCL3Contig620_orf1;SCL3Contig88_orf1;SCL3Contig748_orf1;SCL3Contig294_orf1;SCL3Contig205_orf1;SCL3Contig182_orf1;GH2_R_2-c19499_g2_i1_orf1;GH2_28_1-c26878_g3_i3_orf1;SCL3Contig575_orf2;GH1_16_2-c19672_g3_i2_orf1;SCL3Contig855_orf1;GH2_R_1-c19640_g2_i2_orf1	SCL3Contig676_orf1	283	294	yes	no	2;3	4.9675e-06	103.76	8	0
AIEGSQGLR	DQGSLVLKAIEGSQGL	IEGSQGLRWKNIQIEL	K	A	I	L	R	W	1	1	0	0	0	1	1	2	0	1	1	0	0	0	0	1	0	0	0	0	0	9	0	929.493	GH2_28_1-c26508_g1_i2_orf1;GH2_R_1-c19664_g1_i2_orf1;GH2_R_1-c19664_g1_i1_orf1;GH2_28_1-c26508_g1_i1_orf1;GH1_28_1-c30120_g1_i1_orf1;CL1013Contig2_orf1;GH2_28_2-c18492_g2_i1_orf1;GH1_28_2-gc18058_g2_i1_orf1;GH1_R_2-c17294_g1_i1_orf1;GH1_16_1-c21176_g3_i3_orf1;CL1013Contig1_orf1	GH2_28_1-c26508_g1_i2_orf1	6567	6575	yes	no	3	0.00046049	87.639	17	0
AIELSER	YKLPYIQRAIELSERD	RAIELSERDLLILGSP	R	A	I	E	R	D	1	1	0	0	0	0	2	0	0	1	1	0	0	0	0	1	0	0	0	0	0	7	0	816.434	CL8733Contig2_orf1;CL8733Contig1_orf1	CL8733Contig2_orf1	194	200	yes	no	2	0.071978	66.429	8	0
AIEPELQDK	ELGKQLAKAIEPELQD	IEPELQDKNPVSSHDS	K	A	I	D	K	N	1	0	0	1	0	1	2	0	0	1	1	1	0	0	1	0	0	0	0	0	0	9	0	1041.53	CL10611Contig1_orf1	CL10611Contig1_orf1	536	544	yes	yes	2	0.0013845	91.549	5	0					1
AIEPVRR	PSERRYARAIEPVRRH	RAIEPVRRHGNFLLCT	R	A	I	R	R	H	1	2	0	0	0	0	1	0	0	1	0	0	0	0	1	0	0	0	0	1	0	7	1	839.498	SCL1Contig1859_orf1;SCL1Contig365_orf1;SCL1Contig32_orf1;SCL1Contig1858_orf1;SCL1Contig2903_orf1;GH1_28_1-c14346_g1_i2_orf1	SCL1Contig1859_orf1	370	376	yes	no	3	0.039428	58.687	16	0
AIETCGLEFK	FVRQEFERAIETCGLE	ETCGLEFKSDKLWEAY	R	A	I	F	K	S	1	0	0	0	1	0	2	1	0	1	1	1	0	1	0	0	1	0	0	0	0	10	0	1166.56	SCL1Contig187_orf2;SCL1Contig1603_orf1;SCL1Contig2392_orf1	SCL1Contig187_orf2	70	79	yes	no	2;3	2.0902e-06	128.01	2.67	0.471		1	2
AIEVDLR	GTSSHNTKAIEVDLRA	KAIEVDLRAGCLNSND	K	A	I	L	R	A	1	1	0	1	0	0	1	0	0	1	1	0	0	0	0	0	0	0	0	1	0	7	0	814.455	GH1_28_1-c17699_g1_i1_orf1;SCL8Contig40_orf1;SCL8Contig132_orf1;SCL8Contig377_orf1	GH1_28_1-c17699_g1_i1_orf1	561	567	no	no	2	0.035591	75.692	13	0
AIEVFEEAAGNPGFQHLK	GANVSLKRAIEVFEEA	NPGFQHLKELAKHWGV	R	A	I	L	K	E	3	0	1	0	0	1	3	2	1	1	1	1	0	2	1	0	0	0	0	1	0	18	0	1955.97	CL9516Contig1_orf1	CL9516Contig1_orf1	309	326	yes	yes	2;3;4	1.1967e-134	250.31	6.2	3.92				3	1
AIFDSLDDLSPDIYGVGAR	HMWPGDMKAIFDSLDD	DIYGVGARPFIVQEVI	K	A	I	A	R	P	2	1	0	4	0	0	0	2	0	2	2	0	0	1	1	2	0	0	1	1	0	19	0	2022.99	SCL1Contig429_orf1	SCL1Contig429_orf1	36	54	yes	yes	2;3;4	5.507e-214	302.84	5.25	7.36	3
AIFDSLDNLNTDFFK	HMWPGDMKAIFDSLDN	NLNTDFFKAGARPFIF	K	A	I	F	K	A	1	0	2	3	0	0	0	0	0	1	2	1	0	3	0	1	1	0	0	0	0	15	0	1758.85	SCL1Contig2996_orf1	SCL1Contig2996_orf1	227	241	yes	yes	2;3;4	7.4496e-101	238.32	11.4	0.49
AIGNALEVR	TMDVPLGRAIGNALEV	IGNALEVREAIECLRG	R	A	I	V	R	E	2	1	1	0	0	0	1	1	0	1	1	0	0	0	0	0	0	0	0	1	0	9	0	941.529	CL139Contig6_orf2;CL139Contig4_orf1	CL139Contig6_orf2	277	285	yes	no	2;3	0.00033825	91.318	9	0
AIGVSLEK	AVIKAMLRAIGVSLEK	AIGVSLEKLHFVQGTS	R	A	I	E	K	L	1	0	0	0	0	0	1	1	0	1	1	1	0	0	0	1	0	0	0	1	0	8	0	815.475	CL4297Contig2_orf1;CL4297Contig1_orf1;CL4297Contig7_orf1;CL4297Contig5_orf1;CL4297Contig4_orf1;CL4297Contig6_orf1;CL4297Contig3_orf1	CL4297Contig2_orf1	120	127	yes	no	2	0.017334	74.376	13	0
AIHEGNEPEQWNSMAVVPPISMATTFK	NDPNFATRAIHEGNEP	ISMATTFKQDGPADFK	R	A	I	F	K	Q	3	0	2	0	0	1	3	1	1	2	0	1	2	1	3	2	2	1	0	2	0	27	0	2983.42	CL6137Contig1_orf1	CL6137Contig1_orf1	20	46	yes	yes	4	7.0784e-40	139.47	11.5	0.5
AIIPVVR	LVKESIGKAIIPVVRK	KAIIPVVRKNGADGEI	K	A	I	V	R	K	1	1	0	0	0	0	0	0	0	2	0	0	0	0	1	0	0	0	0	2	0	7	0	766.507	CL1212Contig3_orf1;CL1212Contig2_orf1;GH1_28_2-gc8331_g1_i3_orf1;CL1212Contig1_orf1	CL1212Contig3_orf1	506	512	yes	no	2	0.0058155	121.87	3.5	0.5			1	1
AIISADELAK	ISWINDMRAIISADEL	ISADELAKDVAGAEAL	R	A	I	A	K	D	3	0	0	1	0	0	1	0	0	2	1	1	0	0	0	1	0	0	0	0	0	10	0	1029.57	CL30494Contig1_orf1;CL10656Contig1_orf1	CL30494Contig1_orf1	388	397	yes	no	2	5.8644e-06	120.06	1	0	1
AIKDAECGK	RTVDPCLKAIKDAECG	IKDAECGKSEIGEVIL	K	A	I	G	K	S	2	0	0	1	1	0	1	1	0	1	0	2	0	0	0	0	0	0	0	0	0	9	1	990.48	CL10430Contig1_orf1	CL10430Contig1_orf1	378	386	yes	yes	3	0.0024212	73.499	3.5	0.5			1	1
AIKDHIK	CYTEKCTKAIKDHIKF	KAIKDHIKFEFEAAFL	K	A	I	I	K	F	1	0	0	1	0	0	0	0	1	2	0	2	0	0	0	0	0	0	0	0	0	7	1	823.492	CL5242Contig1_orf1	CL5242Contig1_orf1	84	90	yes	yes	2;3;4	0.010196	91.318	2.25	0.433		3	1
AIKNETEIK	LSPVAVMKAIKNETEI	IKNETEIKGMEECHIR	K	A	I	I	K	G	1	0	1	0	0	0	2	0	0	2	0	2	0	0	0	0	1	0	0	0	0	9	1	1044.58	CL4802Contig3_orf1;CL4802Contig2_orf1;CL4802Contig1_orf1	CL4802Contig3_orf1	329	337	yes	no	3	0.00064425	90.05	5	0					1
AILAVGGWNEGSAK	KQQNANLKAILAVGGW	GWNEGSAKYSTMAADP	K	A	I	A	K	Y	3	0	1	0	0	0	1	3	0	1	1	1	0	0	0	1	0	1	0	1	0	14	0	1371.71	CL1051Contig3_orf1	CL1051Contig3_orf1	100	113	yes	yes	2;3;4	9.1814e-33	158.93	2.5	0.5		3	3
AILAVGGWNEGSPK	KQQNANLKAILAVGGW	GWNEGSPKYSKMAADP	K	A	I	P	K	Y	2	0	1	0	0	0	1	3	0	1	1	1	0	0	1	1	0	1	0	1	0	14	0	1397.73	CL1051Contig4_orf1;CL1051Contig2_orf1	CL1051Contig4_orf1	160	173	no	no	2;3;4	1.2141e-72	210.14	4.69	3.2		3	4	2	1
AILDAER	DTMSEVRRAILDAERQ	RAILDAERQRRRPRHC	R	A	I	E	R	Q	2	1	0	1	0	0	1	0	0	1	1	0	0	0	0	0	0	0	0	0	0	7	0	786.424	CL820Contig6_orf1;CL820Contig1_orf1	CL820Contig1_orf1	93	99	no	no	2	0.015448	90.308	8.5	0.5
AILQSGSALAPWAVGEK	MSKGLFARAILQSGSA	APWAVGEKFRQGAFLT	R	A	I	E	K	F	4	0	0	0	0	1	1	2	0	1	2	1	0	0	1	2	0	1	0	1	0	17	0	1696.91	CL10286Contig1_orf1;CL59Contig10_orf1;CL59Contig1_orf1;GH2_28_1-c26525_g2_i3_orf1	CL10286Contig1_orf1	250	266	no	no	2;3	6.3256e-18	133.21	8	0
AILSEVPLIDGHNDLVMNIR	AERLEHARAILSEVPL	NDLVMNIRTVLENQLE	R	A	I	I	R	T	1	1	2	2	0	0	1	1	1	3	3	0	1	0	1	1	0	0	0	2	0	20	0	2218.18	CL9625Contig1_orf1	CL9625Contig1_orf1	72	91	yes	yes	3	1.5611e-46	158.92	9	0.816
AILTSPILEPDANCVK	RASMEGKKAILTSPIL	EPDANCVKFWYKREKE	K	A	I	V	K	F	2	0	1	1	1	0	1	0	0	2	2	1	0	0	2	1	1	0	0	1	0	16	0	1739.91	GH2_28_1-c26508_g1_i2_orf1;GH2_R_1-c19664_g1_i2_orf1;GH2_R_1-c19664_g1_i1_orf1;GH2_28_1-c26508_g1_i1_orf1;GH1_28_1-c30120_g1_i1_orf1;CL1013Contig2_orf1;GH2_28_2-c18492_g2_i1_orf1;GH1_28_2-gc18058_g2_i1_orf1;GH1_R_2-c17294_g1_i1_orf1;GH1_16_1-c21176_g3_i3_orf1;CL1013Contig1_orf1	GH2_28_1-c26508_g1_i2_orf1	3597	3612	yes	no	3;4	2.5144e-17	127.36	8.33	0.471
AIMDEMEK	EAAVIGNKAIMDEMEK	AIMDEMEKIHQAVQES	K	A	I	E	K	I	1	0	0	1	0	0	2	0	0	1	0	1	2	0	0	0	0	0	0	0	0	8	0	965.42	CL5237Contig2_orf1;GH1_R_2-c13295_g1_i1_orf1;CL5237Contig1_orf1	CL5237Contig2_orf1	694	701	yes	no	2	0.0021417	117.89	8	0
AIMQSGTALCSWSVR	MSKGLFKRAIMQSGTA	ALCSWSVREDHRYMAG	R	A	I	V	R	E	2	1	0	0	1	1	0	1	0	1	1	0	1	0	0	3	1	1	0	1	0	15	0	1665.8	CL344Contig8_orf1;GH2_28_1-c25338_g1_i1_orf1	CL344Contig8_orf1	225	239	yes	no	2;3	1.5654e-100	232.26	5.85	2.9				5	5	1
AINAGQIEEVIVQAEK	PDVTKLEKAINAGQIE	EVIVQAEKELSLARKM	K	A	I	E	K	E	3	0	1	0	0	2	3	1	0	3	0	1	0	0	0	0	0	0	0	2	0	16	0	1710.92	CL7512Contig1_orf1;CL7512Contig2_orf1	CL7512Contig1_orf1	78	93	yes	no	2;3	8.1362e-49	179.46	16	0
AINDCLSSCLTNK	ASENFASRAINDCLSS	LSSCLTNKYSEGMVGQ	R	A	I	N	K	Y	1	0	2	1	2	0	0	0	0	1	2	1	0	0	0	2	1	0	0	0	0	13	0	1494.68	CL9690Contig2_orf1;CL9690Contig1_orf1	CL9690Contig2_orf1	71	83	yes	no	2;3	2.8561e-65	210.34	13	0
AINDLEDHYGQEWTFHDR	LRERWDSKAINDLEDH	QEWTFHDRKILEYTCH	K	A	I	D	R	K	1	1	1	3	0	1	2	1	2	1	1	0	0	1	0	0	1	1	1	0	0	18	0	2244.98	CL11457Contig1_orf1	CL11457Contig1_orf1	891	908	yes	yes	2;3;4;5	5.3628e-289	338.74	9.17	4.06					1	4
AINDLEDHYGQEWTFHDRK	LRERWDSKAINDLEDH	EWTFHDRKILEYTCHT	K	A	I	R	K	I	1	1	1	3	0	1	2	1	2	1	1	1	0	1	0	0	1	1	1	0	0	19	1	2373.08	CL11457Contig1_orf1	CL11457Contig1_orf1	891	909	yes	yes	4;5	1.2984e-119	231.83	11.2	3.63					1
AINLAGEAVSSCSTR	DSGVYMCKAINLAGEA	AVSSCSTRVLAKDSIL	K	A	I	T	R	V	3	1	1	0	1	0	1	1	0	1	1	0	0	0	0	3	1	0	0	1	0	15	0	1534.74	GH2_16_1-c7120_g1_i1_orf1	GH2_16_1-c7120_g1_i1_orf1	94	108	yes	yes	2	1.0308e-87	230.96	10.5	0.5
AINQGGQTSVACK	YQVEYAFKAINQGGQT	GQTSVACKGEDTAVCV	K	A	I	C	K	G	2	0	1	0	1	2	0	2	0	1	0	1	0	0	0	1	1	0	0	1	0	13	0	1332.65	CL8247Contig1_orf1	CL8247Contig1_orf1	77	89	yes	yes	2;3	9.0599e-27	163.99	15	0
AIPEKDILMK	DKQVPGLRAIPEKDIL	PEKDILMKEGDPKSVQ	R	A	I	M	K	E	1	0	0	1	0	0	1	0	0	2	1	2	1	0	1	0	0	0	0	0	0	10	1	1156.65	SCL1Contig2011_orf1	SCL1Contig2011_orf1	71	80	yes	yes	3	0.0046984	61.344	14	0
AIQHYEQASDYFR	TEVADMEKAIQHYEQA	EQASDYFRGEENNSSA	K	A	I	F	R	G	2	1	0	1	0	2	1	0	1	1	0	0	0	1	0	1	0	0	2	0	0	13	0	1626.74	CL53Contig8_orf1;CL53Contig11_orf1	CL53Contig8_orf1	152	164	yes	no	3	0.0045702	56.569	1	0	1
AISEELAK	GFEAYHIRAISEELAK	AISEELAKERGRLPPA	R	A	I	A	K	E	2	0	0	0	0	0	2	0	0	1	1	1	0	0	0	1	0	0	0	0	0	8	0	859.465	SCL6Contig644_orf1;GH1_R_1-c19639_g1_i1_orf1;SCL6Contig82_orf1	SCL6Contig644_orf1	333	340	no	no	2	0.0048367	95.502	13	0
AISGAQIAQR	GTVTHDPRAISGAQIA	SGAQIAQRIDDMGFEA	R	A	I	Q	R	I	3	1	0	0	0	2	0	1	0	2	0	0	0	0	0	1	0	0	0	0	0	10	0	1013.56	CL14579Contig1_orf1;CL25975Contig1_orf1;CL29485Contig1_orf1;GH1_R_2-c17333_g1_i2_orf1;CL9970Contig2_orf1;CL9970Contig1_orf1;CL9631Contig1_orf1;CL2364Contig1_orf1	CL14579Contig1_orf1	92	101	yes	no	2	7.493e-05	100.92	3.5	0.5			1	1
AITDDFINSEVNPENIR	SFLAEQSKAITDDFIN	EVNPENIRNNLRHLTS	K	A	I	I	R	N	1	1	3	2	0	0	2	0	0	3	0	0	0	1	1	1	1	0	0	1	0	17	0	1945.94	CL10350Contig1_orf1	CL10350Contig1_orf1	79	95	yes	yes	2;3;4	5.9759e-125	244.97	7.5	0.5
AITSAYYR	TAGQERYRAITSAYYR	AITSAYYRGAVGALLV	R	A	I	Y	R	G	2	1	0	0	0	0	0	0	0	1	0	0	0	0	0	1	1	0	2	0	0	8	0	943.476	GH1_R_1-c16490_g1_i1_orf1;GH1_R_1-c18652_g2_i1_orf1;GH1_R_1-c44879_g1_i1_orf1;SCL5Contig41_orf1;GH2_R_2-c14674_g1_i2_orf1	SCL5Contig41_orf1	76	83	no	no	2;3	0.0014014	91.9	9.5	0.5
AIVDVAR	AGLLADARAIVDVARI	RAIVDVARIEASNYRA	R	A	I	A	R	I	2	1	0	1	0	0	0	0	0	1	0	0	0	0	0	0	0	0	0	2	0	7	0	742.434	GH2_16_1-c19456_g1_i1_orf1;CL11434Contig1_orf1	GH2_16_1-c19456_g1_i1_orf1	89	95	yes	no	2	0.012044	97.033	7	0
AIVEELGGTK	WKRDNYFRAIVEELGG	VEELGGTKGSIGIEYD	R	A	I	T	K	G	1	0	0	0	0	0	2	2	0	1	1	1	0	0	0	0	1	0	0	1	0	10	0	1015.55	CL2213Contig1_orf1;CL25843Contig1_orf1	CL2213Contig1_orf1	166	175	yes	no	2;3	7.7026e-07	131.83	1.5	0.5	2	2
AIVGAMR	TGYTESMKAIVGAMRN	KAIVGAMRNANIERIV	K	A	I	M	R	N	2	1	0	0	0	0	0	1	0	1	0	0	1	0	0	0	0	0	0	1	0	7	0	716.4	CL5801Contig1_orf1	CL5801Contig1_orf1	104	110	yes	yes	2	0.010891	99.511	16.5	0.5
AIVGTPVATK	GGEPVAARAIVGTPVA	VGTPVATKDVTFDNCE	R	A	I	T	K	D	2	0	0	0	0	0	0	1	0	1	0	1	0	0	1	0	2	0	0	2	0	10	0	955.57	SCL1Contig2689_orf1;SCL1Contig1658_orf1;GH2_16_2-c27122_g1_i4_orf1;GH2_16_2-c27122_g1_i6_orf1;GH2_16_2-c27122_g1_i5_orf1;SCL1Contig3979_orf1;SCL1Contig1657_orf1;SCL1Contig2688_orf1;SCL1Contig3709_orf1;SCL1Contig3710_orf1;GH2_R_1-c19581_g1_i1_orf1;SCL1Contig3705_orf1;SCL1Contig390_orf1;SCL1Contig3707_orf1;SCL1Contig3706_orf1;SCL1Contig3708_orf1;GH1_28_1-c17862_g1_i3_orf1;SCL1Contig1031_orf1;SCL1Co…	SCL1Contig2689_orf1	816	825	no	no	2;3	7.5414e-06	118.28	8	0
AIVLSGSGR	LGEDTDCRAIVLSGSG	IVLSGSGRLFTSGLDL	R	A	I	G	R	L	1	1	0	0	0	0	0	2	0	1	1	0	0	0	0	2	0	0	0	1	0	9	0	858.492	CL9562Contig1_orf1	CL9562Contig1_orf1	96	104	yes	yes	2	0.00020791	121.64	17	0
AIVVTDGER	NWPEHDVRAIVVTDGE	IVVTDGERILGLGDLG	R	A	I	E	R	I	1	1	0	1	0	0	1	1	0	1	0	0	0	0	0	0	1	0	0	2	0	9	0	958.508	CL4707Contig2_orf1;CL4707Contig1_orf1;GH2_16_1-c23416_g1_i2_orf1	CL4707Contig2_orf1	192	200	yes	no	2;3	0.00049026	93.649	9	0
AIVWLCQQGK	VHVTDVARAIVWLCQQ	VWLCQQGKAKQVYNIV	R	A	I	G	K	A	1	0	0	0	1	2	0	1	0	1	1	1	0	0	0	0	0	1	0	1	0	10	0	1201.63	CL5338Contig1_orf1	CL5338Contig1_orf1	317	326	yes	yes	2;3	0.0002011	89.698	1	0	2
AIVYDYPSVSQINEMAK	DANNEYNKAIVYDYPS	SQINEMAKLHRINLVF	K	A	I	A	K	L	2	0	1	1	0	1	1	0	0	2	0	1	1	0	1	2	0	0	2	2	0	17	0	1926.94	SCL1Contig923_orf1;SCL1Contig3902_orf1;SCL1Contig1717_orf1;GH1_R_2-c7796_g1_i1_orf1;SCL1Contig2077_orf1	SCL1Contig2077_orf1	290	306	no	no	3;4	6.2007e-43	169.37	8	0
AIVYGTHGQLTWDESK	TEHLCSRKAIVYGTHG	QLTWDESKGHFVEHYD	K	A	I	S	K	G	1	0	0	1	0	1	1	2	1	1	1	1	0	0	0	1	2	1	1	1	0	16	0	1803.88	GH2_28_2-c17985_g1_i2_orf1;CL7363Contig1_orf1;GH2_R_2-c19026_g1_i1_orf1	GH2_28_2-c17985_g1_i2_orf1	333	348	yes	no	3	4.3074e-17	122.63	7	0
AIYDPATGR	QGLFTSEKAIYDPATG	IYDPATGRRITDGTWH	K	A	I	G	R	R	2	1	0	1	0	0	0	1	0	1	0	0	0	0	1	0	1	0	1	0	0	9	0	962.482	SCL2Contig503_orf1;SCL2Contig383_orf1;SCL2Contig540_orf1;GH1_16_2-c19130_g1_i1_orf1;GH2_R_2-c19405_g1_i1_orf1;SCL2Contig1163_orf1	SCL2Contig503_orf1	1218	1226	no	no	2;3	0.0010994	93.598	4.5	2.06			2	1
AIYSQPPK	TEIFHPFKAIYSQPPK	AIYSQPPKAGYARQLL	K	A	I	P	K	A	1	0	0	0	0	1	0	0	0	1	0	1	0	0	2	1	0	0	1	0	0	8	0	902.486	SCL15Contig107_orf1;GH2_16_2-c27206_g1_i4_orf1;SCL15Contig95_orf1;SCL15Contig70_orf1;SCL15Contig96_orf1;SCL15Contig16_orf1;SCL15Contig71_orf1;SCL15Contig69_orf1;SCL15Contig15_orf1;SCL15Contig13_orf1;SCL15Contig14_orf1	SCL15Contig107_orf1	380	387	yes	no	2;3	9.6311e-05	135.83	3	0			2
AKDDPSMGQSK	LPYMLANKAKDDPSMG	DPSMGQSKKIREILGE	K	A	K	S	K	K	1	0	0	2	0	1	0	1	0	0	0	2	1	0	1	2	0	0	0	0	0	11	1	1162.53	SCL17Contig51_orf1;SCL17Contig61_orf1	SCL17Contig51_orf1	113	123	no	no	3	0.0036039	66.393	18	0
AKDTFFLR	VIHMVPSKAKDTFFLR	AKDTFFLRFAVCSRFT	K	A	K	L	R	F	1	1	0	1	0	0	0	0	0	0	1	1	0	2	0	0	1	0	0	0	0	8	1	996.539	CL12000Contig1_orf1;GH2_16_2-c19658_g1_i3_orf1;CL22962Contig1_orf1;GH2_28_1-c12909_g1_i2_orf1;GH1_16_1-c15507_g2_i1_orf1	CL12000Contig1_orf1	447	454	yes	no	3	0.0083218	72.325	11	0
AKDYLTDCGDEADGHR	CLNLDTPKAKDYLTDC	GDEADGHRFTLCRKIE	K	A	K	H	R	F	2	1	0	4	1	0	1	2	1	0	1	1	0	0	0	0	1	0	1	0	0	16	1	1821.76	SCL1Contig1164_orf1;SCL1Contig3373_orf1;SCL1Contig1843_orf1	SCL1Contig1164_orf1	59	74	yes	no	2;3;4	1.8884e-124	252.76	8.28	4.49				4	5	1
AKETILREEEAK	SSHFKTLKAKETILRE	ILREEEAKQATIRNAQ	K	A	K	A	K	Q	2	1	0	0	0	0	4	0	0	1	1	2	0	0	0	0	1	0	0	0	0	12	2	1415.76	CL11137Contig1_orf1	CL11137Contig1_orf1	50	61	yes	yes	2;3;4;5	1.1616e-21	162.41	15	0
AKEVLAK	QVKTLCEKAKEVLAKE	KAKEVLAKESNVQEVK	K	A	K	A	K	E	2	0	0	0	0	0	1	0	0	0	1	2	0	0	0	0	0	0	0	1	0	7	1	757.47	SCL16Contig39_orf1;GH2_28_2-c16517_g1_i4_orf1;GH1_16_2-c15809_g1_i1_orf1	SCL16Contig39_orf1	45	51	yes	no	2;3	0.011101	75.109	1.5	0.5	1	1
AKFEELNMDLFR	DFSETLTRAKFEELNM	ELNMDLFRSTMKPVQK	R	A	K	F	R	S	1	1	1	1	0	0	2	0	0	0	2	1	1	2	0	0	0	0	0	0	0	12	1	1511.74	CL9228Contig1_orf1	CL9228Contig1_orf1	338	349	no	no	2;3;4	8.134e-30	182.33	11.7	1.7
AKIEEEIAK	VRRIPSVKAKIEEEIA	KIEEEIAKVSTSMMED	K	A	K	A	K	V	2	0	0	0	0	0	3	0	0	2	0	2	0	0	0	0	0	0	0	0	0	9	1	1029.57	CL12939Contig1_orf1;CL24301Contig1_orf1;CL11027Contig1_orf1	CL12939Contig1_orf1	72	80	yes	no	3	0.0067713	67.385	14	0
AKLDNNEPLSK	WTRGLAHRAKLDNNEP	DNNEPLSKFCATLEQV	R	A	K	S	K	F	1	0	2	1	0	0	1	0	0	0	2	2	0	0	1	1	0	0	0	0	0	11	1	1227.65	SCL16Contig99_orf1;SCL16Contig22_orf1;SCL16Contig21_orf1;SCL16Contig20_orf1;SCL16Contig19_orf1;GH2_R_1-c17476_g1_i1_orf1	SCL16Contig99_orf1	349	359	yes	no	3;4	0.00066365	75.819	6.33	0.471						2
AKLEGTPEASK	KEYLKNVKAKLEGTPE	EGTPEASKLTSIQKPL	K	A	K	S	K	L	2	0	0	0	0	0	2	1	0	0	1	2	0	0	1	1	1	0	0	0	0	11	1	1129.6	CL11731Contig1_orf1	CL11731Contig1_orf1	139	149	yes	yes	3	0.013003	56.569	4	0				1
AKLEQELCVIAGDYDEVSK	NINLTNAKAKLEQELC	GDYDEVSKELRLCEER	K	A	K	S	K	E	2	0	0	2	1	1	3	1	0	1	2	2	0	0	0	1	0	0	1	2	0	19	1	2166.05	CL5659Contig1_orf1	CL5659Contig1_orf1	664	682	yes	yes	3;4	1.7371e-18	132.65	15	0
AKLEQTLDELEDSLER	CNHLNKVKAKLEQTLD	ELEDSLEREKKLRGEV	K	A	K	E	R	E	1	1	0	2	0	1	4	0	0	0	4	1	0	0	0	1	1	0	0	0	0	16	1	1887.94	CL26Contig17_orf1;CL26Contig8_orf1;CL26Contig12_orf1;CL26Contig5_orf1;CL26Contig4_orf1;CL26Contig7_orf1	CL26Contig17_orf1	921	936	yes	no	3	4.1507e-11	110.56	11	0
AKPEFTAAADK	PWCGHCKKAKPEFTAA	EFTAAADKFVDDPKVE	K	A	K	D	K	F	4	0	0	1	0	0	1	0	0	0	0	2	0	1	1	0	1	0	0	0	0	11	1	1147.59	GH1_16_2-c16061_g1_i3_orf1;CL1685Contig4_orf1;CL1685Contig1_orf1	GH1_16_2-c16061_g1_i3_orf1	431	441	yes	no	3	0.0011422	77.776	8	0
AKPMEDGTPCIEK	GTTAVCPKAKPMEDGT	DGTPCIEKGQCHQGSC	K	A	K	E	K	G	1	0	0	1	1	0	2	1	0	1	0	2	1	0	2	0	1	0	0	0	0	13	1	1474.68	CL578Contig1_orf2;CL578Contig4_orf1;CL578Contig5_orf1;GH1_16_1-c20375_g1_i6_orf1;CL578Contig7_orf1;CL578Contig2_orf1	CL578Contig1_orf2	193	205	yes	no	3	2.7642e-07	97.45	17	0
AKVEVNCR	TPAFLVDRAKVEVNCR	AKVEVNCRNMLNTCKA	R	A	K	C	R	N	1	1	1	0	1	0	1	0	0	0	0	1	0	0	0	0	0	0	0	2	0	8	1	974.497	CL8727Contig1_orf1	CL8727Contig1_orf1	41	48	yes	yes	2;3	0.0068153	80.688	15.3	0.471
AKWEGHEYK	SAIDTHAKAKWEGHEY	KWEGHEYKLRLTGEAY	K	A	K	Y	K	L	1	0	0	0	0	0	2	1	1	0	0	2	0	0	0	0	0	1	1	0	0	9	1	1146.55	CL8315Contig2_orf1;CL8315Contig1_orf1;CL10753Contig2_orf1;CL10753Contig1_orf1	CL8315Contig2_orf1	1859	1867	yes	no	3;4	0.0032991	67.334	7.67	0.471
AKYESEGVAR	NAEAQMWRAKYESEGV	YESEGVARAEELEAAR	R	A	K	A	R	A	2	1	0	0	0	0	2	1	0	0	0	1	0	0	0	1	0	0	1	1	0	10	1	1108.55	CL26Contig17_orf1;CL26Contig8_orf1;CL26Contig12_orf1;CL26Contig5_orf1;CL26Contig6_orf1;CL33465Contig1_orf1	CL26Contig17_orf1	1269	1278	yes	no	3	0.0072857	62.466	16	0
ALADDGDQALK	RPILEAFKALADDGDQ	DDGDQALKNKLVDIED	K	A	L	L	K	N	3	0	0	3	0	1	0	1	0	0	2	1	0	0	0	0	0	0	0	0	0	11	0	1115.55	CL9516Contig1_orf1	CL9516Contig1_orf1	179	189	yes	yes	2;3	1.098e-15	148.18	5.4	0.49					3	2
ALADMVTEENLEQGR	GIFLMAAKALADMVTE	EENLEQGRLYPPLTDI	K	A	L	G	R	L	2	1	1	1	0	1	3	1	0	0	2	0	1	0	0	0	1	0	0	1	0	15	0	1674.79	CL4707Contig2_orf1;CL4707Contig1_orf1;GH2_16_1-c23416_g1_i2_orf1	CL4707Contig2_orf1	530	544	yes	no	3	2.7202e-24	140.82	3	0			1
ALAEFHAR	CDEACRARALAEFHAR	ALAEFHARECPVLPGL	R	A	L	A	R	E	3	1	0	0	0	0	1	0	1	0	1	0	0	1	0	0	0	0	0	0	0	8	0	913.477	GH2_28_2-c18015_g1_i3_orf1;GH2_28_1-c26177_g1_i1_orf1;SCL6Contig148_orf1;SCL6Contig119_orf1;GH1_16_2-c18189_g1_i2_orf1;CL21051Contig1_orf1	GH2_28_2-c18015_g1_i3_orf1	377	384	yes	no	3	0.00060361	113.5	9.5	0.5
ALAIPTVSSAPGDYDTEQLLR	TLPELMGRALAIPTVS	YDTEQLLRFHAFLRES	R	A	L	L	R	F	3	1	0	2	0	1	1	1	0	1	3	0	0	0	2	2	2	0	1	1	0	21	0	2216.13	CL27495Contig1_orf1;GH2_28_2-c16800_g1_i2_orf1;CL9721Contig1_orf1;CL15171Contig1_orf1	CL27495Contig1_orf1	70	90	yes	no	3	1.0981e-15	111.57	3	0			1
ALAMCQDK	SSAEDVEKALAMCQDK	ALAMCQDKFGRLDVAV	K	A	L	D	K	F	2	0	0	1	1	1	0	0	0	0	1	1	1	0	0	0	0	0	0	0	0	8	0	935.42	SCL1Contig922_orf1;SCL1Contig3594_orf1	SCL1Contig922_orf1	81	88	yes	no	2;3	0.0015623	107.57	8	0
ALAPEYAK	APWCGHCKALAPEYAK	ALAPEYAKAAGKLAEM	K	A	L	A	K	A	3	0	0	0	0	0	1	0	0	0	1	1	0	0	1	0	0	0	1	0	0	8	0	861.46	SCL1Contig1800_orf1;GH1_R_1-c17489_g1_i1_orf1	SCL1Contig1800_orf1	97	104	yes	no	2;3	0.004059	99.442	6.5	0.5						2
ALASHGLK	PELVQVQRALASHGLK	ALASHGLKDPWLRNEV	R	A	L	L	K	D	2	0	0	0	0	0	0	1	1	0	2	1	0	0	0	1	0	0	0	0	0	8	0	795.46	CL11263Contig1_orf1	CL11263Contig1_orf1	39	46	yes	yes	2;3	0.0035729	80.219	7.33	0.471
ALCCEACTK	LPCSHPCRALCCEACT	LCCEACTKECQVLVKT	R	A	L	T	K	E	2	0	0	0	3	0	1	0	0	0	1	1	0	0	0	0	1	0	0	0	0	9	0	1111.45	SCL1Contig3994_orf1;SCL1Contig1271_orf1;SCL1Contig968_orf1;GH1_28_1-c17206_g1_i2_orf1;GH2_28_2-c18631_g3_i1_orf1;GH1_28_2-gc18034_g1_i2_orf1;GH2_R_2-c19525_g3_i4_orf1;GH2_R_2-c19525_g3_i1_orf1;GH2_16_1-c24369_g1_i4_orf1;GH2_16_1-c24369_g1_i2_orf1;SCL1Contig2676_orf1	SCL1Contig3994_orf1	496	504	yes	no	2	0.00035748	117.7	2	0		1
ALCHECNAR	GFIRNAGRALCHECNA	LCHECNARVKAESLGK	R	A	L	A	R	V	2	1	1	0	2	0	1	0	1	0	1	0	0	0	0	0	0	0	0	0	0	9	0	1129.48	SCL6Contig426_orf1;SCL6Contig425_orf1;GH1_16_1-c21038_g2_i1_orf1	SCL6Contig426_orf1	132	140	yes	no	3	0.00052575	85.676	15.5	0.5
ALCLVVGGAK	LGREGSGRALCLVVGG	CLVVGGAKEALDCHPG	R	A	L	A	K	E	2	0	0	0	1	0	0	2	0	0	2	1	0	0	0	0	0	0	0	2	0	10	0	986.558	SCL10Contig74_orf1;SCL10Contig115_orf1;SCL10Contig208_orf1	SCL10Contig74_orf1	360	369	no	no	2;3	0.013095	66.273	17	0
ALCQPIR	VLGYWKTRALCQPIRL	RALCQPIRLMLGYTGT	R	A	L	I	R	L	1	1	0	0	1	1	0	0	0	1	1	0	0	0	1	0	0	0	0	0	0	7	0	856.459	CL11354Contig1_orf1	CL11354Contig1_orf1	21	27	yes	yes	2	0.020922	83.614	7	0
ALCTGEK	PRTVENFRALCTGEKG	RALCTGEKGTGQKGRP	R	A	L	E	K	G	1	0	0	0	1	0	1	1	0	0	1	1	0	0	0	0	1	0	0	0	0	7	0	777.369	SCL3Contig53_orf1;CL11722Contig1_orf1;CL25831Contig1_orf1;GH1_R_1-c30301_g1_i1_orf1;GH1_R_1-c30033_g1_i1_orf1;GH1_R_1-c22903_g3_i1_orf1	SCL3Contig53_orf1	85	91	yes	no	2	0.073687	66.073	3	0			1
ALCTGEMGLGK	PKTCENFRALCTGEMG	TGEMGLGKTTNKPLHY	R	A	L	G	K	T	1	0	0	0	1	0	1	3	0	0	2	1	1	0	0	0	1	0	0	0	0	11	0	1135.54	SCL7Contig69_orf1;SCL7Contig450_orf1;SCL7Contig350_orf2;SCL7Contig402_orf1;SCL7Contig18_orf1;GH2_16_1-c21731_g2_i1_orf1	SCL7Contig69_orf1	59	69	yes	no	2	3.3538e-05	99.5	12	0
ALDAHAQPCCTTPSCNPFPGCCDCPR	TWMPPRTRALDAHAQP	PGCCDCPRAALNPLER	R	A	L	P	R	A	3	1	1	2	6	1	0	1	1	0	1	0	0	1	5	1	2	0	0	0	0	26	0	3048.19	CL3706Contig6_orf1;CL3706Contig5_orf1;CL3706Contig4_orf1;CL3706Contig3_orf1;CL3706Contig2_orf1;CL3706Contig1_orf1	CL3706Contig6_orf1	506	531	yes	no	4	1.1484e-13	81.315	18	0
ALDDKGCWEK	DVALDAAKALDDKGCW	DDKGCWEKLAEHALLH	K	A	L	E	K	L	1	0	0	2	1	0	1	1	0	0	1	2	0	0	0	0	0	1	0	0	0	10	1	1220.55	SCL9Contig335_orf1;SCL9Contig244_orf1;GH2_R_2-c16092_g1_i1_orf1;GH2_16_1-c17930_g1_i2_orf1;GH1_R_1-c23089_g4_i2_orf1;SCL9Contig336_orf1;SCL9Contig272_orf1;SCL9Contig243_orf1;SCL9Contig161_orf1;GH2_16_1-c17930_g1_i1_orf1;GH1_R_1-c23089_g4_i1_orf1	SCL9Contig335_orf1	671	680	yes	no	3	0.0017302	73.632	1	0	1
ALDEAVAMDEAIEK	HHDTLAHRALDEAVAM	AMDEAIEKALNLTSEE	R	A	L	E	K	A	4	0	0	2	0	0	3	0	0	1	1	1	1	0	0	0	0	0	0	1	0	14	0	1503.71	CL1666Contig2_orf1;CL1666Contig3_orf1;CL1666Contig1_orf1	CL1666Contig2_orf1	398	411	yes	no	2	1.0902e-49	190.86	3	0			1
ALDEEMK	IYINGEEKALDEEMKE	KALDEEMKEAFNNAYL	K	A	L	M	K	E	1	0	0	1	0	0	2	0	0	0	1	1	1	0	0	0	0	0	0	0	0	7	0	834.379	CL11457Contig1_orf1	CL11457Contig1_orf1	526	532	yes	yes	2;3	0.0067854	108.46	3.33	0.471			2	1
ALDEEMKEAFNNAYLELGGLGER	IYINGEEKALDEEMKE	ELGGLGERVLGFCDYM	K	A	L	E	R	V	3	1	2	1	0	0	5	3	0	0	4	1	1	1	0	0	0	0	1	0	0	23	1	2568.22	CL11457Contig1_orf1	CL11457Contig1_orf1	526	548	yes	yes	3	1.8542e-90	198.55	3	0			1
ALDEFATK	AAQEEKIKALDEFATK	ALDEFATKLIEGQHYA	K	A	L	T	K	L	2	0	0	1	0	0	1	0	0	0	1	1	0	1	0	0	1	0	0	0	0	8	0	893.449	CL30494Contig1_orf1;CL10656Contig1_orf1	CL30494Contig1_orf1	531	538	yes	no	2;3	0.0030127	103.55	16	0
ALDGPVLLELK	IDSFTEAKALDGPVLL	GPVLLELKSPTENWKD	K	A	L	L	K	S	1	0	0	1	0	0	1	1	0	0	4	1	0	0	1	0	0	0	0	1	0	11	0	1166.69	SCL2Contig897_orf1	SCL2Contig897_orf1	67	77	yes	yes	3	1.0201e-06	108.31	9.5	0.5
ALDMLNEK	TRADIPQKALDMLNEK	ALDMLNEKCEVDMWPE	K	A	L	E	K	C	1	0	1	1	0	0	1	0	0	0	2	1	1	0	0	0	0	0	0	0	0	8	0	932.464	GH2_16_2-c25895_g1_i6_orf1;GH2_16_2-c25895_g1_i4_orf1;CL3111Contig1_orf1;CL3111Contig3_orf1	GH2_16_2-c25895_g1_i6_orf1	28	35	yes	no	2;3	0.0028596	99.815	2	0		2
ALDNICGAVAR	LSKETFPRALDNICGA	NICGAVARLISTSPSN	R	A	L	A	R	L	3	1	1	1	1	0	0	1	0	1	1	0	0	0	0	0	0	0	0	1	0	11	0	1158.58	GH2_16_2-c27401_g1_i2_orf1;SCL5Contig590_orf1	GH2_16_2-c27401_g1_i2_orf1	964	974	yes	no	2	0.0077961	67.952	10	0
ALDSCSPEEK	AEAREVDRALDSCSPE	DSCSPEEKERLAASKP	R	A	L	E	K	E	1	0	0	1	1	0	2	0	0	0	1	1	0	0	1	2	0	0	0	0	0	10	0	1134.49	CL3907Contig1_orf1;CL3907Contig2_orf1	CL3907Contig1_orf1	181	190	no	no	2;3	1.5255e-05	110.08	1.67	0.471	1	2
ALEAQEK	VLSWKLAKALEAQEKE	KALEAQEKEKNRKDKK	K	A	L	E	K	E	2	0	0	0	0	1	2	0	0	0	1	1	0	0	0	0	0	0	0	0	0	7	0	787.408	SCL8Contig248_orf1;SCL8Contig153_orf1;GH1_16_2-c18503_g1_i2_orf1	SCL8Contig248_orf1	59	65	yes	no	2;3	0.0061137	114.28	8.33	0.471
ALEAQEKEK	VLSWKLAKALEAQEKE	LEAQEKEKNRKDKKKA	K	A	L	E	K	N	2	0	0	0	0	1	3	0	0	0	1	2	0	0	0	0	0	0	0	0	0	9	1	1044.55	SCL8Contig248_orf1;SCL8Contig153_orf1;GH1_16_2-c18503_g1_i2_orf1	SCL8Contig248_orf1	59	67	yes	no	3	0.0069802	67.113	12.5	0.5
ALEDKPQQVIVACSSDR	FYDKAEVKALEDKPQQ	IVACSSDRGLCGAIHS	K	A	L	D	R	G	2	1	0	2	1	2	1	0	0	1	1	1	0	0	1	2	0	0	0	2	0	17	1	1914.95	CL11597Contig1_orf1	CL11597Contig1_orf1	104	120	yes	yes	3;4	7.8578e-26	145.48	1.33	0.471	2	1
ALEESNYELEGK	ASYLDKVRALEESNYE	SNYELEGKIKEWYEKH	R	A	L	G	K	I	1	0	1	0	0	0	4	1	0	0	2	1	0	0	0	1	0	0	1	0	0	12	0	1380.64	CON__P13645;CON__P02535-1	CON__P13645	166	177	yes	no	2;3	2.5753e-16	148.52	4	0				2
ALEEVGCCIVGQTADIVPADR	LTEAEMKKALEEVGCC	ADIVPADRRMYAARDV	K	A	L	D	R	R	3	1	0	2	2	1	2	2	0	2	1	0	0	0	1	0	1	0	0	3	0	21	0	2272.08	CL139Contig6_orf2;CL139Contig4_orf1	CL139Contig6_orf2	173	193	yes	no	2;3;4	2.6389e-249	306.28	14.5	0.5
ALEEVGCCIVGQTADIVPADRR	LTEAEMKKALEEVGCC	DIVPADRRMYAARDVT	K	A	L	R	R	M	3	2	0	2	2	1	2	2	0	2	1	0	0	0	1	0	1	0	0	3	0	22	1	2428.18	CL139Contig6_orf2;CL139Contig4_orf1	CL139Contig6_orf2	173	194	yes	no	3	4.3007e-38	149.33	2	0		1
ALEFLHK	LTKVISERALEFLHKS	RALEFLHKSSFEKPFF	R	A	L	H	K	S	1	0	0	0	0	0	1	0	1	0	2	1	0	1	0	0	0	0	0	0	0	7	0	856.481	GH1_R_2-c13536_g1_i2_orf1;GH1_16_1-c19423_g1_i2_orf1;CL4144Contig1_orf1	GH1_R_2-c13536_g1_i2_orf1	183	189	yes	no	3	0.023647	60.788	1.5	0.5	1	1
ALEILDDIQTR	EEKGDGDRALEILDDI	ILDDIQTRVPGSLEAW	R	A	L	T	R	V	1	1	0	2	0	1	1	0	0	2	2	0	0	0	0	0	1	0	0	0	0	11	0	1285.69	SCL1Contig187_orf2;SCL1Contig1603_orf1;SCL1Contig2392_orf1	SCL1Contig187_orf2	318	328	yes	no	3	2.8143e-11	133.42	13	0
ALELDCLK	FVTNTYIRALELDCLK	ALELDCLKNSHPIEVP	R	A	L	L	K	N	1	0	0	1	1	0	1	0	0	0	3	1	0	0	0	0	0	0	0	0	0	8	0	960.495	CL10821Contig1_orf1	CL10821Contig1_orf1	378	385	yes	yes	2;3	0.00053252	120.15	3	0			2
ALESAITEVTSK	TEKQDGLRALESAITE	AITEVTSKITSYGGTL	R	A	L	S	K	I	2	0	0	0	0	0	2	0	0	1	1	1	0	0	0	2	2	0	0	1	0	12	0	1247.66	CL9671Contig1_orf1	CL9671Contig1_orf1	265	276	yes	yes	2;3	1.6622e-06	107.65	4	0				2
ALESGDLEELINLVR	LEEVTTVRALESGDLE	EELINLVREGVDIEDV	R	A	L	V	R	E	1	1	1	1	0	0	3	1	0	1	4	0	0	0	0	1	0	0	0	1	0	15	0	1669.89	SCL1Contig3447_orf1;SCL1Contig420_orf1;GH2_16_1-c24405_g2_i3_orf1;SCL1Contig1687_orf1;SCL1Contig3202_orf1;SCL1Contig4000_orf1;SCL1Contig2156_orf1;SCL1Contig1286_orf1;SCL1Contig3741_orf1;SCL1Contig3448_orf1;GH2_R_1-c19698_g1_i2_orf1;SCL1Contig3742_orf1	SCL1Contig3447_orf1	70	84	yes	no	3	2.3249e-07	98.592	1	0	1
ALESQLAEQK	HELEKAKRALESQLAE	ESQLAEQKTQIEELED	R	A	L	Q	K	T	2	0	0	0	0	2	2	0	0	0	2	1	0	0	0	1	0	0	0	0	0	10	0	1115.58	SCL2Contig49_orf1;GH2_R_2-c16095_g1_i1_orf1;GH2_16_2-c26149_g1_i1_orf1	SCL2Contig49_orf1	1579	1588	yes	no	2;3	1.2828e-17	164.04	12.7	0.471
ALETGPYGK	GYLANLTKALETGPYG	LETGPYGKCVYEVDND	K	A	L	G	K	C	1	0	0	0	0	0	1	2	0	0	1	1	0	0	1	0	1	0	1	0	0	9	0	934.476	GH2_28_2-c17985_g1_i2_orf1;CL7363Contig1_orf1;GH2_R_2-c19026_g1_i1_orf1	GH2_28_2-c17985_g1_i2_orf1	284	292	yes	no	2;3	0.00016844	123.86	6	0						2
ALEVNDILFR	QQSMMLSRALEVNDIL	EVNDILFRSQSYPDEN	R	A	L	F	R	S	1	1	1	1	0	0	1	0	0	1	2	0	0	1	0	0	0	0	0	1	0	10	0	1188.65	CL8441Contig1_orf1	CL8441Contig1_orf1	870	879	yes	yes	2	2.56e-06	126.66	9	0
ALFDTNIHTNK	HENRKIMKALFDTNIH	DTNIHTNKASFDIQFG	K	A	L	N	K	A	1	0	2	1	0	0	0	0	1	1	1	1	0	1	0	0	2	0	0	0	0	11	0	1272.65	CL12Contig11_orf1;CL12Contig16_orf1	CL12Contig11_orf1	869	879	no	no	2;3	1.8414e-09	124.21	15.7	0.471
ALFECLK	RDIHAILKALFECLKY	KALFECLKYVSMNKTD	K	A	L	L	K	Y	1	0	0	0	1	0	1	0	0	0	2	1	0	1	0	0	0	0	0	0	0	7	0	879.452	GH2_R_1-c17363_g1_i1_orf1LTN1_CHICK;CL1897Contig1_orf1LTN1_CHICK;GH1_28_2-gc12064_g1_i2_orf1LTN1_CHICK	GH2_R_1-c17363_g1_i1_orf1LTN1_CHICK	412	418	yes	no	2	0.016038	89.142	1	0	1
ALFEGAGNNPGEK	AEFYTEYRALFEGAGN	AGNNPGEKTLEDKFFE	R	A	L	E	K	T	2	0	2	0	0	0	2	3	0	0	1	1	0	1	1	0	0	0	0	0	0	13	0	1302.62	SCL1Contig676_orf1;SCL1Contig3374_orf1;SCL1Contig3074_orf1;SCL1Contig1165_orf1;GH1_16_2-c15158_g1_i1_orf1	SCL1Contig676_orf1	282	294	yes	no	2;3;4	7.3601e-21	148.41	18	0
ALFNGAQK	VGDTPKDRALFNGAQK	ALFNGAQKLFGMMITV	R	A	L	Q	K	L	2	0	1	0	0	1	0	1	0	0	1	1	0	1	0	0	0	0	0	0	0	8	0	847.455	SCL1Contig1871_orf1;SCL1Contig1869_orf1;GH2_R_1-c12917_g1_i1_orf1;GH2_16_1-c19876_g1_i3_orf1;GH1_16_2-c11273_g1_i1_orf1;SCL1Contig1870_orf1;CL35464Contig1_orf1;CL12719Contig1_orf1;GH1_R_1-c14050_g1_i1_orf1	SCL1Contig1871_orf1	130	137	yes	no	2;3	0.0032872	106.04	11	0
ALFTYNK	DFTSMPYRALFTYNKE	RALFTYNKEGVISTFE	R	A	L	N	K	E	1	0	1	0	0	0	0	0	0	0	1	1	0	1	0	0	1	0	1	0	0	7	0	855.449	CL9Contig1_orf1;CL9Contig17_orf1	CL9Contig1_orf1	2403	2409	no	no	2;3	0.0086663	97.798	15.7	0.471
ALGAEIVR	NEKVDVLRALGAEIVR	ALGAEIVRTPTSAAWD	R	A	L	V	R	T	2	1	0	0	0	0	1	1	0	1	1	0	0	0	0	0	0	0	0	1	0	8	0	827.486	CL9009Contig1_orf1;GH1_R_1-c11757_g1_i1_orf1	CL9009Contig1_orf1	152	159	yes	no	2	0.028435	69.825	8	0
ALGDYEYK	NGSLAVSRALGDYEYK	ALGDYEYKNVEGKGPC	R	A	L	Y	K	N	1	0	0	1	0	0	1	1	0	0	1	1	0	0	0	0	0	0	2	0	0	8	0	957.444	GH1_R_2-c14305_g1_i5_orf1;CL22044Contig1_orf1;CL12025Contig1_orf1;CL28621Contig1_orf1;CL22074Contig1_orf1;CL8977Contig2_orf1;CL17553Contig1_orf1;CL12514Contig1_orf1	GH1_R_2-c14305_g1_i5_orf1	209	216	yes	no	2	0.0048367	95.502	14.5	0.5
ALGEIEPK	CACRLVSRALGEIEPK	ALGEIEPKFASAIDSF	R	A	L	P	K	F	1	0	0	0	0	0	2	1	0	1	1	1	0	0	1	0	0	0	0	0	0	8	0	855.47	CL2968Contig1_orf1	CL2968Contig1_orf1	212	219	yes	yes	2	0.038278	66.692	14	0
ALGHEQIMNK	ESLNEALKALGHEQIM	GHEQIMNKILGGSYSD	K	A	L	N	K	I	1	0	1	0	0	1	1	1	1	1	1	1	1	0	0	0	0	0	0	0	0	10	0	1139.58	SCL20Contig17_orf1;SCL20Contig23_orf1;SCL20Contig2_orf1;GH2_16_1-c22598_g1_i2_orf1;SCL20Contig18_orf2	SCL20Contig17_orf1	1688	1697	yes	no	3	0.0059335	59.931	10	0
ALGIPALGFSPMNK	STDACYLRALGIPALG	LGFSPMNKTPILLHDH	R	A	L	N	K	T	2	0	1	0	0	0	0	2	0	1	2	1	1	1	2	1	0	0	0	0	0	14	0	1414.76	CL27645Contig1_orf1	CL27645Contig1_orf1	358	371	yes	yes	3	0.0002887	78.324	5	0					1
ALGIPCR	ACLNTICRALGIPCRV	RALGIPCRVVTNFASA	R	A	L	C	R	V	1	1	0	0	1	0	0	1	0	1	1	0	0	0	1	0	0	0	0	0	0	7	0	785.422	CL766Contig2_orf1;CL766Contig3_orf1	CL766Contig2_orf1	348	354	yes	no	2	0.045154	72.021	12.5	0.5
ALGLAGR	PYMEIAFRALGLAGRR	RALGLAGRRAALVSVI	R	A	L	G	R	R	2	1	0	0	0	0	0	2	0	0	2	0	0	0	0	0	0	0	0	0	0	7	0	656.397	SCL6Contig264_orf1;SCL6Contig430_orf1	SCL6Contig264_orf1	117	123	yes	no	2	0.030494	78.445	14	0
ALGLPIERPK	LSSLVWDRALGLPIER	GLPIERPKSMSTEGLK	R	A	L	P	K	S	1	1	0	0	0	0	1	1	0	1	2	1	0	0	2	0	0	0	0	0	0	10	1	1092.67	CL7752Contig1_orf1	CL7752Contig1_orf1	452	461	yes	yes	3;4	0.00353	64.711	11	0
ALGMEDAGITCGAVCVYPSR	PVRHDIIKALGMEDAG	AVCVYPSRVAGAVKAL	K	A	L	S	R	V	3	1	0	1	2	0	1	3	0	1	1	0	1	0	1	1	1	0	1	2	0	20	0	2125.96	CL9365Contig1_orf1	CL9365Contig1_orf1	92	111	yes	yes	3	4.7364e-08	96.391	6	0						1
ALGNAGLLPFEAFPEK	REVMVVLRALGNAGLL	PFEAFPEKCYLNRALA	R	A	L	E	K	C	3	0	1	0	0	0	2	2	0	0	3	1	0	2	2	0	0	0	0	0	0	16	0	1672.88	CL2467Contig1_orf1;CL2467Contig6_orf1;CL2467Contig4_orf1;CL2467Contig3_orf1;CL2467Contig7_orf1;CL2467Contig8_orf1;CL2467Contig5_orf1	CL2467Contig6_orf1	523	538	no	no	3	0.00029479	76.82	15	0
ALGNICYEHDGGR	GVALQACRALGNICYE	CYEHDGGRVSVMESGG	R	A	L	G	R	V	1	1	1	1	1	0	1	3	1	1	1	0	0	0	0	0	0	0	1	0	0	13	0	1460.65	CL1554Contig1_orf1	CL1554Contig1_orf1	128	140	yes	yes	3	0.01136	48.524	14	0
ALGQNPTESEVK	SQIGEVLRALGQNPTE	NPTESEVKKLSHQHRP	R	A	L	V	K	K	1	0	1	0	0	1	2	1	0	0	1	1	0	0	1	1	1	0	0	1	0	12	0	1271.64	SCL1Contig3811_orf1	SCL1Contig3811_orf1	69	80	yes	yes	2;3	3.1788e-47	196.5	11	0
ALGQNPTESEVKK	SQIGEVLRALGQNPTE	PTESEVKKLSHQHRPD	R	A	L	K	K	L	1	0	1	0	0	1	2	1	0	0	1	2	0	0	1	1	1	0	0	1	0	13	1	1399.73	SCL1Contig3811_orf1	SCL1Contig3811_orf1	69	81	yes	yes	3	0.0010556	65.495	4	0				1
ALGVHGR	PYMEIADRALGVHGRR	RALGVHGRRLTLVSVV	R	A	L	G	R	R	1	1	0	0	0	0	0	2	1	0	1	0	0	0	0	0	0	0	0	1	0	7	0	708.403	SCL6Contig609_orf1;SCL6Contig560_orf1	SCL6Contig609_orf1	160	166	yes	no	2	0.030494	78.445	6	0						1
ALGVLSSLVWDR	TVLFGVSRALGVLSSL	LSSLVWDRALGLPIER	R	A	L	D	R	A	1	1	0	1	0	0	0	1	0	0	3	0	0	0	0	2	0	1	0	2	0	12	0	1314.73	CL7752Contig1_orf1	CL7752Contig1_orf1	440	451	yes	yes	3	2.0745e-09	117.09	18	0
ALHDAGLTWPTK	STPSCYLKALHDAGLT	AGLTWPTKSDDFFPYA	K	A	L	T	K	S	2	0	0	1	0	0	0	1	1	0	2	1	0	0	1	0	2	1	0	0	0	12	0	1308.68	CL11216Contig1_orf1;CL11216Contig2_orf1;CL11216Contig3_orf1	CL11216Contig1_orf1	370	381	no	no	2;3;4	3.6683e-22	164.11	9.5	8.5	3
ALHDDTVAIK	QGRHNINRALHDDTVA	HDDTVAIKIFPKEQWS	R	A	L	I	K	I	2	0	0	2	0	0	0	0	1	1	1	1	0	0	0	0	1	0	0	1	0	10	0	1081.58	GH1_28_2-gc10631_g1_i1_orf1;SCL2Contig1151_orf1;GH2_16_1-c23516_g1_i1_orf1;SCL2Contig809_orf1	GH1_28_2-gc10631_g1_i1_orf1	286	295	yes	no	3	0.0018536	70.399	15	0
ALHHLIK	DDVARKCRALHHLIKE	RALHHLIKEFQDAFSS	R	A	L	I	K	E	1	0	0	0	0	0	0	0	2	1	2	1	0	0	0	0	0	0	0	0	0	7	0	830.513	CL9562Contig1_orf1	CL9562Contig1_orf1	134	140	yes	yes	3	0.016539	66.994	14	0
ALIAAQYSGAK	PENFRAFKALIAAQYS	AAQYSGAKVTVDSSFV	K	A	L	A	K	V	4	0	0	0	0	1	0	1	0	1	1	1	0	0	0	1	0	0	1	0	0	11	0	1091.6	CL11315Contig1_orf1;GH1_R_1-c16012_g1_i1_orf1	CL11315Contig1_orf1	32	42	yes	no	2;3	1.4838e-09	126.12	13.3	0.471
ALICGWEVQEAVK	SIKVAHSKALICGWEV	WEVQEAVKDVQDQLAL	K	A	L	V	K	D	2	0	0	0	1	1	2	1	0	1	1	1	0	0	0	0	0	1	0	2	0	13	0	1501.76	GH2_R_1-c15408_g1_i2_orf1;CL5962Contig1_orf1;GH2_28_2-c18582_g2_i2_orf1	GH2_R_1-c15408_g1_i2_orf1	189	201	yes	no	3	2.7199e-05	85.813	8	0
ALIDGPCHGVPR	VDIIDTNRALIDGPCH	GPCHGVPRQQFKFCEM	R	A	L	P	R	Q	1	1	0	1	1	0	0	2	1	1	1	0	0	0	2	0	0	0	0	1	0	12	0	1290.65	SCL12Contig140_orf1	SCL12Contig140_orf1	58	69	yes	yes	2;3;4	4.1133e-17	151.79	9.6	0.49
ALIITNNPHIR	SVPDKQFRALIITNNP	ITNNPHIRFLENGVFS	R	A	L	I	R	F	1	1	2	0	0	0	0	0	1	3	1	0	0	0	1	0	1	0	0	0	0	11	0	1260.73	CL6336Contig1_orf1LUCB_OPLGR;GH2_R_1-c16848_g1_i2_orf1LUCB_OPLGR	CL6336Contig1_orf1LUCB_OPLGR	99	109	yes	no	3;4	1.0264e-12	142	4.67	0.471				1	2
ALLADVTPPEDR	KHSQTVCRALLADVTP	DVTPPEDRSRVFGIFN	R	A	L	D	R	S	2	1	0	2	0	0	1	0	0	0	2	0	0	0	2	0	1	0	0	1	0	12	0	1295.67	GH2_16_2-c27110_g1_i1_orf1;GH1_16_2-c19445_g1_i4_orf1;SCL19Contig50_orf1;SCL19Contig49_orf1;SCL19Contig40_orf1;SCL19Contig30_orf1;SCL19Contig29_orf1;SCL19Contig20_orf1;SCL19Contig17_orf1;SCL19Contig16_orf1;SCL19Contig15_orf1;GH2_28_1-c7676_g2_i1_orf1;GH2_16_2-c27110_g1_i9_orf1;GH1_16_2-c19445_g1_i6_orf1;SCL19Contig8_orf1;GH1_28_1-c9235_g1_i3_orf1;GH2_R_1-c19352_g1_i5_orf1;GH2_16_2-c27110_g1_i3_or…	GH2_16_2-c27110_g1_i1_orf1	75	86	yes	no	3	0.025653	46.643	9	0
ALLEPPIDLLGENESK	WYIKNQRKALLEPPID	LLGENESKEGAADGEE	K	A	L	S	K	E	1	0	1	1	0	0	3	1	0	1	4	1	0	0	2	1	0	0	0	0	0	16	0	1736.92	SCL2Contig184_orf1	SCL2Contig184_orf1	199	214	yes	yes	3	0.00031839	75.911	16	0
ALLEYWR	EHCLSFLKALLEYWRA	KALLEYWRATSEEQGG	K	A	L	W	R	A	1	1	0	0	0	0	1	0	0	0	2	0	0	0	0	0	0	1	1	0	0	7	0	949.502	SCL11Contig214_orf1;SCL11Contig213_orf1;SCL11Contig153_orf1;SCL11Contig67_orf1;SCL11Contig178_orf1;GH1_R_2-c17317_g1_i1_orf1;SCL11Contig126_orf1;SCL11Contig234_orf1;SCL11Contig51_orf1;SCL11Contig181_orf1	SCL11Contig214_orf1	3311	3317	yes	no	2	0.060668	68.787	9	0
ALLFVDIVNGDVHR	PYWSQEDKALLFVDIV	IVNGDVHRLFLETGRH	K	A	L	H	R	L	1	1	1	2	0	0	0	1	1	1	2	0	0	1	0	0	0	0	0	3	0	14	0	1566.85	CL11279Contig1_orf1	CL11279Contig1_orf1	38	51	yes	yes	3	2.826e-05	89.613	18	0
ALLGTSYHSIQK	DESYSAARALLGTSYH	TSYHSIQKFYSHSTWV	R	A	L	Q	K	F	1	0	0	0	0	1	0	1	1	1	2	1	0	0	0	2	1	0	1	0	0	12	0	1316.71	SCL1Contig1480_orf1	SCL1Contig1480_orf1	174	185	yes	yes	3	8.44e-10	120.06	14	0
ALLIDDGCR	HAIEEGYRALLIDDGC	LLIDDGCRGVCDADIQ	R	A	L	C	R	G	1	1	0	2	1	0	0	1	0	1	2	0	0	0	0	0	0	0	0	0	0	9	0	1031.51	CL9813Contig1_orf1	CL9813Contig1_orf1	399	407	yes	yes	2;3	0.00014714	119.75	15	0
ALLPNISDWSR	EVVFAQMKALLPNISD	PNISDWSRVVLAYEPV	K	A	L	S	R	V	1	1	1	1	0	0	0	0	0	1	2	0	0	0	1	2	0	1	0	0	0	11	0	1270.67	CL11623Contig1_orf1	CL11623Contig1_orf1	175	185	yes	yes	2;3	1.0467e-21	166.11	8.5	0.5
ALLPVETSR	FSGSSDIKALLPVETS	LLPVETSRFSSISTEF	K	A	L	S	R	F	1	1	0	0	0	0	1	0	0	0	2	0	0	0	1	1	1	0	0	1	0	9	0	984.56	GH2_28_2-c18799_g1_i1_orf1;CL10236Contig4_orf1;CL10236Contig3_orf1;CL10236Contig2_orf1;CL10236Contig1_orf1;GH2_16_2-c27413_g2_i2_orf1	GH2_28_2-c18799_g1_i1_orf1	1549	1557	yes	no	2	0.018861	66.27	14	0
ALLSVIER	MADTEVAKALLSVIER	ALLSVIERVNVATKAR	K	A	L	E	R	V	1	1	0	0	0	0	1	0	0	1	2	0	0	0	0	1	0	0	0	1	0	8	0	899.544	SCL1Contig2525_orf1;GH2_16_1-c17738_g1_i1_orf2	SCL1Contig2525_orf1	13	20	yes	no	2	0.02355	71.379	5	0					1
ALLVLQEVHR	ACGRKYARALLVLQEV	LVLQEVHRLMPSEPHY	R	A	L	H	R	L	1	1	0	0	0	1	1	0	1	0	3	0	0	0	0	0	0	0	0	2	0	10	0	1176.7	GH2_28_1-c26589_g1_i5_orf1;GH2_16_2-c27068_g2_i3_orf1;CL2642Contig3_orf1;CL2642Contig2_orf1;GH2_16_1-c23682_g1_i2_orf1;CL2642Contig1_orf1	GH2_28_1-c26589_g1_i5_orf1	317	326	yes	no	3	1.4709e-06	119.75	7	0
ALLVSEK	VMTKDISKALLVSEKL	KALLVSEKLDAGTCFV	K	A	L	E	K	L	1	0	0	0	0	0	1	0	0	0	2	1	0	0	0	1	0	0	0	1	0	7	0	758.454	CL19510Contig1_orf1	CL19510Contig1_orf1	850	856	yes	yes	2;3	0.0041986	111.82	13.3	0.471
ALMEAAGWEIR	VWRHEAGRALMEAAGW	EAAGWEIRGETVQLPS	R	A	L	I	R	G	3	1	0	0	0	0	2	1	0	1	1	0	1	0	0	0	0	1	0	0	0	11	0	1245.62	CL11355Contig1_orf1	CL11355Contig1_orf1	93	103	yes	yes	3	9.099e-09	116.55	10	0
ALMEDPTK	YILDSVVRALMEDPTK	ALMEDPTKKFIYVESA	R	A	L	T	K	K	1	0	0	1	0	0	1	0	0	0	1	1	1	0	1	0	1	0	0	0	0	8	0	903.437	CL11216Contig1_orf1;CL11216Contig2_orf1;CL11216Contig3_orf1	CL11216Contig1_orf1	116	123	no	no	2;3	0.0042941	97.431	13	0
ALMEDPTKK	YILDSVVRALMEDPTK	LMEDPTKKFIYVESAF	R	A	L	K	K	F	1	0	0	1	0	0	1	0	0	0	1	2	1	0	1	0	1	0	0	0	0	9	1	1031.53	CL11216Contig1_orf1;CL11216Contig2_orf1;CL11216Contig3_orf1	CL11216Contig1_orf1	116	124	no	no	2;3;4	0.0018581	94.692	7.25	0.433
ALNCVCGVETQK	EELPVWRKALNCVCGV	VCGVETQKVSQAQEED	K	A	L	Q	K	V	1	0	1	0	2	1	1	1	0	0	1	1	0	0	0	0	1	0	0	2	0	12	0	1377.64	CL4330Contig3_orf1;GH2_16_1-c23627_g1_i1_orf1;GH2_16_1-c23627_g1_i4_orf1;GH2_R_2-c19255_g1_i2_orf1;GH2_R_2-c19255_g1_i1_orf1;GH1_R_2-c17012_g1_i1_orf1;CL455Contig5_orf1;CL455Contig4_orf1;CL455Contig1_orf1;CL455Contig2_orf1	CL4330Contig3_orf1	651	662	no	no	2;3	6.1862e-22	159.66	7	0
ALNDLLNHIK	QAAGEVTRALNDLLNH	NDLLNHIKTAGEQKGR	R	A	L	I	K	T	1	0	2	1	0	0	0	0	1	1	3	1	0	0	0	0	0	0	0	0	0	10	0	1149.65	GH1_28_2-gc14618_g1_i2_orf1;GH1_16_1-c15705_g1_i3_orf1;CL26188Contig1_orf1;CL17688Contig1_orf1;CL16434Contig1_orf1;CL13863Contig1_orf1;CL13509Contig1_orf1;CL13294Contig1_orf1;CL10910Contig1_orf1	GH1_28_2-gc14618_g1_i2_orf1	798	807	yes	no	3	0.0043016	62.466	7	0
ALNDVILSR	LTMRSFKRALNDVILS	LNDVILSRRAIRNMNT	R	A	L	S	R	R	1	1	1	1	0	0	0	0	0	1	2	0	0	0	0	1	0	0	0	1	0	9	0	999.571	CL31080Contig1_orf1;CL10610Contig1_orf1	CL31080Contig1_orf1	290	298	yes	no	2	0.0049225	76.843	14.5	0.5
ALNEGGLQCIPK	SRISYGARALNEGGLQ	GGLQCIPKLTFPGGCL	R	A	L	P	K	L	1	0	1	0	1	1	1	2	0	1	2	1	0	0	1	0	0	0	0	0	0	12	0	1298.67	CL9487Contig1_orf1	CL9487Contig1_orf1	361	372	yes	yes	2;3	9.3805e-10	121.56	10	0
ALNQPAYTPK	FSINASLKALNQPAYT	NQPAYTPKEGQMVHDI	K	A	L	P	K	E	2	0	1	0	0	1	0	0	0	0	1	1	0	0	2	0	1	0	1	0	0	10	0	1101.58	GH2_28_1-c26666_g1_i3_orf1;GH2_28_1-c26666_g1_i2_orf1;CL194Contig20_orf1;CL194Contig16_orf1;CL194Contig22_orf1;GH2_R_1-c19636_g1_i5_orf1;CL194Contig18_orf1;CL194Contig12_orf1;CL194Contig14_orf1;GH2_R_1-c19636_g1_i6_orf1;GH2_16_1-c24324_g2_i5_orf1;GH2_R_2-c19518_g2_i6_orf1;GH2_28_2-c18749_g1_i3_orf1;CL194Contig19_orf1;CL194Contig21_orf1;GH2_28_2-c18749_g1_i2_orf1;CL194Contig6_orf1;CL194Contig17_or…	GH2_28_1-c26666_g1_i3_orf1	359	368	yes	no	2	5.1978e-06	120.77	2	0		1
ALNSLANAWYENWVAVER	NLMYHFARALNSLANA	ENWVAVERAAQPYVDS	R	A	L	E	R	A	4	1	3	0	0	0	2	0	0	0	2	0	0	0	0	1	0	2	1	2	0	18	0	2105.03	SCL2Contig448_orf1;SCL2Contig321_orf1;SCL2Contig1196_orf1;SCL2Contig370_orf1;SCL2Contig368_orf1;SCL2Contig369_orf1	SCL2Contig448_orf1	5252	5269	yes	no	3	5.2553e-26	139.9	4	0				1
ALPDPNVGDSWK	TILQLAIKALPDPNVG	PNVGDSWKHLLLEVVV	K	A	L	W	K	H	1	0	1	2	0	0	0	1	0	0	1	1	0	0	2	1	0	1	0	1	0	12	0	1297.63	GH2_R_2-c17496_g3_i1_orf1;CL5146Contig1_orf1	GH2_R_2-c17496_g3_i1_orf1	274	285	yes	no	3	0.0082598	54.343	2	0		1
ALPGTPLNR	VIGMIHVKALPGTPLN	LPGTPLNRHGINELVE	K	A	L	N	R	H	1	1	1	0	0	0	0	1	0	0	2	0	0	0	2	0	1	0	0	0	0	9	0	937.535	CL4506Contig3_orf1;GH1_16_2-c16188_g1_i1_orf1;CL4506Contig2_orf1	CL4506Contig3_orf1	47	55	yes	no	2	0.0037727	80.455	11	0
ALPHGVMPEVLPIR	SRMLARVKALPHGVMP	MPEVLPIRDLDVTTHV	K	A	L	I	R	D	1	1	0	0	0	0	1	1	1	1	2	0	1	0	3	0	0	0	0	2	0	14	0	1527.86	CL21015Contig1_orf1	CL21015Contig1_orf1	46	59	yes	yes	3	7.0805e-09	109	6	0						1
ALPVFVSGK	VLDEDDLKALPVFVSG	LPVFVSGKRDAAIKIP	K	A	L	G	K	R	1	0	0	0	0	0	0	1	0	0	1	1	0	1	1	1	0	0	0	2	0	9	0	916.538	CL6904Contig1_orf1	CL6904Contig1_orf1	204	212	yes	yes	2;3	0.00060656	101.65	17.5	0.5
ALQAEVNEFALK	PEVQEKVKALQAEVNE	EVNEFALKYPMPGFDD	K	A	L	L	K	Y	3	0	1	0	0	1	2	0	0	0	2	1	0	1	0	0	0	0	0	1	0	12	0	1331.71	CL5517Contig1_orf1	CL5517Contig1_orf1	486	497	yes	yes	3	0.010022	52.576	4	0				1
ALQASALK	ALTFSYGRALQASALK	ALQASALKAWSGKDVK	R	A	L	L	K	A	3	0	0	0	0	1	0	0	0	0	2	1	0	0	0	1	0	0	0	0	0	8	0	800.476	GH1_16_2-c18280_g1_i1_orf1;SCL1Contig3095_orf1	GH1_16_2-c18280_g1_i1_orf1	341	348	yes	no	2;3	0.0038012	101.65	6.5	0.5						1
ALQGEDIR	KGEFFGEKALQGEDIR	ALQGEDIRTANIIADD	K	A	L	I	R	T	1	1	0	1	0	1	1	1	0	1	1	0	0	0	0	0	0	0	0	0	0	8	0	900.466	GH2_28_2-c8986_g1_i2_orf1;SCL1Contig3575_orf1	GH2_28_2-c8986_g1_i2_orf1	162	169	yes	no	2	0.011977	80.438	4.5	0.5				1	1
ALQHPELEIAR	IDGLPLARALQHPELE	HPELEIARPVFFYRGD	R	A	L	A	R	P	2	1	0	0	0	1	2	0	1	1	2	0	0	0	1	0	0	0	0	0	0	11	0	1275.69	SCL5Contig176_orf1	SCL5Contig176_orf1	388	398	yes	yes	2;3	2.2974e-08	118.76	16.3	0.471
ALQQIDENLVFWK	KLSRNFVKALQQIDEN	DENLVFWKKYFRQKCR	K	A	L	W	K	K	1	0	1	1	0	2	1	0	0	1	2	1	0	1	0	0	0	1	0	1	0	13	0	1602.84	GH2_16_2-c19212_g1_i1_orf1;SCL8Contig177_orf1	GH2_16_2-c19212_g1_i1_orf1	99	111	yes	no	3	0.00012967	81.565	14	0
ALQQYQAK	ATFKGIVRALQQYQAK	ALQQYQAKLIEGKVSI	R	A	L	A	K	L	2	0	0	0	0	3	0	0	0	0	1	1	0	0	0	0	0	0	1	0	0	8	0	948.503	CL10713Contig1_orf1;CL13092Contig1_orf1	CL10713Contig1_orf1	364	371	yes	no	2	0.0020287	119.17	2	0		1
ALQSNLITEDDAR	ATRDFVQKALQSNLIT	LITEDDARIWLEH___	K	A	L	A	R	I	2	1	1	2	0	1	1	0	0	1	2	0	0	0	0	1	1	0	0	0	0	13	0	1444.72	CL10590Contig1_orf1	CL10590Contig1_orf1	110	122	yes	yes	2;3	5.6178e-43	184	6	0						2
ALQTVLY	LNFPIPAKALQTVLY_	KALQTVLY________	K	A	L	L	Y	-	1	0	0	0	0	1	0	0	0	0	2	0	0	0	0	0	1	0	1	1	0	7	0	806.454	CL9851Contig1_orf1	CL9851Contig1_orf1	510	516	yes	yes	2	0.033453	76.847	15.5	0.5
ALSADAGDK	EGRTEHSRALSADAGD	LSADAGDKKPRESSRG	R	A	L	D	K	K	3	0	0	2	0	0	0	1	0	0	1	1	0	0	0	1	0	0	0	0	0	9	0	846.408	CL275Contig1_orf1	CL275Contig1_orf1	832	840	yes	yes	2	0.020847	65.224	10	0
ALSASDATEGVEICR	HSLSSGLKALSASDAT	TEGVEICRLSCGGHGY	K	A	L	C	R	L	3	1	0	1	1	0	2	1	0	1	1	0	0	0	0	2	1	0	0	1	0	15	0	1577.74	CL10934Contig1_orf1	CL10934Contig1_orf1	412	426	yes	yes	2;3	9.5411e-171	284.51	5.67	0.471					1	2
ALSFLNK	KSLLTQEKALSFLNKL	KALSFLNKLGLENGLE	K	A	L	N	K	L	1	0	1	0	0	0	0	0	0	0	2	1	0	1	0	1	0	0	0	0	0	7	0	791.454	CL2145Contig3_orf1;CL2145Contig1_orf1;CL2145Contig2_orf1;GH2_28_1-c24844_g1_i2_orf1	CL2145Contig3_orf1	25	31	yes	no	2	0.040094	73.26	1	0	1
ALSNLGLTSQER	KDFAAMDKALSNLGLT	LGLTSQERLAIYTTVA	K	A	L	E	R	L	1	1	1	0	0	1	1	1	0	0	3	0	0	0	0	2	1	0	0	0	0	12	0	1287.68	SCL6Contig309_orf1;SCL6Contig307_orf1;SCL6Contig308_orf1;SCL6Contig310_orf1	SCL6Contig309_orf1	326	337	yes	no	2;3	0.00071219	80.379	15	0
ALSPEQADQLAASEQR	RNLNRSVRALSPEQAD	QLAASEQRKLDYVYKI	R	A	L	Q	R	K	4	1	0	1	0	3	2	0	0	0	2	0	0	0	1	2	0	0	0	0	0	16	0	1712.83	CL1792Contig1_orf1;CL1792Contig2_orf1	CL1792Contig1_orf1	728	743	yes	no	2;3	4.0952e-68	195.92	4	0				2
ALSPMPVCRPECVANHPITTSVEYECK	TEGQYHCKALSPMPVC	TSVEYECKFSEHRQQA	K	A	L	C	K	F	2	1	1	0	3	0	3	0	1	1	1	1	1	0	4	2	2	0	1	3	0	27	1	3144.45	CL1388Contig1_orf1	CL1388Contig1_orf1	1611	1637	yes	yes	4;5	1.188e-99	195.3	6.83	1.34				1
ALSQSDALECR	DNYEGALRALSQSDAL	QSDALECRALMVQTYL	R	A	L	C	R	A	2	1	0	1	1	1	1	0	0	0	2	0	0	0	0	2	0	0	0	0	0	11	0	1248.58	CL9561Contig1_orf1	CL9561Contig1_orf1	141	151	yes	yes	2	2.2236e-05	102.9	7	0
ALSSIEAILVR	ASRSEFLKALSSIEAI	SIEAILVRATPSNRMR	K	A	L	V	R	A	2	1	0	0	0	0	1	0	0	2	2	0	0	0	0	2	0	0	0	1	0	11	0	1170.7	CL3Contig12_orf1;CL3Contig9_orf1;CL3Contig29_orf1;CL3Contig25_orf1;CL3Contig11_orf1;CL3Contig10_orf1;GH1_28_1-c17527_g1_i3_orf1;CL3Contig27_orf1;GH2_16_2-c27199_g1_i3_orf1;GH1_R_2-c17254_g3_i6_orf1;CL3Contig46_orf1;CL3Contig7_orf1;CL3Contig45_orf1;CL3Contig28_orf1;CL3Contig47_orf1	CL3Contig45_orf1	2548	2558	no	no	2;3	3.7086e-10	125.75	7.4	0.49
ALSSSDASAGIEICR	HAISCGLKALSSSDAS	SAGIEICRLACGGHGY	K	A	L	C	R	L	3	1	0	1	1	0	1	1	0	2	1	0	0	0	0	4	0	0	0	0	0	15	0	1535.72	CL7598Contig3_orf1;CL7598Contig2_orf1;CL7598Contig1_orf1	CL7598Contig3_orf1	410	424	yes	no	2	1.3925e-60	198.87	14	0
ALSVFNSFVGSYNYEDYDQCPIYSNSQVK	AMQQQLNKALSVFNSF	IYSNSQVKTENQVDLL	K	A	L	V	K	T	1	0	3	2	1	2	1	1	0	1	1	1	0	2	1	5	0	0	4	3	0	29	0	3393.51	SCL1Contig3388_orf1;SCL1Contig2652_orf1;GH2_16_1-c23931_g1_i2_orf1;GH1_28_1-c17324_g1_i1_orf1;SCL1Contig643_orf1;SCL1Contig3128_orf1;CL31762Contig1_orf1	SCL1Contig3388_orf1	415	443	no	no	4	1.113e-49	154.77	13	0
ALTGCDYLTISPK	FRNTGEIKALTGCDYL	DYLTISPKLLAELSKE	K	A	L	P	K	L	1	0	0	1	1	0	0	1	0	1	2	1	0	0	1	1	2	0	1	0	0	13	0	1437.72	CL28217Contig1_orf1	CL28217Contig1_orf1	276	288	yes	yes	4	0.0066662	49.448	8	0
ALTLPGASTGLR	LIGAFLWRALTLPGAS	PGASTGLRYFFSPRWE	R	A	L	L	R	Y	2	1	0	0	0	0	0	2	0	0	3	0	0	0	1	1	2	0	0	0	0	12	0	1155.66	CL89Contig10_orf1;GH2_R_1-c19256_g1_i2_orf1;GH2_R_1-c19256_g1_i1_orf1;GH2_28_2-c18578_g1_i3_orf1;GH2_28_2-c18578_g1_i2_orf1;CL89Contig9_orf1;CL89Contig8_orf1;CL89Contig4_orf1;CL89Contig3_orf1;CL89Contig2_orf1;CL89Contig14_orf1;CL89Contig12_orf1;CL89Contig13_orf1;CL89Contig1_orf1	CL89Contig10_orf1	268	279	yes	no	2;3	0.00033138	76.942	1	0	2
ALTMLVALEAALK	DIPAEHKKALTMLVAL	VALEAALKMEISVTNK	K	A	L	L	K	M	4	0	0	0	0	0	1	0	0	0	4	1	1	0	0	0	1	0	0	1	0	13	0	1342.79	CL5242Contig1_orf1	CL5242Contig1_orf1	165	177	yes	yes	3	7.7863e-05	82.85	7	0
ALTNLPHTDFVLCK	VACQILMKALTNLPHT	HTDFVLCKCLLGQDQM	K	A	L	C	K	C	1	0	1	1	1	0	0	0	1	0	3	1	0	1	1	0	2	0	0	1	0	14	0	1627.84	CL11264Contig1_orf1	CL11264Contig1_orf1	82	95	yes	yes	3;4	9.1889e-28	146.96	4	0				2
ALTVPELTQQMFDAK	ARGSQGYRALTVPELT	TQQMFDAKNMMAACDP	R	A	L	A	K	N	2	0	0	1	0	2	1	0	0	0	2	1	1	1	1	0	2	0	0	1	0	15	0	1690.86	GH1_R_1-c21315_g1_i1_orf1;GH2_16_1-c34980_g1_i1_orf1;SCL7Contig467_orf1TBB2_HOMAM;SCL7Contig435_orf1TBB1_HOMAM;GH1_28_1-c6316_g1_i1_orf1TBB1_HOMAM	SCL7Contig467_orf1TBB2_HOMAM	302	316	no	no	3	0.00038968	74.853	13	0
ALTYQCPVCR	AQKKAAAKALTYQCPV	TYQCPVCRSMMPDPKT	K	A	L	C	R	S	1	1	0	0	2	1	0	0	0	0	1	0	0	0	1	0	1	0	1	1	0	10	0	1266.58	SCL1Contig3529_orf1	SCL1Contig3529_orf1	61	70	yes	yes	2	5.3083e-06	120.65	8	0
ALVANVGSGVGTGGGGGGAAPAAAAAASAPAAEAK	AVSGLDIKALVANVGS	SAPAAEAKKEEKEEEA	K	A	L	A	K	K	14	0	1	0	0	0	1	9	0	0	1	1	0	0	2	2	1	0	0	3	0	35	0	2776.41	CL10220Contig1_orf1	CL10220Contig1_orf1	63	97	yes	yes	4	7.898e-31	96.77	13	0
ALVDDHNQPIVNNFRPPQPLNHR	EKQLNAFRALVDDHNQ	PPQPLNHRKVMVSGKS	R	A	L	H	R	K	1	2	4	2	0	2	0	0	2	1	2	0	0	1	4	0	0	0	0	2	0	23	1	2690.38	CL4069Contig1_orf1	CL4069Contig1_orf1	290	312	yes	yes	4;5	4.8616e-17	110.6	1	0	2
ALVECLAEGK	PRWDKFGRALVECLAE	VECLAEGKPFDQLAFG	R	A	L	G	K	P	2	0	0	0	1	0	2	1	0	0	2	1	0	0	0	0	0	0	0	1	0	10	0	1088.55	CL7068Contig2_orf1;CL7068Contig1_orf1	CL7068Contig2_orf1	878	887	yes	no	2;3	1.4412e-06	129.89	5	0					2
ALVECLAEGKPFDQLAFGEDLFK	PRWDKFGRALVECLAE	AFGEDLFKTVEEPFTK	R	A	L	F	K	T	3	0	0	2	1	1	3	2	0	0	4	2	0	3	1	0	0	0	0	1	0	23	1	2596.29	CL7068Contig2_orf1;CL7068Contig1_orf1	CL7068Contig2_orf1	878	900	yes	no	3;4;5	1.711e-103	210.66	13.2	0.433
ALVETFDK	WDHAGGNKALVETFDK	ALVETFDKPLRVLGGD	K	A	L	D	K	P	1	0	0	1	0	0	1	0	0	0	1	1	0	1	0	0	1	0	0	1	0	8	0	921.481	CL4097Contig1_orf1	CL4097Contig1_orf1	173	180	yes	yes	3	0.051877	47.574	2	0		1
ALVETFDKPLR	WDHAGGNKALVETFDK	ETFDKPLRVLGGDDRI	K	A	L	L	R	V	1	1	0	1	0	0	1	0	0	0	2	1	0	1	1	0	1	0	0	1	0	11	1	1287.72	CL4097Contig1_orf1	CL4097Contig1_orf1	173	183	yes	yes	3;4	1.3388e-08	112.13	17	0
ALVETFNKPLR	WDHAGGNKALVETFNK	ETFNKPLRVLGGDDRI	K	A	L	L	R	V	1	1	1	0	0	0	1	0	0	0	2	1	0	1	1	0	1	0	0	1	0	11	1	1286.73	CL4097Contig2_orf1;GH1_16_1-c19821_g1_i2_orf1	CL4097Contig2_orf1	129	139	yes	no	3	0.0029113	68.786	17.5	0.5
ALVFTSDIEGAR	PVLPSAGRALVFTSDI	TSDIEGARFLRTQLSF	R	A	L	A	R	F	2	1	0	1	0	0	1	1	0	1	1	0	0	1	0	1	1	0	0	1	0	12	0	1277.66	CL2878Contig1_orf1	CL2878Contig1_orf1	73	84	yes	yes	3	2.6326e-05	91.694	2.5	0.5		1	1
ALWATNTTFK	MMLLRPIKALWATNTT	WATNTTFKSIEGTHAA	K	A	L	F	K	S	2	0	1	0	0	0	0	0	0	0	1	1	0	1	0	0	3	1	0	0	0	10	0	1151.6	SCL1Contig3623_orf1;SCL1Contig2584_orf2;GH1_R_1-c23640_g1_i1_orf1	SCL1Contig3623_orf1	106	115	yes	no	2;3	1.0754e-05	114.86	17	0
ALYNPHLFEGDIK	PEVPAAARALYNPHLF	HLFEGDIKGVAGQKPG	R	A	L	I	K	G	1	0	1	1	0	0	1	1	1	1	2	1	0	1	1	0	0	0	1	0	0	13	0	1515.77	CL3798Contig3_orf1	CL3798Contig3_orf1	26	38	yes	yes	3	2.7848e-05	85.536	8.5	0.5
AMAAEAEAAR	RLPVQLQRAMAAEAEA	AAEAEAAREARAKVIA	R	A	M	A	R	E	6	1	0	0	0	0	2	0	0	0	0	0	1	0	0	0	0	0	0	0	0	10	0	989.46	CL35721Contig1_orf1;CL10896Contig1_orf1;GH2_28_2-c35252_g1_i1_orf1;GH1_R_1-c33070_g1_i1_orf1	CL35721Contig1_orf1	232	241	yes	no	2	0.0010124	87.942	2	0		1
AMAEEAWQTVSEGLYK	PLDQQQFKAMAEEAWQ	TVSEGLYKKLHSYVRM	K	A	M	Y	K	K	3	0	0	0	0	1	3	1	0	0	1	1	1	0	0	1	1	1	1	1	0	16	0	1811.84	SCL1Contig877_orf1;SCL1Contig1216_orf1;SCL1Contig3367_orf1;SCL1Contig3916_orf1;SCL1Contig3915_orf1;SCL1Contig3060_orf1	SCL1Contig877_orf1	252	267	no	no	2;3;4	3.0465e-180	283.31	5.86	4.66	4				3	4
AMAEEAWQTVSEGLYKK	PLDQQQFKAMAEEAWQ	VSEGLYKKLHSYVRMR	K	A	M	K	K	L	3	0	0	0	0	1	3	1	0	0	1	2	1	0	0	1	1	1	1	1	0	17	1	1939.93	SCL1Contig877_orf1;SCL1Contig1216_orf1;SCL1Contig3367_orf1;SCL1Contig3916_orf1;SCL1Contig3915_orf1;SCL1Contig3060_orf1	SCL1Contig877_orf1	252	268	no	no	3;4	5.4908e-34	148.26	14	0
AMAVGAR	SANYYDCKAMAVGARS	KAMAVGARSQSARTYL	K	A	M	A	R	S	3	1	0	0	0	0	0	1	0	0	0	0	1	0	0	0	0	0	0	1	0	7	0	674.353	CL10757Contig1_orf1	CL10757Contig1_orf1	196	202	yes	yes	2	0.069071	67.035	5	0					1
AMDMQQAR	NKCDLQVRAMDMQQAR	AMDMQQAREVAKNYDI	R	A	M	A	R	E	2	1	0	1	0	2	0	0	0	0	0	0	2	0	0	0	0	0	0	0	0	8	0	949.411	SCL8Contig232_orf1;SCL8Contig13_orf1	SCL8Contig232_orf1	134	141	yes	no	2	0.038867	73.208	17	0
AMDWTSYHR	KARAASGKAMDWTSYH	MDWTSYHRYDEIMAWL	K	A	M	H	R	Y	1	1	0	1	0	0	0	0	1	0	0	0	1	0	0	1	1	1	1	0	0	9	0	1165.5	CL12006Contig2_orf1;CL12006Contig1_orf1	CL12006Contig2_orf1	129	137	yes	no	2;3	3.6411e-20	170.69	11.1	3.5				1	1	1
AMEALQGK	EEREEAVKAMEALQGK	AMEALQGKDIGGALME	K	A	M	G	K	D	2	0	0	0	0	1	1	1	0	0	1	1	1	0	0	0	0	0	0	0	0	8	0	846.427	GH2_R_2-c17988_g1_i1_orf1;SCL9Contig177_orf1;SCL9Contig179_orf1;SCL9Contig176_orf1;GH1_28_2-gc16546_g1_i6_orf1;SCL9Contig180_orf1;SCL9Contig178_orf1;SCL9Contig39_orf1	GH2_R_2-c17988_g1_i1_orf1	392	399	yes	no	2	0.0032221	106.6	8	0
AMECLEAYGVHVGR	KCADFEMRAMECLEAY	AYGVHVGRTKCQDYLD	R	A	M	G	R	T	2	1	0	0	1	0	2	2	1	0	1	0	1	0	0	0	0	0	1	2	0	14	0	1590.73	CL10347Contig1_orf1	CL10347Contig1_orf1	51	64	yes	yes	3	1.171e-11	109.6	6	0						1
AMEVLSEEAIAK	WIGGECARAMEVLSEE	LSEEAIAKRCIFVLRK	R	A	M	A	K	R	3	0	0	0	0	0	3	0	0	1	1	1	1	0	0	1	0	0	0	1	0	12	0	1289.65	SCL3Contig676_orf1;SCL3Contig620_orf1;SCL3Contig88_orf1;SCL3Contig748_orf1;SCL3Contig294_orf1;SCL3Contig205_orf1;SCL3Contig182_orf1;GH2_R_2-c19499_g2_i1_orf1;GH2_28_1-c26878_g3_i3_orf1;SCL3Contig575_orf1;GH1_16_2-c19672_g3_i2_orf2;GH1_28_1-c17934_g2_i3_orf1	SCL3Contig676_orf1	869	880	yes	no	2;3	4.7348e-22	162.22	12	0
AMFGEVEGLLR	AGGNLGPRAMFGEVEG	GEVEGLLRGTHVDIHA	R	A	M	L	R	G	1	1	0	0	0	0	2	2	0	0	2	0	1	1	0	0	0	0	0	1	0	11	0	1220.62	CL13683Contig2_orf1;CL1352Contig5_orf1;GH1_28_2-gc17845_g1_i2_orf1	CL1352Contig5_orf1	189	199	no	no	2;3	1.2564e-15	146.71	8.75	2.77				1
AMFPHIVTK	QHAELGDRAMFPHIVT	MFPHIVTKNMTFKVNF	R	A	M	T	K	N	1	0	0	0	0	0	0	0	1	1	0	1	1	1	1	0	1	0	0	1	0	9	0	1042.56	SCL11Contig155_orf1;SCL11Contig154_orf1;GH2_16_2-c24968_g1_i4_orf1;SCL11Contig46_orf1;SCL11Contig228_orf1;SCL11Contig45_orf1;SCL11Contig229_orf1;SCL11Contig47_orf1;SCL11Contig230_orf1;SCL11Contig201_orf1;SCL11Contig98_orf1;SCL11Contig96_orf1;SCL11Contig227_orf1;SCL11Contig97_orf1;CL14443Contig1_orf1	SCL11Contig155_orf1	312	320	yes	no	2;3	0.0011077	88.495	17.2	0.433
AMFSMDNAYK	LSGSVVHRAMFSMDNA	FSMDNAYKCENRRVTG	R	A	M	Y	K	C	2	0	1	1	0	0	0	0	0	0	0	1	2	1	0	1	0	0	1	0	0	10	0	1176.49	CL2469Contig2_orf1;CL2469Contig1_orf1;CL2469Contig3_orf1	CL2469Contig2_orf1	947	956	yes	no	3	2.0177e-06	117.31	16	0
AMGATSILVTDVRPER	LLSLLAAKAMGATSIL	VTDVRPERLETARKMG	K	A	M	E	R	L	2	2	0	1	0	0	1	1	0	1	1	0	1	0	1	1	2	0	0	2	0	16	1	1714.9	SCL1Contig1974_orf1;GH2_16_2-c22117_g1_i1_orf1	SCL1Contig1974_orf1	217	232	no	no	3;4	7.6794e-50	182.02	16.2	0.433
AMGGAEGGIR	NGHFKGGKAMGGAEGG	GGAEGGIRVAGIYRYP	K	A	M	I	R	V	2	1	0	0	0	0	1	4	0	1	0	0	1	0	0	0	0	0	0	0	0	10	0	917.439	GH1_R_2-c11999_g1_i2_orf1;CL11582Contig1_orf2	GH1_R_2-c11999_g1_i2_orf1	404	413	no	no	2	0.052039	55.084	16	0
AMGIPQDVQTCDIDYMNR	RVVRERMKAMGIPQDV	CDIDYMNRYRDFTYDL	K	A	M	N	R	Y	1	1	1	3	1	2	0	1	0	2	0	0	2	0	1	0	1	0	1	1	0	18	0	2125.92	CL72Contig9_orf1;CL72Contig33_orf1;CL72Contig32_orf1;CL72Contig31_orf1;CL72Contig30_orf1;GH2_28_2-c18599_g1_i2_orf1;CL72Contig6_orf1;CL72Contig25_orf1;CL72Contig20_orf1	CL72Contig33_orf1	349	366	no	no	2;3;4	2.8264e-152	262.74	12.1	1.36
AMISKPAPEWEGTAVIDGEFR	GHSLQWTKAMISKPAP	AVIDGEFRELKLTDFR	K	A	M	F	R	E	3	1	0	1	0	0	3	2	0	2	0	1	1	1	2	1	1	1	0	1	0	21	1	2303.13	SCL10Contig302_orf1	SCL10Contig302_orf1	73	93	yes	yes	3	9.0329e-49	165.38	2.67	1.25	1		1	1
AMITQGDYNVIR	EWLRRMARAMITQGDY	QGDYNVIRVNWGAGSL	R	A	M	I	R	V	1	1	1	1	0	1	0	1	0	2	0	0	1	0	0	0	1	0	1	1	0	12	0	1379.69	CL2960Contig6_orf1;CL2960Contig5_orf1;CL2960Contig4_orf1;CL2960Contig3_orf1;CL2960Contig2_orf1;CL2960Contig1_orf1	CL2960Contig6_orf1	152	163	yes	no	2;3	1.3144e-13	143.97	13.5	0.5
AMKYPYTLSAK	EEGKMSGRAMKYPYTL	YPYTLSAKIAQFPFSY	R	A	M	A	K	I	2	0	0	0	0	0	0	0	0	0	1	2	1	0	1	1	1	0	2	0	0	11	1	1271.66	CL10537Contig2_orf1;CL10537Contig1_orf1	CL10537Contig2_orf1	27	37	yes	no	3	0.049936	58.172	16	0
AMLAGFAGACGGFVGTPGDMINVR	EPLAFYKRAMLAGFAG	PGDMINVRMQNDIKLP	R	A	M	V	R	M	4	1	1	1	1	0	0	6	0	1	1	0	2	2	1	0	1	0	0	2	0	24	0	2368.11	CL2357Contig1_orf1	CL2357Contig1_orf1	105	128	yes	yes	3	0.0016547	46.493	16	0
AMLESLAFR	TSKAHLVRAMLESLAF	MLESLAFRIYQMYSAM	R	A	M	F	R	I	2	1	0	0	0	0	1	0	0	0	2	0	1	1	0	1	0	0	0	0	0	9	0	1036.54	SCL178Contig1_orf1;CL14494Contig1_orf1;CL23665Contig1_orf1;CL1930Contig1_orf1;CL1930Contig3_orf1;CL1930Contig2_orf1;CL1930Contig4_orf1	SCL178Contig1_orf1	435	443	yes	no	2	0.0028483	83.358	9	0
AMLGEVEGLLR	SGGNLAPRAMLGEVEG	GEVEGLLRGTYAEVHK	R	A	M	L	R	G	1	1	0	0	0	0	2	2	0	0	3	0	1	0	0	0	0	0	0	1	0	11	0	1186.64	CL6587Contig2_orf1	CL6587Contig2_orf1	195	205	yes	yes	2;3	1.9478e-16	156.58	8	3.33			2	1
AMLWDLNDDK	ASGGKDAKAMLWDLND	LWDLNDDKHLYTLDHT	K	A	M	D	K	H	1	0	1	3	0	0	0	0	0	0	2	1	1	0	0	0	0	1	0	0	0	10	0	1219.55	CL11297Contig1_orf1	CL11297Contig1_orf1	217	226	yes	yes	2;3	1.3794e-05	111.63	17.3	0.471
AMNARPGEFK	PVDVIKTRAMNARPGE	NARPGEFKSLWHIISY	R	A	M	F	K	S	2	1	1	0	0	0	1	1	0	0	0	1	1	1	1	0	0	0	0	0	0	10	1	1119.55	CL2357Contig1_orf1	CL2357Contig1_orf1	229	238	yes	yes	3	0.050783	47.228	1	0	1
AMNDLCGMDLVPEPK	IDGWEVRKAMNDLCGM	MDLVPEPKIIVAALNA	K	A	M	P	K	I	1	0	1	2	1	0	1	1	0	0	2	1	2	0	2	0	0	0	0	1	0	15	0	1688.76	SCL8Contig172_orf1;GH2_16_2-c13616_g1_i1_orf1	SCL8Contig172_orf1	87	101	yes	no	3	0.0022465	57.148	17	0
AMNDMLNGEK	SIGAGLSRAMNDMLNG	NDMLNGEKNAVILLIT	R	A	M	E	K	N	1	0	2	1	0	0	1	1	0	0	1	1	2	0	0	0	0	0	0	0	0	10	0	1121.48	SCL5Contig600_orf1;SCL5Contig566_orf1	SCL5Contig600_orf1	407	416	no	no	2	0.00041377	94.122	17	0
AMNPGALPGQGK	YASQLFEKAMNPGALP	GALPGQGKFVAAFAQS	K	A	M	G	K	F	2	0	1	0	0	1	0	3	0	0	1	1	1	0	2	0	0	0	0	0	0	12	0	1139.58	GH1_16_1-c16972_g1_i2_orf1;CL9191Contig1_orf1	GH1_16_1-c16972_g1_i2_orf1	264	275	yes	no	2;3	5.0766e-10	122.86	3	0			2
AMPGFDPK	DDDPATWKAMPGFDPK	AMPGFDPKTTTMNAVF	K	A	M	P	K	T	1	0	0	1	0	0	0	1	0	0	0	1	1	1	2	0	0	0	0	0	0	8	0	861.405	SCL5Contig502_orf1;SCL5Contig170_orf1;GH2_R_1-c8030_g1_i1_orf1;GH2_16_1-c10875_g1_i1_orf1;GH1_R_1-c21099_g1_i1_orf1	SCL5Contig502_orf1	167	174	yes	no	2;3	0.017963	73.665	11	0
AMPVGPPEFVADHPFLFYIR	TGVVMMMRAMPVGPPE	HPFLFYIRDHQTGLVL	R	A	M	I	R	D	2	1	0	1	0	0	1	1	1	1	1	0	1	3	4	0	0	0	1	2	0	20	0	2302.16	SCL226Contig1_orf1;CL934Contig3_orf1	SCL226Contig1_orf1	389	408	yes	no	3;4	1.3053e-68	185.55	4.25	1.92	1				2	1
AMPVGTTDNMGR	RWSREGNRAMPVGTTD	GTTDNMGRLTMPNIQI	R	A	M	G	R	L	1	1	1	1	0	0	0	2	0	0	0	0	2	0	1	0	2	0	0	1	0	12	0	1248.56	CL3Contig12_orf1;CL3Contig9_orf1;CL3Contig50_orf1;CL3Contig29_orf1;CL3Contig25_orf1;CL3Contig11_orf1;CL3Contig10_orf1;CL3Contig51_orf1;GH2_28_2-c16071_g1_i3_orf1;CL3Contig27_orf1;GH2_16_2-c27199_g1_i3_orf1;GH1_R_2-c17254_g3_i6_orf1;CL3Contig7_orf1;CL3Contig46_orf2;CL3Contig43_orf1;CL3Contig45_orf1;CL3Contig28_orf1;CL3Contig47_orf1	CL3Contig45_orf1	1019	1030	no	no	2;3	1.9453e-38	193.62	4.33	3.68	2	1		4	1
AMQDLFEAVVR	LLQGGALKAMQDLFEA	DLFEAVVRAGLPGVDY	K	A	M	V	R	A	2	1	0	1	0	1	1	0	0	0	1	0	1	1	0	0	0	0	0	2	0	11	0	1277.64	SCL1Contig3683_orf1;SCL1Contig3384_orf1;GH2_R_2-c18353_g2_i1_orf1;GH2_R_1-c19216_g2_i2_orf1;GH2_R_1-c19216_g2_i1_orf1	SCL1Contig3683_orf1	754	764	yes	no	2;3	1.8015e-05	104.17	11.2	1.79
AMQPISGFAIQLNK	MDLTLSNKAMQPISGF	GFAIQLNKNSFGVTPA	K	A	M	N	K	N	2	0	1	0	0	2	0	1	0	2	1	1	1	1	1	1	0	0	0	0	0	14	0	1516.81	CL1010Contig3_orf1;CL1010Contig2_orf1;CL1010Contig1_orf1;GH1_16_2-c18472_g1_i4_orf1	CL1010Contig3_orf1	748	761	yes	no	3	3.4292e-06	96.464	17	0
AMQPPSQGDALAHVK	DVQRQIERAMQPPSQG	GDALAHVKLPKSPYRA	R	A	M	V	K	L	3	0	0	1	0	2	0	1	1	0	1	1	1	0	2	1	0	0	0	1	0	15	0	1548.77	GH1_16_2-c19184_g1_i2_orf1;CL12419Contig1_orf1;CL27959Contig1_orf1	GH1_16_2-c19184_g1_i2_orf1	344	358	yes	no	3	0.0041154	53.395	8	0
AMSANNQLK	AMEEADSKAMSANNQL	MSANNQLKSLEAHLQE	K	A	M	L	K	S	2	0	2	0	0	1	0	0	0	0	1	1	1	0	0	1	0	0	0	0	0	9	0	975.481	SCL2Contig49_orf1;GH2_R_2-c16095_g1_i1_orf1;GH2_16_2-c26149_g1_i1_orf1	SCL2Contig49_orf1	1346	1354	yes	no	3	0.01215	57.931	18	0
AMSELNEK	TETEFYRRAMSELNEK	AMSELNEKGEGYTSGA	R	A	M	E	K	G	1	0	1	0	0	0	2	0	0	0	1	1	1	0	0	1	0	0	0	0	0	8	0	920.427	GH2_28_1-c26344_g1_i1_orf1;CL2313Contig1_orf1;CL2313Contig2_orf1;GH1_16_1-c21062_g1_i3_orf2	GH2_28_1-c26344_g1_i1_orf1	677	684	yes	no	2;3	0.0014046	99.815	11	0
AMTETPR	DTSHTPFKAMTETPRL	KAMTETPRLELSDGNL	K	A	M	P	R	L	1	1	0	0	0	0	1	0	0	0	0	0	1	0	1	0	2	0	0	0	0	7	0	804.38	SCL2Contig1180_orf1	SCL2Contig1180_orf1	773	779	yes	yes	2	0.017724	85.813	13.5	0.5
ANAEVIMLDR	NLFQKTHRANAEVIML	AEVIMLDRLTCVYRSN	R	A	N	D	R	L	2	1	1	1	0	0	1	0	0	1	1	0	1	0	0	0	0	0	0	1	0	10	0	1130.58	CL4196Contig1_orf1;CL4196Contig4_orf1;CL4196Contig2_orf1;CL4196Contig3_orf1	CL4196Contig1_orf1	61	70	yes	no	2	0.0027023	79.697	13	0
ANAHTLVEK	AMAFRVDKANAHTLVE	NAHTLVEKPLIAFGGI	K	A	N	E	K	P	2	0	1	0	0	0	1	0	1	0	1	1	0	0	0	0	1	0	0	1	0	9	0	981.524	GH2_16_2-c19491_g1_i2_orf1;CL10721Contig1_orf1;CL13888Contig1_orf1	GH2_16_2-c19491_g1_i2_orf1	434	442	yes	no	2;3	0.00093664	94.767	5.5	0.5					1	1
ANAQLMTSK	KLTEAEMKANAQLMTS	NAQLMTSKAEEIGGAF	K	A	N	S	K	A	2	0	1	0	0	1	0	0	0	0	1	1	1	0	0	1	1	0	0	0	0	9	0	962.486	CL9929Contig1_orf1	CL9929Contig1_orf1	80	88	yes	yes	2;3	7.8729e-07	141.91	6.88	5.8		3	2
ANCTCTLIK	RMEKGSMRANCTCTLI	NCTCTLIKGPNNMIID	R	A	N	I	K	G	1	0	1	0	2	0	0	0	0	1	1	1	0	0	0	0	2	0	0	0	0	9	0	1079.51	CL8513Contig1_orf1	CL8513Contig1_orf1	30	38	yes	yes	2;3	0.0029479	83.045	1	0	2
ANDELLNFFSSCR	MSHQTGIKANDELLNF	LNFFSSCRNGNVRVFR	K	A	N	C	R	N	1	1	2	1	1	0	1	0	0	0	2	0	0	2	0	2	0	0	0	0	0	13	0	1571.7	SCL2Contig961_orf1;SCL2Contig581_orf1;GH1_28_2-gc16108_g1_i1_orf1	SCL2Contig961_orf1	20	32	yes	no	3	0.00053323	70.272	11	0
ANDFYPGTTER	NARVKMSKANDFYPGT	FYPGTTERVCLITGNV	K	A	N	E	R	V	1	1	1	1	0	0	1	1	0	0	0	0	0	1	1	0	2	0	1	0	0	11	0	1269.56	GH1_28_1-c14652_g1_i1_orf1;SCL9Contig327_orf1;SCL9Contig55_orf1;SCL9Contig349_orf1;SCL9Contig328_orf1;SCL9Contig162_orf1;GH2_28_2-c12194_g1_i2_orf1	GH1_28_1-c14652_g1_i1_orf1	87	97	yes	no	2	0.010282	66.004	10	0
ANDIDAIVDVINK	PPFCPKGRANDIDAIV	AIVDVINKAEKFVYIA	R	A	N	N	K	A	2	0	2	3	0	0	0	0	0	3	0	1	0	0	0	0	0	0	0	2	0	13	0	1398.74	CL3021Contig1_orf1	CL3021Contig1_orf1	347	359	yes	yes	3	0.0072744	53.3	18	0
ANDPPVYLAK	EKASTTLKANDPPVYL	DPPVYLAKVDCTDDGK	K	A	N	A	K	V	2	0	1	1	0	0	0	0	0	0	1	1	0	0	2	0	0	0	1	1	0	10	0	1086.57	CL10359Contig1_orf1	CL10359Contig1_orf1	118	127	yes	yes	2	0.08859	48.568	7	0
ANEDAVVVR	LVARIGRRANEDAVVV	NEDAVVVRLMKAAGAI	R	A	N	V	R	L	2	1	1	1	0	0	1	0	0	0	0	0	0	0	0	0	0	0	0	3	0	9	0	971.504	CL3907Contig1_orf1;CL3907Contig2_orf1	CL3907Contig1_orf1	229	237	no	no	2;3	0.00056884	112.13	3	0			2
ANEDGSYTLVHR	DPFLEFYKANEDGSYT	GSYTLVHRSETVKSTK	K	A	N	H	R	S	1	1	1	1	0	0	1	1	1	0	1	0	0	0	0	1	1	0	1	1	0	12	0	1360.64	SCL1Contig465_orf1;SCL1Contig1214_orf1	SCL1Contig465_orf1	176	187	yes	no	3	0.00035114	76.357	9	0
ANEEFRPFMR	DGPSLPTKANEEFRPF	EEFRPFMRRLPEFKFW	K	A	N	M	R	R	1	2	1	0	0	0	2	0	0	0	0	0	1	2	1	0	0	0	0	0	0	10	1	1295.61	CL1539Contig4_orf1;CL1539Contig1_orf1;CL1539Contig2_orf1	CL1539Contig4_orf1	108	117	yes	no	3	0.0039825	68.786	10	0
ANELLLFNK	PKIMGPGKANELLLFN	NELLLFNKKITAHQAC	K	A	N	N	K	K	1	0	2	0	0	0	1	0	0	0	3	1	0	1	0	0	0	0	0	0	0	9	0	1060.59	CL19427Contig1_orf1;CL13438Contig1_orf1	CL19427Contig1_orf1	309	317	yes	no	2;3	0.00078706	81.95	1.33	0.471	2	1
ANFGIPELTPIMDDSFR	GLSRITRRANFGIPEL	PIMDDSFRLWEEISEK	R	A	N	F	R	L	1	1	1	2	0	0	1	1	0	2	1	0	1	2	2	1	1	0	0	0	0	17	0	1921.92	CL4036Contig2_orf1;CL4036Contig3_orf1;GH2_16_2-c26271_g1_i2_orf1;CL4036Contig4_orf1	CL4036Contig2_orf1	62	78	no	no	2;3;4	2.4887e-109	235.57	6.2	0.4						4
ANFKLPEEGDLFDSVEYVEMQR	DKAVLEMKANFKLPEE	VEYVEMQREEALKLVE	K	A	N	Q	R	E	1	1	1	2	0	1	4	1	0	0	2	1	1	2	1	1	0	0	1	2	0	22	1	2615.22	SCL11Contig155_orf1;SCL11Contig154_orf1;GH2_16_2-c24968_g1_i4_orf1;SCL11Contig46_orf1;SCL11Contig228_orf1;SCL11Contig45_orf1;SCL11Contig229_orf1;SCL11Contig47_orf1;SCL11Contig230_orf1;SCL11Contig201_orf1;SCL11Contig98_orf1;SCL11Contig96_orf1;SCL11Contig227_orf1;SCL11Contig97_orf1	SCL11Contig155_orf1	507	528	yes	no	3;4	6.8545e-39	157.3	14	0
ANFPFSDLNK	EELSRAFRANFPFSDL	FPFSDLNKFTMIKSLS	R	A	N	N	K	F	1	0	2	1	0	0	0	0	0	0	1	1	0	2	1	1	0	0	0	0	0	10	0	1151.56	SCL10Contig256_orf1LUCB_OPLGR	SCL10Contig256_orf1LUCB_OPLGR	111	120	yes	yes	2;3	1.054e-06	125.97	17.5	0.5
ANGAAAVGK	AELLKRAKANGAAAVG	NGAAAVGKYAAGTVAG	K	A	N	G	K	Y	4	0	1	0	0	0	0	2	0	0	0	1	0	0	0	0	0	0	0	1	0	9	0	757.408	GH1_16_2-c18280_g1_i1_orf1;SCL1Contig3095_orf1	GH1_16_2-c18280_g1_i1_orf1	368	376	yes	no	2	0.0057753	74.165	14	0
ANGIEMWTR	IQGRRISKANGIEMWT	NGIEMWTRPISPSRGD	K	A	N	T	R	P	1	1	1	0	0	0	1	1	0	1	0	0	1	0	0	0	1	1	0	0	0	9	0	1076.51	CL11830Contig2_orf1;CL11830Contig1_orf1	CL11830Contig2_orf1	362	370	yes	no	2;3	0.0066751	69.786	13	0
ANGIEMWTRPISPSR	IQGRRISKANGIEMWT	TRPISPSRGDEHSYAV	K	A	N	S	R	G	1	2	1	0	0	0	1	1	0	2	0	0	1	0	2	2	1	1	0	0	0	15	1	1713.86	CL11830Contig2_orf1;CL11830Contig1_orf1	CL11830Contig2_orf1	362	376	yes	no	2;3	0.00065127	75.018	6.67	8.01	2
ANIASTAER	ARYGEVFRANIASTAE	NIASTAERQGAAGVLL	R	A	N	E	R	Q	3	1	1	0	0	0	1	0	0	1	0	0	0	0	0	1	1	0	0	0	0	9	0	931.472	CL10350Contig1_orf1	CL10350Contig1_orf1	235	243	yes	yes	2;3	0.00078706	94.801	15.8	0.748
ANIAWAAER	ARYGEVFRANIAWAAE	NIAWAAERRGAAGVIL	R	A	N	E	R	R	4	1	1	0	0	0	1	0	0	1	0	0	0	0	0	0	0	1	0	0	0	9	0	1000.51	SCL165Contig1_orf1;CL14584Contig1_orf1;CL6153Contig2_orf1;CL25124Contig1_orf1;CL26835Contig1_orf1;GH1_16_2-c18670_g1_i2_orf1;CL34207Contig1_orf1	SCL165Contig1_orf1	187	195	yes	no	2	0.00058931	99.34	10.5	0.5
ANIISYIR	IRKKFVVRANIISYIR	ANIISYIRKFFDDLGF	R	A	N	I	R	K	1	1	1	0	0	0	0	0	0	3	0	0	0	0	0	1	0	0	1	0	0	8	0	948.539	CL12669Contig1_orf1;CL22659Contig1_orf1;CL12208Contig1_orf1	CL12669Contig1_orf1	241	248	yes	no	2	0.0042316	97.965	2.5	0.5		1	1
ANISEVECLACHK	SENHTLDRANISEVEC	VECLACHKKQPLSQTC	R	A	N	H	K	K	2	0	1	0	2	0	2	0	1	1	1	1	0	0	0	1	0	0	0	1	0	13	0	1529.7	CL6111Contig2_orf1	CL6111Contig2_orf1	62	74	yes	yes	3	1.9844e-15	131.66	9.5	8.5	1
ANIVTNLNEK	SIAPDDYRANIVTNLN	IVTNLNEKKWASLDMK	R	A	N	E	K	K	1	0	3	0	0	0	1	0	0	1	1	1	0	0	0	0	1	0	0	1	0	10	0	1114.6	SCL2Contig448_orf1;SCL2Contig321_orf1;SCL2Contig1196_orf1;SCL2Contig370_orf1;SCL2Contig368_orf1;SCL2Contig369_orf1	SCL2Contig448_orf1	2540	2549	yes	no	2;3	2.2371e-08	134.49	11	0
ANLDVGNVIPIGNLPEGTIICNLEEK	QFVYCGKKANLDVGNV	IICNLEEKTGDRGRIA	K	A	N	E	K	T	1	0	4	1	1	0	3	3	0	4	3	1	0	0	2	0	1	0	0	2	0	26	0	2791.44	CL9404Contig1_orf1	CL9404Contig1_orf1	137	162	yes	yes	3;4	1.2144e-34	136.24	7	0
ANLDVQEIWK	GQDEFLGRANLDVQEI	LDVQEIWKNGEVDMWV	R	A	N	W	K	N	1	0	1	1	0	1	1	0	0	1	1	1	0	0	0	0	0	1	0	1	0	10	0	1214.63	SCL4Contig646_orf1;SCL4Contig271_orf1;GH2_R_2-c23527_g1_i1_orf1	SCL4Contig646_orf1	221	230	yes	no	2;3	9.4605e-06	116.24	4.33	0.471				2	1
ANLGPTLAAAGMR	EDMRDWIKANLGPTLA	TLAAAGMRRLVLMVDD	K	A	N	M	R	R	4	1	1	0	0	0	0	2	0	0	2	0	1	0	1	0	1	0	0	0	0	13	0	1241.65	CL9851Contig1_orf1	CL9851Contig1_orf1	284	296	yes	yes	2;3	7.3601e-21	148.41	15.8	0.748
ANLLTEDECNTIIEGLETVR	AYAKALSRANLLTEDE	IEGLETVRNEWAQEIF	R	A	N	V	R	N	1	1	2	1	1	0	4	1	0	2	3	0	0	0	0	0	3	0	0	1	0	20	0	2289.12	GH2_16_1-c23428_g2_i2_orf1;CL3607Contig2_orf1	GH2_16_1-c23428_g2_i2_orf1	58	77	yes	no	3	1.093e-46	162.42	9	0
ANLMAETR	KLKSDEFKANLMAETR	ANLMAETRHQGHNVRI	K	A	N	T	R	H	2	1	1	0	0	0	1	0	0	0	1	0	1	0	0	0	1	0	0	0	0	8	0	904.444	CL25563Contig1_orf1	CL25563Contig1_orf1	81	88	yes	yes	2	0.059632	54.712	4	0				1
ANLWALK	MPTNVNYRANLWALKE	RANLWALKEKGCTHVV	R	A	N	L	K	E	2	0	1	0	0	0	0	0	0	0	2	1	0	0	0	0	0	1	0	0	0	7	0	814.47	CL8650Contig1_orf1	CL8650Contig1_orf1	74	80	yes	yes	2;3	0.0094218	102.71	17.5	0.5
ANMEANR	YLDSDAYRANMEANRI	RANMEANRIVVGGFGT	R	A	N	N	R	I	2	1	2	0	0	0	1	0	0	0	0	0	1	0	0	0	0	0	0	0	0	7	0	804.355	CL1326Contig4_orf1;CL1326Contig1_orf1	CL1326Contig4_orf1	140	146	yes	no	2	0.08642	63.419	9	0
ANMPADKLER	EARAELEKANMPADKL	MPADKLERILPHKVFK	K	A	N	E	R	I	2	1	1	1	0	0	1	0	0	0	1	1	1	0	1	0	0	0	0	0	0	10	1	1143.57	CL10611Contig1_orf1	CL10611Contig1_orf1	464	473	yes	yes	3	0.05471	46.88	4.5	0.5				1	1
ANNDPVLVALVQDVVR	LCLAVFIKANNDPVLV	ALVQDVVRELCQNPGC	K	A	N	V	R	E	2	1	2	2	0	1	0	0	0	0	2	0	0	0	1	0	0	0	0	5	0	16	0	1720.95	GH2_28_1-c26611_g1_i1_orf1;SCL1Contig4034_orf1	GH2_28_1-c26611_g1_i1_orf1	626	641	yes	no	3	0.00036043	60.618	9	0
ANNGYYFR	VSNHFERRANNGYYFR	ANNGYYFRSKIESTLT	R	A	N	F	R	S	1	1	2	0	0	0	0	1	0	0	0	0	0	1	0	0	0	0	2	0	0	8	0	1003.45	CL9Contig1_orf1;CL9Contig17_orf1	CL9Contig1_orf1	4016	4023	no	no	2	0.017504	74.184	3	0			1
ANNLPNLDSSILSLSK	ILDLKLERANNLPNLD	SSILSLSKKDVSDPFV	R	A	N	S	K	K	1	0	3	1	0	0	0	0	0	1	4	1	0	0	1	4	0	0	0	0	0	16	0	1684.9	SCL1Contig727_orf1;SCL1Contig726_orf1;SCL1Contig3975_orf1;SCL1Contig331_orf1;SCL1Contig330_orf1;SCL1Contig329_orf1;SCL1Contig328_orf1;SCL1Contig3162_orf1;SCL1Contig3161_orf1;SCL1Contig1834_orf1;SCL1Contig1833_orf1;SCL1Contig1832_orf1;SCL1Contig1831_orf1;SCL1Contig1830_orf1;SCL1Contig1639_orf1;SCL1Contig1638_orf1;GH2_28_1-c26738_g1_i4_orf1	SCL1Contig727_orf1	211	226	yes	no	3	1.7048e-07	103.13	3	0			1
ANNTEFGLASGVMTK	EVEEVVARANNTEFGL	LASGVMTKDISKALLV	R	A	N	T	K	D	2	0	2	0	0	0	1	2	0	0	1	1	1	1	0	1	2	0	0	1	0	15	0	1538.74	CL19510Contig1_orf1	CL19510Contig1_orf1	831	845	yes	yes	3	3.7069e-05	90.561	13	0
ANNTLLNEGQHVHLEGR	PRFTSELRANNTLLNE	QHVHLEGRVEPVHDPS	R	A	N	G	R	V	1	1	3	0	0	1	2	2	2	0	3	0	0	0	0	0	1	0	0	1	0	17	0	1900.95	CL30071Contig1_orf1	CL30071Contig1_orf1	91	107	yes	yes	3;4	5.65e-50	180.78	14.5	0.5
ANNTSYGLAASVFTK	DVSEVIERANNTSYGL	LAASVFTKDLDKANMF	R	A	N	T	K	D	3	0	2	0	0	0	0	1	0	0	1	1	0	1	0	2	2	0	1	1	0	15	0	1542.77	CL8323Contig1_orf1;CL8323Contig2_orf1	CL8323Contig1_orf1	476	490	yes	no	3	4.3572e-05	89.358	10	0
ANNVQPQPPR	DQVLSYMKANNVQPQP	NVQPQPPRVQDVNLPP	K	A	N	P	R	V	1	1	2	0	0	2	0	0	0	0	0	0	0	0	3	0	0	0	0	1	0	10	0	1119.58	GH2_28_1-c26049_g1_i1_orf1;GH1_16_1-c19653_g1_i2_orf1;CL3589Contig2_orf1;CL3589Contig1_orf1;CL16780Contig1_orf1	GH2_28_1-c26049_g1_i1_orf1	535	544	yes	no	2;3	1.5507e-08	138.08	9.5	0.5
ANPFGGASHAK	AHLGTRWKANPFGGAS	FGGASHAKGIVLEKIG	K	A	N	A	K	G	3	0	1	0	0	0	0	2	1	0	0	1	0	1	1	1	0	0	0	0	0	11	0	1055.51	CL10816Contig1_orf1;GH1_R_1-c39623_g1_i1_orf1	CL10816Contig1_orf1	54	64	yes	no	3	0.0013104	71.176	4	0				1
ANPGAPFVPR	ITMYNRIKANPGAPFV	PGAPFVPRTVMIGGKA	K	A	N	P	R	T	2	1	1	0	0	0	0	1	0	0	0	0	0	1	3	0	0	0	0	1	0	10	0	1024.55	CL11880Contig1_orf1	CL11880Contig1_orf1	599	608	yes	yes	2	0.009215	69.275	8	0
ANQSSLLATGDDFGK	TDINTCAKANQSSLLA	ATGDDFGKVKVFAFPA	K	A	N	G	K	V	2	0	1	2	0	1	0	2	0	0	2	1	0	1	0	2	1	0	0	0	0	15	0	1522.73	CL998Contig5_orf1;CL998Contig4_orf1;CL998Contig10_orf1;GH1_16_2-c19268_g1_i1_orf1;CL998Contig9_orf1;GH2_R_1-c14742_g1_i1_orf1;GH2_28_1-c26531_g1_i3_orf1;CL998Contig6_orf1;CL998Contig3_orf1;GH1_R_2-c12783_g1_i2_orf1;CL998Contig8_orf1;CL998Contig2_orf1;GH1_28_2-gc17897_g1_i4_orf1	CL998Contig5_orf1	792	806	yes	no	3	0.00044932	69.331	18	0
ANRDESFK	MVESELMKANRDESFK	ANRDESFKTFLWNSET	K	A	N	F	K	T	1	1	1	1	0	0	1	0	0	0	0	1	0	1	0	1	0	0	0	0	0	8	1	965.457	SCL9Contig344_orf1;GH2_R_2-c10722_g1_i1_orf1	SCL9Contig344_orf1	20	27	yes	no	2;3;4	0.021078	99.013	15.5	0.5
ANSEAGYR	TEGQCHMRANSEAGYR	ANSEAGYRVVSRVEDG	R	A	N	Y	R	V	2	1	1	0	0	0	1	1	0	0	0	0	0	0	0	1	0	0	1	0	0	8	0	866.388	CL72Contig9_orf1;CL72Contig33_orf1;CL72Contig32_orf1;CL72Contig31_orf1;CL72Contig30_orf1;GH2_28_2-c18599_g1_i2_orf1;CL72Contig6_orf1;CL72Contig25_orf1;CL72Contig20_orf1	CL72Contig33_orf1	71	78	no	no	2;3	0.0026958	107.21	8.5	3.28						2
ANSLQALNYGGIGQVIGHEITHGFDDQGR	ILQPPFYRANSLQALN	HGFDDQGRQNDKNGNA	R	A	N	G	R	Q	2	1	2	2	0	3	1	6	2	3	2	0	0	1	0	1	1	0	1	1	0	29	0	3066.49	CL5376Contig1_orf1	CL5376Contig1_orf1	637	665	yes	yes	3;4;5	2.6576e-174	252.81	8.25	3.63		1
ANVLEPQGTLGDDVAVK	SGFVTGMRANVLEPQG	LGDDVAVKNVQLACDE	R	A	N	V	K	N	2	0	1	2	0	1	1	2	0	0	2	1	0	0	1	0	1	0	0	3	0	17	0	1724.89	CL5710Contig1_orf1	CL5710Contig1_orf1	126	142	yes	yes	2;3	8.1279e-59	194.27	13.7	0.471
ANVNLLEMDSR	ASFCDVGKANVNLLEM	NLLEMDSRVGVVGAAL	K	A	N	S	R	V	1	1	2	1	0	0	1	0	0	0	2	0	1	0	0	1	0	0	0	1	0	11	0	1260.61	SCL2Contig1180_orf1	SCL2Contig1180_orf1	683	693	yes	yes	3	4.3068e-05	94.767	18	0
ANVPIWK	SFLIDELKANVPIWKK	KANVPIWKKEIYNNGS	K	A	N	W	K	K	1	0	1	0	0	0	0	0	0	1	0	1	0	0	1	0	0	1	0	1	0	7	0	826.47	GH2_28_2-c17784_g1_i1_orf1;CL3145Contig2_orf1;GH1_16_1-c19811_g1_i1_orf1;CL3145Contig1_orf1	GH2_28_2-c17784_g1_i1_orf1	124	130	yes	no	3	0.062263	49.358	11	0
ANVQLQHK	AGDFKEIRANVQLQHK	ANVQLQHKSWETVGNR	R	A	N	H	K	S	1	0	1	0	0	2	0	0	1	0	1	1	0	0	0	0	0	0	0	1	0	8	0	936.514	CL10677Contig1_orf1	CL10677Contig1_orf1	80	87	yes	yes	2;3	0.0024405	114.5	12.3	8.01	1
ANYFLGK	CRVILPDKANYFLGKI	KANYFLGKIAGVTVMM	K	A	N	G	K	I	1	0	1	0	0	0	0	1	0	0	1	1	0	1	0	0	0	0	1	0	0	7	0	811.423	SCL2Contig156_orf1;SCL2Contig329_orf1;SCL2Contig1239_orf1;SCL2Contig372_orf1;SCL2Contig371_orf1	SCL2Contig156_orf1	332	338	no	no	2	0.0086263	104.45	14	0
ANYIKPQPPK	DQVLSYMKANYIKPQP	YIKPQPPKVEVNVPVT	K	A	N	P	K	V	1	0	1	0	0	1	0	0	0	1	0	2	0	0	3	0	0	0	1	0	0	10	1	1154.64	SCL1Contig465_orf1;SCL1Contig1214_orf1	SCL1Contig465_orf1	532	541	yes	no	3;4	0.0011504	79.148	15	0
ANYLDIWK	DGCVRLWKANYLDIWK	ANYLDIWKCISTLRGE	K	A	N	W	K	C	1	0	1	1	0	0	0	0	0	1	1	1	0	0	0	0	0	1	1	0	0	8	0	1021.52	CL1231Contig1_orf1;GH1_28_2-gc15282_g1_i1_orf1;GH2_28_2-c15890_g2_i2_orf1;CL1231Contig3_orf1	CL1231Contig1_orf1	325	332	yes	no	2	0.0068454	88.495	1	0	1
ANYQAECSEPSLFDLSAK	TFTSGELKANYQAECS	SLFDLSAKYEYPSETF	K	A	N	A	K	Y	3	0	1	1	1	1	2	0	0	0	2	1	0	1	1	3	0	0	1	0	0	18	0	2028.91	SCL2Contig448_orf1;SCL2Contig321_orf1;SCL2Contig1196_orf1;SCL2Contig370_orf1;SCL2Contig368_orf1;SCL2Contig369_orf1	SCL2Contig448_orf1	2619	2636	yes	no	3	8.0413e-06	79.676	16	0
ANYVELPIGGGK	EALGYTFKANYVELPI	ELPIGGGKTLPRVHYI	K	A	N	G	K	T	1	0	1	0	0	0	1	3	0	1	1	1	0	0	1	0	0	0	1	1	0	12	0	1216.65	GH1_16_1-c16351_g1_i2_orf1;CL6752Contig1_orf1;CL6752Contig2_orf1	GH1_16_1-c16351_g1_i2_orf1	75	86	yes	no	3	0.005434	57.175	14	0
APAPPDLWEDGWSSAVAR	VRLRSAARAPAPPDLW	GWSSAVARTAVASRPR	R	A	P	A	R	T	4	1	0	2	0	0	1	1	0	0	1	0	0	0	3	2	0	2	0	1	0	18	0	1923.91	GH1_28_2-gc17156_g1_i1_orf1;CL4293Contig2_orf1;CL4293Contig1_orf1;GH2_16_2-c26849_g1_i3_orf1;GH1_16_1-c20357_g2_i1_orf1;CL18184Contig1_orf1	GH1_28_2-gc17156_g1_i1_orf1	369	386	yes	no	3	6.0892e-06	82.121	18	0
APAQGINFK	YLLLAEVRAPAQGINF	PAQGINFKANLHFDSQ	R	A	P	F	K	A	2	0	1	0	0	1	0	1	0	1	0	1	0	1	1	0	0	0	0	0	0	9	0	944.508	CL2467Contig1_orf1;CL2467Contig7_orf1	CL2467Contig7_orf1	2069	2077	no	no	2;3	0.00083443	95.502	6	0						2
APASQEK	AFRKYIHRAPASQEKD	RAPASQEKDSYEVFVC	R	A	P	E	K	D	2	0	0	0	0	1	1	0	0	0	0	1	0	0	1	1	0	0	0	0	0	7	0	729.366	CL8678Contig1_orf1	CL8678Contig1_orf1	230	236	yes	yes	2	0.046731	71.692	14	0
APCPMDCAIR	CPTDYTGRAPCPMDCA	CPMDCAIRYVTDPETG	R	A	P	I	R	Y	2	1	0	1	2	0	0	0	0	1	0	0	1	0	2	0	0	0	0	0	0	10	0	1189.5	CL1695Contig2_orf1;CL1695Contig3_orf1	CL1695Contig2_orf1	1189	1198	no	no	2	0.010185	68.525	4	0				1
APDDHADMKDHFFK	LSLLRSPKAPDDHADM	DMKDHFFKYALMPHTG	K	A	P	F	K	Y	2	0	0	4	0	0	0	0	2	0	0	2	1	2	1	0	0	0	0	0	0	14	1	1672.73	CL12Contig16_orf1	CL12Contig16_orf1	934	947	yes	yes	5	1.6172e-05	92.939	17.5	0.5
APDDLADMK	LSLLRSPKAPDDLADM	PDDLADMKDHFFKYAL	K	A	P	M	K	D	2	0	0	3	0	0	0	0	0	0	1	1	1	0	1	0	0	0	0	0	0	9	0	974.438	CL12Contig11_orf1	CL12Contig11_orf1	948	956	yes	yes	2	0.025768	62.633	7	0
APDDLADMKDHFFK	LSLLRSPKAPDDLADM	DMKDHFFKYALMPHTG	K	A	P	F	K	Y	2	0	0	4	0	0	0	0	1	0	1	2	1	2	1	0	0	0	0	0	0	14	1	1648.76	CL12Contig11_orf1	CL12Contig11_orf1	948	961	yes	yes	4	6.4749e-28	148.57	6.5	0.5						1
APDGGEAGTYGVLQK	VLVEIGCRAPDGGEAG	GTYGVLQKRGAYSFCV	R	A	P	Q	K	R	2	0	0	1	0	1	1	4	0	0	1	1	0	0	1	0	1	0	1	1	0	15	0	1461.71	CL4740Contig1_orf1;CL27987Contig1_orf2	CL4740Contig1_orf1	401	415	yes	no	2	1.3289e-16	123.42	17	0
APDQSFK	IKRPLLVRAPDQSFKH	RAPDQSFKHADLVTLL	R	A	P	F	K	H	1	0	0	1	0	1	0	0	0	0	0	1	0	1	1	1	0	0	0	0	0	7	0	791.381	CL10632Contig1_orf1	CL10632Contig1_orf1	124	130	yes	yes	2;3	0.035445	69.812	3.33	0.471			2	1
APDQSYK	IKRPLLVRAPDQSYKH	RAPDQSYKHADLVTLL	R	A	P	Y	K	H	1	0	0	1	0	1	0	0	0	0	0	1	0	0	1	1	0	0	1	0	0	7	0	807.376	GH1_16_2-c18710_g2_i2_orf1	GH1_16_2-c18710_g2_i2_orf1	121	127	yes	yes	2	0.070718	66.692	17	0
APDSGEPWADVMADIER	LRPLLPSRAPDSGEPW	DVMADIERVIMPGVTH	R	A	P	E	R	V	3	1	0	3	0	0	2	1	0	1	0	0	1	0	2	1	0	1	0	1	0	17	0	1857.82	CL12000Contig1_orf1;CL22962Contig1_orf2	CL12000Contig1_orf1	55	71	yes	no	3	2.8447e-05	88.593	4	0				1
APDWADGECCHR	DAMFTADRAPDWADGE	ADGECCHRCRSQFTII	R	A	P	H	R	C	2	1	0	2	2	0	1	1	1	0	0	0	0	0	1	0	0	1	0	0	0	12	0	1472.56	CL1639Contig2_orf2;CL1639Contig1_orf1;CL1639Contig3_orf1	CL1639Contig2_orf2	168	179	yes	no	3	0.0062789	56.328	2	0		1
APDWVLDYWHPWEK	VAYEREVRAPDWVLDY	DYWHPWEKAFYPDYFA	R	A	P	E	K	A	1	0	0	2	0	0	1	0	1	0	1	1	0	0	2	0	0	3	1	1	0	14	0	1840.86	CL9837Contig1_orf1	CL9837Contig1_orf1	106	119	yes	yes	3	0.00049082	71.879	13	0
APEDLTGR	IQQEGFGKAPEDLTGR	APEDLTGR________	K	A	P	G	R	-	1	1	0	1	0	0	1	1	0	0	1	0	0	0	1	0	1	0	0	0	0	8	0	857.424	CL1792Contig1_orf1;CL1792Contig2_orf1	CL1792Contig1_orf1	787	794	yes	no	2	0.0026764	111.82	6	0						1
APEGEGVTFNSLNR	GLRLLLLRAPEGEGVT	VTFNSLNRAYMNERLN	R	A	P	N	R	A	1	1	2	0	0	0	2	2	0	0	1	0	0	1	1	1	1	0	0	1	0	14	0	1489.72	CL4944Contig1_orf1	CL4944Contig1_orf1	131	144	yes	yes	3	0.058459	39.746	13	0
APENEQQSNNINVR	SHSRRPSRAPENEQQS	QSNNINVRAAFIHVLG	R	A	P	V	R	A	1	1	4	0	0	2	2	0	0	1	0	0	0	0	1	1	0	0	0	1	0	14	0	1611.76	SCL1Contig2807_orf1;SCL1Contig1410_orf1;GH1_28_1-c13361_g1_i1_orf1;GH1_R_1-c21077_g3_i7_orf1;GH2_16_2-c23187_g1_i1_orf1;GH2_R_1-c14013_g2_i1_orf1;SCL1Contig276_orf1;GH2_16_2-c23187_g1_i2_orf1	SCL1Contig2807_orf1	92	105	yes	no	2	4.4888e-60	195.2	3	0			1
APFGLYAHHAWFYENEIDGSTAR	DLNYKKNRAPFGLYAH	EIDGSTARMDGYLRFL	R	A	P	A	R	M	4	1	1	1	0	0	2	2	2	1	1	0	0	2	1	1	1	1	2	0	0	23	0	2651.22	CL17758Contig1_orf1	CL17758Contig1_orf1	300	322	yes	yes	4	1.6928e-10	78.132	9	0
APFNAMVSVNAR	WPYAVPMKAPFNAMVS	AMVSVNARDGTVLVSH	K	A	P	A	R	D	3	1	2	0	0	0	0	0	0	0	0	0	1	1	1	1	0	0	0	2	0	12	0	1275.64	GH2_16_2-c19491_g1_i2_orf1;CL10721Contig1_orf1;CL13888Contig1_orf1	GH2_16_2-c19491_g1_i2_orf1	1010	1021	yes	no	2;3	2.9787e-12	134.21	1.5	0.5	2	2
APFSSVAGR	SHMTAECRAPFSSVAG	PFSSVAGRCVLPVTAV	R	A	P	G	R	C	2	1	0	0	0	0	0	1	0	0	0	0	0	1	1	2	0	0	0	1	0	9	0	890.461	GH2_16_2-c21024_g1_i1_orf1;CL11040Contig2_orf1;CL11040Contig1_orf1	GH2_16_2-c21024_g1_i1_orf1	62	70	yes	no	2	0.001424	91.265	12.5	0.5
APFTLDELAK	ILEAGGSRAPFTLDEL	FTLDELAKEYQDKGFY	R	A	P	A	K	E	2	0	0	1	0	0	1	0	0	0	2	1	0	1	1	0	1	0	0	0	0	10	0	1103.59	SCL4Contig76_orf1;SCL4Contig470_orf1;GH1_16_1-c20335_g2_i3_orf1	SCL4Contig76_orf1	332	341	yes	no	2;3	1.6705e-05	101.65	8	0
APGDLSHR	IEQLGLEKAPGDLSHR	APGDLSHRAAGKPSQV	K	A	P	H	R	A	1	1	0	1	0	0	0	1	1	0	1	0	0	0	1	1	0	0	0	0	0	8	0	851.425	SCL1Contig3999_orf1;SCL1Contig1503_orf1;GH1_28_1-c17902_g2_i3_orf1;GH1_R_2-c17354_g1_i1_orf1;GH2_16_1-c24388_g1_i1_orf1;GH2_28_2-c18787_g1_i1_orf1;SCL1Contig1039_orf1;SCL1Contig1458_orf1;SCL1Contig686_orf1;SCL1Contig3661_orf1;SCL1Contig1502_orf1;SCL1Contig398_orf1;GH1_28_1-c17902_g2_i2_orf1	SCL1Contig1502_orf1	721	728	no	no	2;3	0.0018207	121.53	11.8	5.56					2
APGFAHLAATDMVGK	RPYRCKIKAPGFAHLA	AATDMVGKNHMLADIV	K	A	P	G	K	N	4	0	0	1	0	0	0	2	1	0	1	1	1	1	1	0	1	0	0	1	0	15	0	1484.74	CL2443Contig4_orf1;CL2443Contig3_orf1;CL2443Contig1_orf1;CL2443Contig2_orf1	CL2443Contig4_orf1	452	466	yes	no	3	5.1504e-06	96.464	18	0
APGLCPMECPR	VDLPEGWRAPGLCPME	LCPMECPRGMEYNPCM	R	A	P	P	R	G	1	1	0	0	2	0	1	1	0	0	1	0	1	0	3	0	0	0	0	0	0	11	0	1286.56	GH2_16_1-c24431_g1_i1_orf1	GH2_16_1-c24431_g1_i1_orf1	50	60	yes	yes	2;3	0.0016657	81.799	8	0
APIQQLADK	VEEAQTSKAPIQQLAD	PIQQLADKIAGYFVPM	K	A	P	D	K	I	2	0	0	1	0	2	0	0	0	1	1	1	0	0	1	0	0	0	0	0	0	9	0	982.545	CL14579Contig1_orf1;CL25975Contig1_orf1;CL29485Contig1_orf1;GH1_R_2-c17333_g1_i2_orf1;CL9970Contig2_orf1;CL9970Contig1_orf1;CL9631Contig1_orf1;CL2364Contig1_orf1	CL14579Contig1_orf1	839	847	yes	no	2	0.0036927	80.706	10	0
APLLEDHLR	YQLTLATRAPLLEDHL	PLLEDHLRQALAHLFR	R	A	P	L	R	Q	1	1	0	1	0	0	1	0	1	0	3	0	0	0	1	0	0	0	0	0	0	9	0	1062.58	CL3850Contig4_orf1;CL3850Contig3_orf1;CL3850Contig2_orf1	CL3850Contig4_orf1	61	69	yes	no	3	0.023969	51.445	1	0	1
APLPLEYHPLEDYVDLLEKPFR	KVLDCDLRAPLPLEYH	DLLEKPFRVVMNESGI	R	A	P	F	R	V	1	1	0	2	0	0	3	0	1	0	5	1	0	1	4	0	0	0	2	1	0	22	1	2653.38	CL1388Contig1_orf1	CL1388Contig1_orf1	91	112	yes	yes	4	1.5759e-29	141.78	13.5	0.5
APNLGITGK	YDECLHARAPNLGITG	PNLGITGKYCIIVYHD	R	A	P	G	K	Y	1	0	1	0	0	0	0	2	0	1	1	1	0	0	1	0	1	0	0	0	0	9	0	869.497	SCL2Contig216_orf1;GH2_28_2-c18697_g1_i2_orf1;GH1_R_2-c17242_g1_i2_orf1;GH1_R_1-c23538_g1_i1_orf1;GH2_16_1-c24242_g1_i3_orf1;SCL2Contig1173_orf1;SCL2Contig512_orf1;SCL2Contig511_orf1;GH1_28_2-gc17939_g1_i4_orf1;GH2_16_2-c27265_g1_i1_orf1	SCL2Contig216_orf1	164	172	no	no	2;3	0.00083701	95.483	8.5	0.5
APQGELR	FLGIKYGKAPQGELRF	KAPQGELRFKKTEPAG	K	A	P	L	R	F	1	1	0	0	0	1	1	1	0	0	1	0	0	0	1	0	0	0	0	0	0	7	0	769.408	CL10443Contig1_orf1;GH2_16_2-c25146_g1_i2_orf1	CL10443Contig1_orf1	115	121	yes	no	2	0.040116	73.248	13	0
APSELVVLMSALR	ATYTAEVKAPSELVVL	VVLMSALRDGHKEEGN	K	A	P	L	R	D	2	1	0	0	0	0	1	0	0	0	3	0	1	0	1	2	0	0	0	2	0	13	0	1384.77	SCL1Contig666_orf1;SCL1Contig2645_orf1;SCL1Contig1803_orf1;GH2_16_2-c26641_g1_i4_orf1;SCL1Contig3696_orf1;GH1_16_1-c21138_g1_i2_orf1	SCL1Contig666_orf1	179	191	yes	no	3	0.0028947	58.595	14	0
APTHAGGLFAINR	KQKSAPYKAPTHAGGL	GGLFAINREYFLSLGA	K	A	P	N	R	E	3	1	1	0	0	0	0	2	1	1	1	0	0	1	1	0	1	0	0	0	0	13	0	1323.7	SCL8Contig256_orf1;GH2_R_1-c1342_g1_i1_orf1	SCL8Contig256_orf1	321	333	yes	no	3	0.0046332	56.493	17	0
APTVNIEADK	TICVEDCKAPTVNIEA	TVNIEADKVYFKGTGG	K	A	P	D	K	V	2	0	1	1	0	0	1	0	0	1	0	1	0	0	1	0	1	0	0	1	0	10	0	1056.55	CL31158Contig1_orf1;CL10550Contig1_orf1	CL31158Contig1_orf1	42	51	yes	no	2;3	7.0588e-05	101.56	15	0
APVHITTGSAGCDENHDHFMPAQPDWSAFR	EAPYTNPRAPVHITTG	QPDWSAFRAIDYGYTR	R	A	P	F	R	A	4	1	1	3	1	1	1	2	3	1	0	0	1	2	3	2	2	1	0	1	0	30	0	3350.46	CL11193Contig1_orf1	CL11193Contig1_orf1	418	447	yes	yes	5	1.5844e-40	124.62	2	0		1
APVIFSHSDTR	NDVLDITRAPVIFSHS	IFSHSDTRALCNITRN	R	A	P	T	R	A	1	1	0	1	0	0	0	0	1	1	0	0	0	1	1	2	1	0	0	1	0	11	0	1228.62	CL9625Contig1_orf1	CL9625Contig1_orf1	282	292	yes	yes	2;3	2.8446e-12	134.57	15.5	0.5
APVIFSHSDVR	HDVLDIARAPVIFSHS	IFSHSDVRALCNITRN	R	A	P	V	R	A	1	1	0	1	0	0	0	0	1	1	0	0	0	1	1	2	0	0	0	2	0	11	0	1226.64	CL9847Contig1_orf1	CL9847Contig1_orf1	267	277	yes	yes	2;3	1.6478e-09	125.24	16.5	0.5
APVQGINFK	YLLLAEVRAPVQGINF	PVQGINFKANLHFDSQ	R	A	P	F	K	A	1	0	1	0	0	1	0	1	0	1	0	1	0	1	1	0	0	0	0	1	0	9	0	972.539	CL2467Contig6_orf1;CL2467Contig4_orf1;CL2467Contig3_orf1;CL2467Contig8_orf1;CL2467Contig5_orf1	CL2467Contig6_orf1	2056	2064	no	no	2;3	0.00040783	116.37	9.33	0.471
APWELIK	HAYLDNMKAPWELIKF	KAPWELIKFRTQYYEA	K	A	P	I	K	F	1	0	0	0	0	0	1	0	0	1	1	1	0	0	1	0	0	1	0	0	0	7	0	855.485	CL4297Contig2_orf1;CL4297Contig1_orf1;CL4297Contig7_orf1;CL4297Contig5_orf1;CL4297Contig4_orf1;CL4297Contig6_orf1;CL4297Contig3_orf1	CL4297Contig2_orf1	98	104	yes	no	2	0.085719	63.565	2	0		1
APYCQTCGECFDNWDLILNDLR	CARGFTGRAPYCQTCG	DLILNDLRERTEALIA	R	A	P	L	R	E	1	1	2	3	3	1	1	1	0	1	3	0	0	1	1	0	1	1	1	0	0	22	0	2759.18	CL17661Contig1_orf1	CL17661Contig1_orf1	57	78	yes	yes	3	8.6327e-39	156.05	17	0
AQANMQINK	WWARLDEKAQANMQIN	QANMQINKAMAEDISV	K	A	Q	N	K	A	2	0	2	0	0	2	0	0	0	1	0	1	1	0	0	0	0	0	0	0	0	9	0	1016.51	SCL6Contig72_orf1;SCL6Contig439_orf1;GH1_28_1-c17940_g1_i6_orf2	SCL6Contig72_orf1	360	368	yes	no	2;3	2.0999e-09	146.69	17	0
AQANMQINR	WWARLDEKAQANMQIN	QANMQINRAMAEDISV	K	A	Q	N	R	A	2	1	2	0	0	2	0	0	0	1	0	0	1	0	0	0	0	0	0	0	0	9	0	1044.51	SCL6Contig641_orf1;GH1_28_2-gc18118_g2_i2_orf1	SCL6Contig641_orf1	364	372	yes	no	2;3	0.00057821	97.857	12.2	4.06						1
AQATPEASESRPSSNK	HVLSYVSKAQATPEAS	ESRPSSNKDQSAVIQT	K	A	Q	N	K	D	3	1	1	0	0	1	2	0	0	0	0	1	0	0	2	4	1	0	0	0	0	16	1	1658.79	GH1_16_1-c15429_g1_i1_orf1;CL35Contig9_orf1;CL35Contig5_orf1;CL35Contig14_orf1;CL35Contig10_orf1	GH1_16_1-c15429_g1_i1_orf1	232	247	yes	no	3	0.0001282	85.563	12	0
AQAVAIINEAER	PIDTSVLKAQAVAIIN	AIINEAERIK______	K	A	Q	E	R	I	4	1	1	0	0	1	2	0	0	2	0	0	0	0	0	0	0	0	0	1	0	12	0	1283.68	CL23572Contig1_orf1	CL23572Contig1_orf1	140	151	yes	yes	2;3	5.0294e-10	122.97	14	0
AQCIVDQYDNIR	TLESFMVKAQCIVDQY	VDQYDNIRVPEIDDFM	K	A	Q	I	R	V	1	1	1	2	1	2	0	0	0	2	0	0	0	0	0	0	0	0	1	1	0	12	0	1493.69	CL5376Contig1_orf1	CL5376Contig1_orf1	689	700	yes	yes	2;3	4.9365e-22	161.87	15.5	0.5
AQCPIVER	YAAKRFRKAQCPIVER	AQCPIVERLTNSLMMH	K	A	Q	E	R	L	1	1	0	0	1	1	1	0	0	1	0	0	0	0	1	0	0	0	0	1	0	8	0	971.486	CL6813Contig1_orf1;GH1_R_1-c34096_g1_i1_orf1;CL10820Contig1_orf1	CL6813Contig1_orf1	81	88	yes	no	2;3	0.010997	81.547	15.3	0.471
AQDEPIK	EKEQVVSKAQDEPIKK	KAQDEPIKKKVSKKKL	K	A	Q	I	K	K	1	0	0	1	0	1	1	0	0	1	0	1	0	0	1	0	0	0	0	0	0	7	0	799.408	CL10732Contig1_orf1	CL10732Contig1_orf1	162	168	yes	yes	2	0.027209	80.219	5	0					1
AQDIVDFYR	LIFRLRFKAQDIVDFY	QDIVDFYRNFTVEVVG	K	A	Q	Y	R	N	1	1	0	2	0	1	0	0	0	1	0	0	0	1	0	0	0	0	1	1	0	9	0	1125.55	SCL1Contig1944_orf1	SCL1Contig1944_orf1	530	538	yes	yes	2	0.066857	55.839	18	0
AQDLATLTQMYR	WVPELIFRAQDLATLT	ATLTQMYRGPKNDVDT	R	A	Q	Y	R	G	2	1	0	1	0	2	0	0	0	0	2	0	1	0	0	0	2	0	1	0	0	12	0	1409.7	SCL12Contig146_orf1	SCL12Contig146_orf1	230	241	yes	yes	2	0.0047576	67.102	1	0	1
AQDLGTPAR	QQLTCTLKAQDLGTPA	QDLGTPARTATAGLTV	K	A	Q	A	R	T	2	1	0	1	0	1	0	1	0	0	1	0	0	0	1	0	1	0	0	0	0	9	0	927.477	SCL11Contig185_orf1;GH1_28_2-gc16111_g2_i2_orf1	SCL11Contig185_orf1	262	270	no	no	2;3	0.00013839	98.044	14.8	0.748
AQDSVITAYR	VGIKGALRAQDSVITA	DSVITAYRDHGWAYVM	R	A	Q	Y	R	D	2	1	0	1	0	1	0	0	0	1	0	0	0	0	0	1	1	0	1	1	0	10	0	1122.57	CL11922Contig1_orf1;CL28802Contig1_orf1	CL11922Contig1_orf1	139	148	yes	no	2	0.0025407	80.318	2	0		1
AQDTAELFFDDVR	KLDKMGMKAQDTAELF	ELFFDDVRLPASALLG	K	A	Q	V	R	L	2	1	0	3	0	1	1	0	0	0	1	0	0	2	0	0	1	0	0	1	0	13	0	1525.7	GH2_16_1-c23875_g1_i3_orf1;CL2306Contig1_orf1;CL2306Contig4_orf1;GH2_16_1-c23875_g1_i4_orf1;CL2306Contig3_orf1;CL2306Contig2_orf1;CL2306Contig6_orf1;CL2306Contig5_orf1	GH2_16_1-c23875_g1_i3_orf1	231	243	yes	no	3	1.6326e-10	110.25	4.5	0.5				1	1
AQEHAETSHLK	NYKDLNVKAQEHAETS	HAETSHLKIYEELARL	K	A	Q	L	K	I	2	0	0	0	0	1	2	0	2	0	1	1	0	0	0	1	1	0	0	0	0	11	0	1249.61	CL16184Contig1_orf1;CL10349Contig1_orf1;GH2_16_1-c22890_g1_i2_orf1	CL16184Contig1_orf1	485	495	yes	no	3;4	1.2083e-08	114.72	8.33	0.471
AQEVANAVK	GLKKVNSKAQEVANAV	QEVANAVKAGKMGDAT	K	A	Q	V	K	A	3	0	1	0	0	1	1	0	0	0	0	1	0	0	0	0	0	0	0	2	0	9	0	928.498	GH2_28_1-c25638_g1_i1_orf1;CL372Contig9_orf1	GH2_28_1-c25638_g1_i1_orf1	232	240	yes	no	2	0.00063497	110.39	4	0				1
AQGGPTAWDR	YWPMDPYRAQGGPTAW	GGPTAWDRGVSLASEE	R	A	Q	D	R	G	2	1	0	1	0	1	0	2	0	0	0	0	0	0	1	0	1	1	0	0	0	10	0	1057.49	SCL6Contig408_orf1;SCL6Contig354_orf1;GH2_28_1-c14048_g1_i2_orf1	SCL6Contig408_orf1	96	105	yes	no	2	1.9759e-05	108.98	17.5	0.5
AQGLDDVHLVPYDVLLSYPK	QWVADTWRAQGLDDVH	DVLLSYPKNDTPNLVR	R	A	Q	P	K	N	1	0	0	3	0	1	0	1	1	0	4	1	0	0	2	1	0	0	2	3	0	20	0	2241.17	CL10350Contig1_orf1	CL10350Contig1_orf1	126	145	yes	yes	3;4	1.0209e-07	95.195	7	4.24	1
AQGLVDYFHR	MFPLIEAKAQGLVDYF	GLVDYFHRQRKQDPVV	K	A	Q	H	R	Q	1	1	0	1	0	1	0	1	1	0	1	0	0	1	0	0	0	0	1	1	0	10	0	1204.6	GH2_28_1-c25782_g1_i1_orf1;CL5508Contig1_orf1;CL4942Contig2_orf1;CL4942Contig1_orf1	GH2_28_1-c25782_g1_i1_orf1	162	171	yes	no	3	0.00019614	89.913	1	0	1
AQGTVLVPAEAR	LRLKREAKAQGTVLVP	VLVPAEARLAFVIRVR	K	A	Q	A	R	L	3	1	0	0	0	1	1	1	0	0	1	0	0	0	1	0	1	0	0	2	0	12	0	1210.67	CL363Contig4_orf1	CL363Contig4_orf1	128	139	yes	yes	2;3	0.00012672	90.759	5	0					2
AQHELLCDLGR	AGCSHPGKAQHELLCD	ELLCDLGRCVNQAAPS	K	A	Q	G	R	C	1	1	0	1	1	1	1	1	1	0	3	0	0	0	0	0	0	0	0	0	0	11	0	1310.64	GH1_16_2-c13839_g1_i1_orf1;GH1_16_1-c14447_g1_i2_orf1;GH1_R_2-c15477_g1_i1_orf1;CL2567Contig2_orf1;CL2567Contig1_orf1	GH1_16_2-c13839_g1_i1_orf1	476	486	yes	no	3	0.00068667	77.597	16	0
AQHGVTAFLVEK	KTNPTAAKAQHGVTAF	VTAFLVEKGMEGFSTA	K	A	Q	E	K	G	2	0	0	0	0	1	1	1	1	0	1	1	0	1	0	0	1	0	0	2	0	12	0	1298.7	CL83Contig7_orf1;GH2_28_2-c18687_g1_i1_orf1;CL83Contig14_orf1	CL83Contig7_orf1	229	240	yes	no	3	2.1442e-05	92.856	15	0
AQHNYDYDFIVIGGGSGGLAASK	ELLPMINKAQHNYDYD	SGGLAASKEAANLGAK	K	A	Q	S	K	E	3	0	1	2	0	1	0	5	1	2	1	1	0	1	0	2	0	0	2	1	0	23	0	2339.12	CL11886Contig1_orf1	CL11886Contig1_orf1	210	232	yes	yes	3	2.4724e-11	94.389	8	0
AQIHDIVLVGGSTR	LRDAKMDKAQIHDIVL	VLVGGSTRIPKIQKLL	K	A	Q	T	R	I	1	1	0	1	0	1	0	2	1	2	1	0	0	0	0	1	1	0	0	2	0	14	0	1464.8	SCL1Contig962_orf1	SCL1Contig962_orf1	331	344	yes	yes	3	0.0058824	52.372	18	0
AQIIDDVLNLAR	ESIHVINRAQIIDDVL	DDVLNLARAGQVSYDT	R	A	Q	A	R	A	2	1	1	2	0	1	0	0	0	2	2	0	0	0	0	0	0	0	0	1	0	12	0	1339.75	CL58Contig5_orf1;CL58Contig12_orf1;CL58Contig11_orf1;CL58Contig10_orf1	CL58Contig5_orf1	687	698	yes	no	2;3	5.7562e-19	158.3	9.5	8.5	2
AQIIVVEDNACLNK	RHLAENCRAQIIVVED	EDNACLNKFLAVKRFL	R	A	Q	N	K	F	2	0	2	1	1	1	1	0	0	2	1	1	0	0	0	0	0	0	0	2	0	14	0	1585.81	SCL3Contig334_orf1;SCL3Contig291_orf1;GH2_28_1-c26647_g1_i7_orf1;GH2_28_1-c26647_g1_i3_orf1;SCL3Contig655_orf1;CL11147Contig1_orf1	SCL3Contig334_orf1	165	178	yes	no	3	7.9215e-12	113.54	2	0		1
AQISQWQVDQEEDIRDDMISLSLASGVISR	SLHRLAARAQISQWQV	LASGVISRLTALVGVD	R	A	Q	S	R	L	2	2	0	4	0	4	2	1	0	4	2	0	1	0	0	5	0	1	0	2	0	30	1	3388.66	SCL15Contig107_orf1;GH2_16_2-c27206_g1_i4_orf1;SCL15Contig95_orf1;SCL15Contig70_orf1;SCL15Contig96_orf1;SCL15Contig16_orf1;SCL15Contig71_orf1;SCL15Contig69_orf1;SCL15Contig15_orf1;SCL15Contig13_orf1;SCL15Contig14_orf1	SCL15Contig107_orf1	554	583	yes	no	4	0.0088694	35.198	17	0
AQIWDTAGQER	EVDGKTIKAQIWDTAG	WDTAGQERYRAITSAY	K	A	Q	E	R	Y	2	1	0	1	0	2	1	1	0	1	0	0	0	0	0	0	1	1	0	0	0	11	0	1273.61	GH1_R_1-c16490_g1_i1_orf1;GH1_R_1-c18652_g2_i1_orf1;GH1_R_1-c31172_g1_i1_orf1;SCL5Contig41_orf1;GH2_R_2-c14674_g1_i2_orf1	SCL5Contig41_orf1	63	73	no	no	2	1.2481e-15	146.79	14.5	0.5
AQLAPLEK	VAQIEELKAQLAPLEK	AQLAPLEKKREDLVTA	K	A	Q	E	K	K	2	0	0	0	0	1	1	0	0	0	2	1	0	0	1	0	0	0	0	0	0	8	0	868.502	GH1_28_2-gc12385_g1_i3_orf1;CL1621Contig2_orf1;CL1621Contig1_orf1;GH2_28_2-c14914_g1_i3_orf1;CL1621Contig4_orf1;GH2_28_2-c14914_g1_i4_orf1;CL1621Contig3_orf1	GH1_28_2-gc12385_g1_i3_orf1	159	166	yes	no	2	0.010343	82.287	10	0
AQLDTHEYCLK	DFEVGETRAQLDTHEY	DTHEYCLKKREEERAA	R	A	Q	L	K	K	1	0	0	1	1	1	1	0	1	0	2	1	0	0	0	0	1	0	1	0	0	11	0	1376.64	CL16055Contig1_orf1	CL16055Contig1_orf1	332	342	yes	yes	3	0.0013869	70.728	18	0
AQLFEYLK	ILELTEYRAQLFEYLK	AQLFEYLKNRMAAIAP	R	A	Q	L	K	N	1	0	0	0	0	1	1	0	0	0	2	1	0	1	0	0	0	0	1	0	0	8	0	1010.54	SCL9Contig54_orf1;GH1_28_1-c15568_g1_i1_orf1;GH1_16_2-c14501_g2_i2_orf1;SCL9Contig350_orf1	SCL9Contig54_orf1	285	292	yes	no	2	0.0040153	99.815	5	0					1
AQLNYAK	YENYRQVKAQLNYAKR	KAQLNYAKRKNAIKLE	K	A	Q	A	K	R	2	0	1	0	0	1	0	0	0	0	1	1	0	0	0	0	0	0	1	0	0	7	0	806.429	CL9Contig1_orf1;CL9Contig17_orf1	CL9Contig1_orf1	3183	3189	no	no	2;3	0.001796	131.04	2	0.816	2	2	2
AQLPSVK	KPGMCACKAQLPSVKG	KAQLPSVKGVVLVLGA	K	A	Q	V	K	G	1	0	0	0	0	1	0	0	0	0	1	1	0	0	1	1	0	0	0	1	0	7	0	741.438	CL4215Contig1_orf1	CL4215Contig1_orf1	331	337	yes	yes	3	0.006984	79.116	6	0						1
AQLQAEESHLK	NYKEVNVKAQLQAEES	QAEESHLKIYKELAAL	K	A	Q	L	K	I	2	0	0	0	0	2	2	0	1	0	2	1	0	0	0	1	0	0	0	0	0	11	0	1252.64	CL3256Contig1_orf1;GH1_16_2-c17178_g1_i1_orf1	CL3256Contig1_orf1	302	312	yes	no	3	8.2104e-07	108.56	12.5	0.5
AQNLQPAQQHCR	KLYEATMKAQNLQPAQ	QPAQQHCRVMQVVLMT	K	A	Q	C	R	V	2	1	1	0	1	4	0	0	1	0	1	0	0	0	1	0	0	0	0	0	0	12	0	1449.69	CL231Contig1_orf1	CL231Contig1_orf1	214	225	yes	yes	3	8.9948e-08	109.16	14	0
AQQTNIEHK	LIKVHLDKAQQTNIEH	QQTNIEHKVETFAAVY	K	A	Q	H	K	V	1	0	1	0	0	2	1	0	1	1	0	1	0	0	0	0	1	0	0	0	0	9	0	1067.54	GH2_28_1-c41504_g1_i1_orf1;CL1052Contig4_orf1	GH2_28_1-c41504_g1_i1_orf1	176	184	yes	no	2;3	0.00053642	97.734	15.3	0.471
AQQWCHSK	NRAVSTKRAQQWCHSK	AQQWCHSKNEVPYFET	R	A	Q	S	K	N	1	0	0	0	1	2	0	0	1	0	0	1	0	0	0	1	0	1	0	0	0	8	0	1043.46	CL3420Contig1_orf1	CL3420Contig1_orf1	159	166	yes	yes	2;3	0.00045587	131.5	17.5	0.5
AQSGELEEDWDFLPPK	EVLIDNEKAQSGELEE	DWDFLPPKKIKDPEAK	K	A	Q	P	K	K	1	0	0	2	0	1	3	1	0	0	2	1	0	1	2	1	0	1	0	0	0	16	0	1859.86	CL11783Contig1_orf1	CL11783Contig1_orf1	204	219	yes	yes	2;3;4	2.8415e-33	149.99	7.43	0.495
AQSGELEEDWDFLPPKK	EVLIDNEKAQSGELEE	WDFLPPKKIKDPEAKK	K	A	Q	K	K	I	1	0	0	2	0	1	3	1	0	0	2	2	0	1	2	1	0	1	0	0	0	17	1	1987.95	CL11783Contig1_orf1	CL11783Contig1_orf1	204	220	yes	yes	3;4	7.8804e-42	158.45	14.8	0.748
AQSQAISGQK	VRETLTMRAQSQAISG	SQAISGQKDYYDLLHL	R	A	Q	Q	K	D	2	0	0	0	0	3	0	1	0	1	0	1	0	0	0	2	0	0	0	0	0	10	0	1016.53	SCL7Contig190_orf1;GH1_28_1-c17925_g5_i3_orf1;SCL7Contig484_orf1;SCL7Contig39_orf1;SCL7Contig191_orf2;SCL7Contig191_orf1;SCL7Contig189_orf1;SCL7Contig122_orf2;SCL7Contig122_orf1;GH2_R_1-c19623_g2_i1_orf1;GH2_28_2-c18685_g1_i1_orf1;GH1_28_1-c17925_g5_i3_orf2;SCL7Contig439_orf1;GH1_16_1-c20716_g1_i4_orf1;SCL7Contig267_orf1;GH2_16_1-c24352_g4_i2_orf1	SCL7Contig190_orf1	2869	2878	yes	no	2	0.0011257	86.772	11	0
AQTQVVAGVK	HMILRLVKAQTQVVAG	TQVVAGVKYYLTIELA	K	A	Q	V	K	Y	2	0	0	0	0	2	0	1	0	0	0	1	0	0	0	0	1	0	0	3	0	10	0	999.571	CL6179Contig1_orf1;CL6179Contig2_orf1	CL6179Contig1_orf1	486	495	yes	no	2	0.0003196	95.094	18	0
AQVDALSK	CTGDIPTKAQVDALSK	AQVDALSKEWANRADL	K	A	Q	S	K	E	2	0	0	1	0	1	0	0	0	0	1	1	0	0	0	1	0	0	0	1	0	8	0	830.45	CL7752Contig1_orf1	CL7752Contig1_orf1	143	150	yes	yes	2	0.0050688	94.692	5	0					1
AQVEQLALDVFR	TVTFQVYKAQVEQLAL	QLALDVFRVTLDSSNP	K	A	Q	F	R	V	2	1	0	1	0	2	1	0	0	0	2	0	0	1	0	0	0	0	0	2	0	12	0	1387.75	SCL2Contig1180_orf1	SCL2Contig1180_orf1	1287	1298	yes	yes	2;3	9.9131e-06	97.949	9.33	0.471
AQVIGGINEK	KIAAGHYKAQVIGGIN	VIGGINEKEMVLEGSF	K	A	Q	E	K	E	1	0	1	0	0	1	1	2	0	2	0	1	0	0	0	0	0	0	0	1	0	10	0	1027.57	CL9Contig1_orf1;CL9Contig17_orf1	CL9Contig1_orf1	1297	1306	no	no	2	4.962e-06	121.02	9.5	0.5
AQVPSEEVIATAR	QYAWLLTRAQVPSEEV	EEVIATARQAFANNGI	R	A	Q	A	R	Q	3	1	0	0	0	1	2	0	0	1	0	0	0	0	1	1	1	0	0	2	0	13	0	1369.72	CL11286Contig1_orf1	CL11286Contig1_orf1	177	189	yes	yes	2;3	7.6678e-35	176.99	11.7	1.91
AQVTAGK	PELFERVKAQVTAGKF	KAQVTAGKFLPVGGTW	K	A	Q	G	K	F	2	0	0	0	0	1	0	1	0	0	0	1	0	0	0	0	1	0	0	1	0	7	0	673.376	CL12Contig11_orf1;CL12Contig16_orf1	CL12Contig11_orf1	356	362	no	no	2	0.030362	78.516	15	0
AQWEAEGQK	QAIEDEKKAQWEAEGQ	QWEAEGQKILFDAKRE	K	A	Q	Q	K	I	2	0	0	0	0	2	2	1	0	0	0	1	0	0	0	0	0	1	0	0	0	9	0	1045.48	SCL1Contig424_orf1;SCL1Contig3499_orf1;SCL1Contig2593_orf1	SCL1Contig424_orf1	166	174	yes	no	2;3	7.4515e-10	154.24	9.33	0.471
AQYEEIAQR	DSIIAEVKAQYEEIAQ	QYEEIAQRSRAEAESW	K	A	Q	Q	R	S	2	1	0	0	0	2	2	0	0	1	0	0	0	0	0	0	0	0	1	0	0	9	0	1106.54	CON__P02538;CON__P19013;CON__P48668;CON__P04259;CON__P35908;CON__ENSEMBL:ENSBTAP00000038253	CON__P35908	339	347	no	no	2	0.00013826	125.7	5.5	0.5					1	1
AQYQTNPLR	FTLTHTLRAQYQTNPL	QYQTNPLRASATYKHG	R	A	Q	L	R	A	1	1	1	0	0	2	0	0	0	0	1	0	0	0	1	0	1	0	1	0	0	9	0	1089.56	CL2467Contig1_orf1;CL2467Contig2_orf1;CL2467Contig6_orf1;CL2467Contig4_orf1;CL2467Contig3_orf1;CL2467Contig7_orf1;CL2467Contig8_orf1	CL2467Contig6_orf1	3100	3108	no	no	2;3	5.9858e-10	155.06	17.3	0.471
ARPEIQHEFR	PSQDYTYKARPEIQHE	PEIQHEFRKPDPRPST	K	A	R	F	R	K	1	2	0	0	0	1	2	0	1	1	0	0	0	1	1	0	0	0	0	0	0	10	1	1281.66	CL11770Contig1_orf1	CL11770Contig1_orf1	536	545	yes	yes	2;3;4	1.8847e-31	191.53	4.6	6.71	3	1
ARPGDWECSDCK	KVPREGGRARPGDWEC	DWECSDCKFLNFASRS	R	A	R	C	K	F	1	1	0	2	2	0	1	1	0	0	0	1	0	0	1	1	0	1	0	0	0	12	1	1479.59	CL23275Contig1_orf1;CL12399Contig1_orf1;CL9350Contig1_orf1;CL13859Contig1_orf1;CL13515Contig1_orf1;CL26736Contig1_orf1;CL12152Contig1_orf1	CL23275Contig1_orf1	121	132	yes	no	3;4	1.1624e-10	127.71	9.67	0.471
ARPVEPGK	DEVNFPRRARPVEPGK	ARPVEPGKVRMGFLPE	R	A	R	G	K	V	1	1	0	0	0	0	1	1	0	0	0	1	0	0	2	0	0	0	0	1	0	8	1	852.482	SCL1Contig424_orf1;SCL1Contig3499_orf1;SCL1Contig2593_orf1	SCL1Contig424_orf1	56	63	yes	no	2;3	0.021488	91.069	10	0
ASALACK	SFNDFIIKASALACKK	KASALACKKVPEANSA	K	A	S	C	K	K	3	0	0	0	1	0	0	0	0	0	1	1	0	0	0	1	0	0	0	0	0	7	0	719.364	CL5608Contig1_orf1	CL5608Contig1_orf1	361	367	yes	yes	2	0.016038	89.142	2.5	0.5		1	1
ASATEAALEGK	GINPTFVRASATEAAL	TEAALEGKSLEDEGVL	R	A	S	G	K	S	4	0	0	0	0	0	2	1	0	0	1	1	0	0	0	1	1	0	0	0	0	11	0	1046.52	GH2_16_2-c19491_g1_i2_orf1;CL10721Contig1_orf1;CL13888Contig1_orf1	GH2_16_2-c19491_g1_i2_orf1	457	467	yes	no	2;3	1.8897e-09	123.95	10.5	0.5
ASCDDGTLINDSSLGNFIIQHCP	YLEILGEKASCDDGTL	NFIIQHCP________	K	A	S	C	P	-	1	0	2	3	2	1	0	2	1	3	2	0	0	1	1	3	1	0	0	0	0	23	0	2533.12	SCL10Contig256_orf1LUCB_OPLGR	SCL10Contig256_orf1LUCB_OPLGR	378	400	yes	yes	2;3;4	2.6055e-147	252.31	12.4	3.04						1
ASCLSEEDITAAYEGECK	PNLCELERASCLSEED	AAYEGECKDCGFPCQD	R	A	S	C	K	D	3	0	0	1	2	0	4	1	0	1	1	1	0	0	0	2	1	0	1	0	0	18	0	2031.84	GH2_28_2-c13337_g1_i1_orf1;CL1186Contig5_orf1;CL1186Contig1_orf1	GH2_28_2-c13337_g1_i1_orf1	46	63	yes	no	3	2.2575e-18	124.68	4	0				1
ASDSGTYICR	QLEISNLRASDSGTYI	DSGTYICRLESQPSPI	R	A	S	C	R	L	1	1	0	1	1	0	0	1	0	1	0	0	0	0	0	2	1	0	1	0	0	10	0	1128.49	CL16804Contig1_orf1	CL16804Contig1_orf1	139	148	yes	yes	2	8.2548e-06	117.52	14	0
ASDVLILNLLHR	VPVTSVTRASDVLILN	LILNLLHRFQEKLMGY	R	A	S	H	R	F	1	1	1	1	0	0	0	0	1	1	4	0	0	0	0	1	0	0	0	1	0	12	0	1362.8	GH2_28_1-c26331_g1_i3_orf1;CL192Contig8_orf1;CL192Contig6_orf1;CL192Contig4_orf1	GH2_28_1-c26331_g1_i3_orf1	287	298	yes	no	3	2.3248e-06	98.156	11	0
ASDWGSLMEVDELIK	EEIVQLIKASDWGSLM	MEVDELIKAQKSGDAF	K	A	S	I	K	A	1	0	0	2	0	0	2	1	0	1	2	1	1	0	0	2	0	1	0	1	0	15	0	1691.81	CL4893Contig1_orf1	CL4893Contig1_orf1	243	257	yes	yes	3	0.00039169	74.789	16	0
ASDYYYSGK	VEHCGEIRASDYYYSG	SDYYYSGKWNDMPCDL	R	A	S	G	K	W	1	0	0	1	0	0	0	1	0	0	0	1	0	0	0	2	0	0	3	0	0	9	0	1052.45	SCL1Contig959_orf1;GH2_R_2-c17373_g1_i1_orf1;GH1_16_2-c17124_g1_i1_orf1	SCL1Contig959_orf1	858	866	yes	no	2	0.00061312	102.52	2	1	1		1
ASEEILK	EIDQLNEKASEEILKV	KASEEILKVEQKYNKL	K	A	S	L	K	V	1	0	0	0	0	0	2	0	0	1	1	1	0	0	0	1	0	0	0	0	0	7	0	788.428	GH1_28_2-gc17677_g1_i3_orf1;CL21976Contig1_orf1;CL6793Contig1_orf1;CL7038Contig1_orf1	GH1_28_2-gc17677_g1_i3_orf1	76	82	yes	no	2	0.019156	84.568	9	0
ASEVLFTATR	IIKDAIKKASEVLFTA	EVLFTATRSRAFFRDV	K	A	S	T	R	S	2	1	0	0	0	0	1	0	0	0	1	0	0	1	0	1	2	0	0	1	0	10	0	1093.58	CL2884Contig2_orf1;CL2884Contig1_orf1	CL2884Contig2_orf1	73	82	yes	no	2;3	0.0044584	69.786	13	0
ASFCQTFSEMK	EEKKALYRASFCQTFS	CQTFSEMKAPTGEWKS	R	A	S	M	K	A	1	0	0	0	1	1	1	0	0	0	0	1	1	2	0	2	1	0	0	0	0	11	0	1334.56	CL11471Contig1_orf1	CL11471Contig1_orf1	104	114	yes	yes	2;3;4	1.3996e-46	195.77	12.3	1.83
ASFDISFTPPSGQNIR	KANIKSSKASFDISFT	PPSGQNIRIAASYDVQ	K	A	S	I	R	I	1	1	1	1	0	1	0	1	0	2	0	0	0	2	2	3	1	0	0	0	0	16	0	1735.85	CL9Contig1_orf1;CL9Contig17_orf1	CL9Contig1_orf1	3903	3918	no	no	2;3	2.0559e-41	165.93	9.5	8.5	2
ASFENVSSK	VCFALDNRASFENVSS	SFENVSSKWLPELKQH	R	A	S	S	K	W	1	0	1	0	0	0	1	0	0	0	0	1	0	1	0	3	0	0	0	1	0	9	0	967.461	CL3549Contig3_orf1;CL3549Contig1_orf1;GH2_16_2-c25070_g1_i2_orf1;CL3549Contig2_orf1	CL3549Contig3_orf1	106	114	yes	no	2	0.00064745	107.11	5	0					1
ASFNMEMSTK	TYQRGDRKASFNMEMS	FNMEMSTKGKKGGSFK	K	A	S	T	K	G	1	0	1	0	0	0	1	0	0	0	0	1	2	1	0	2	1	0	0	0	0	10	0	1144.49	CL9Contig1_orf1;CL9Contig17_orf1	CL9Contig1_orf1	3838	3847	no	no	2;3	1.228e-05	113.24	11	0
ASFSDLK	LEDSKANKASFSDLKQ	KASFSDLKQAYILKPL	K	A	S	L	K	Q	1	0	0	1	0	0	0	0	0	0	1	1	0	1	0	2	0	0	0	0	0	7	0	766.386	CL3296Contig3_orf1;CL3296Contig2_orf1;CL3296Contig5_orf1;CL3296Contig1_orf1	CL3296Contig3_orf1	268	274	yes	no	2	0.013896	93.374	10	0
ASFSLGSEESLK	KFYDPDFKASFSLGSE	LGSEESLKGRWWGGEP	K	A	S	L	K	G	1	0	0	0	0	0	2	1	0	0	2	1	0	1	0	4	0	0	0	0	0	12	0	1253.61	CL798Contig1_orf1	CL798Contig1_orf1	119	130	yes	yes	2;3	2.7347e-30	181.98	2	0		2
ASGAYIFRPDGAHAR	NNSQEEFRASGAYIFR	RPDGAHARPVAAAANV	R	A	S	A	R	P	4	2	0	1	0	0	0	2	1	1	0	0	0	1	1	1	0	0	1	0	0	15	1	1587.79	CL11216Contig1_orf1;CL11216Contig2_orf1	CL11216Contig1_orf1	683	697	no	no	2;3	4.254e-27	152.88	10	0
ASGAYIFRPDGAYAR	NNSQEEFRASGAYIFR	RPDGAYARPVAAAANV	R	A	S	A	R	P	4	2	0	1	0	0	0	2	0	1	0	0	0	1	1	1	0	0	2	0	0	15	1	1613.8	CL11216Contig3_orf1	CL11216Contig3_orf1	702	716	yes	yes	3	3.3707e-08	108.63	11.5	0.5
ASGEIVSITQVTER	SKLKKMKKASGEIVSI	SITQVTERKPNVIKNF	K	A	S	E	R	K	1	1	0	0	0	1	2	1	0	2	0	0	0	0	0	2	2	0	0	2	0	14	0	1488.78	CL10642Contig1_orf1	CL10642Contig1_orf1	79	92	yes	yes	2;3	9.1914e-73	212.39	17.5	0.5
ASGHSLQWTK	VYPNTEGRASGHSLQW	GHSLQWTKAMISKPAP	R	A	S	T	K	A	1	0	0	0	0	1	0	1	1	0	1	1	0	0	0	2	1	1	0	0	0	10	0	1113.56	SCL10Contig302_orf1	SCL10Contig302_orf1	63	72	yes	yes	3	1.796e-05	100.88	5	0					1
ASGLPLPDVEWK	DDAVFTLRASGLPLPD	PLPDVEWKLHDKVVKA	R	A	S	W	K	L	1	0	0	1	0	0	1	1	0	0	2	1	0	0	2	1	0	1	0	1	0	12	0	1310.69	GH2_16_1-c26202_g1_i1_orf1	GH2_16_1-c26202_g1_i1_orf1	19	30	yes	yes	3	0.0082598	54.343	10	0
ASGPAHSEYVEAPLER	DLQTGVRKASGPAHSE	YVEAPLERIPVYARGG	K	A	S	E	R	I	3	1	0	0	0	0	3	1	1	0	1	0	0	0	2	2	0	0	1	1	0	16	0	1711.82	CL72Contig33_orf1;CL72Contig32_orf1;CL72Contig31_orf1;CL72Contig30_orf1;GH2_28_2-c18599_g1_i2_orf1;CL72Contig6_orf1;CL72Contig25_orf1;GH1_R_1-c23594_g3_i1_orf1;GH1_28_1-c17477_g1_i2_orf1;CL72Contig19_orf1;CL72Contig13_orf1;CL72Contig11_orf1	CL72Contig33_orf1	772	787	yes	no	3	1.5283e-24	134.14	9	5.52			1	1
ASGQMGLPR	VNMVLQRRASGQMGLP	SGQMGLPRVNLARRSA	R	A	S	P	R	V	1	1	0	0	0	1	0	2	0	0	1	0	1	0	1	1	0	0	0	0	0	9	0	915.46	CL2593Contig1_orf1	CL2593Contig1_orf1	755	763	yes	yes	2;3	0.0070735	60.717	2	0		2
ASGYWNDQNCAHTEGR	DCIGMYTRASGYWNDQ	NCAHTEGRICKRPHHA	R	A	S	G	R	I	2	1	2	1	1	1	1	2	1	0	0	0	0	0	0	1	1	1	1	0	0	16	0	1864.75	SCL1Contig959_orf1;GH2_R_2-c17373_g1_i1_orf1;GH1_16_2-c17124_g1_i1_orf1	SCL1Contig959_orf1	1577	1592	yes	no	3;4	4.137e-17	123.08	9.33	0.471
ASHLENEVNK	EAVKALNKASHLENEV	HLENEVNKLKKKIAEN	K	A	S	N	K	L	1	0	2	0	0	0	2	0	1	0	1	1	0	0	0	1	0	0	0	1	0	10	0	1139.56	CL10027Contig1_orf1	CL10027Contig1_orf1	796	805	yes	yes	3	4.2542e-07	128.91	9.5	0.5
ASIASAIR	VSMNVVEKASIASAIR	ASIASAIRTSVEKYST	K	A	S	I	R	T	3	1	0	0	0	0	0	0	0	2	0	0	0	0	0	2	0	0	0	0	0	8	0	787.455	CL4715Contig4_orf1;CL4715Contig2_orf1;CL4715Contig1_orf1;CL4715Contig5_orf1;CL4715Contig3_orf1	CL4715Contig4_orf1	90	97	yes	no	2	0.014701	77.355	9.5	0.5
ASIAVSSLEPEVQEK	CCALFPQKASIAVSSL	LEPEVQEKIRALPDAP	K	A	S	E	K	I	2	0	0	0	0	1	3	0	0	1	1	1	0	0	1	3	0	0	0	2	0	15	0	1585.82	GH1_16_2-c16919_g1_i1_orf1;CL5618Contig1_orf1	GH1_16_2-c16919_g1_i1_orf1	297	311	yes	no	2	1.7258e-86	220.52	11	0
ASIDSIPMWK	AAVFGVDRASIDSIPM	IDSIPMWKRNNMKKKA	R	A	S	W	K	R	1	0	0	1	0	0	0	0	0	2	0	1	1	0	1	2	0	1	0	0	0	10	0	1146.57	GH1_28_1-c17699_g1_i1_orf1;SCL8Contig40_orf1;SCL8Contig132_orf1;SCL8Contig377_orf1	GH1_28_1-c17699_g1_i1_orf1	824	833	no	no	2;3	1.4412e-06	129.89	1	0	2
ASIEEIQR	LRKDKLNKASIEEIQR	ASIEEIQRSIFLVALD	K	A	S	Q	R	S	1	1	0	0	0	1	2	0	0	2	0	0	0	0	0	1	0	0	0	0	0	8	0	944.493	CL804Contig1_orf1;CL804Contig3_orf1;CL804Contig2_orf1	CL804Contig1_orf1	293	300	yes	no	2	0.0445	64.711	7	0
ASINVEDAFFTLAR	KFMETSAKASINVEDA	DAFFTLARDIKAKMEK	K	A	S	A	R	D	3	1	1	1	0	0	1	0	0	1	1	0	0	2	0	1	1	0	0	1	0	14	0	1552.79	SCL7Contig297_orf1	SCL7Contig297_orf1	156	169	yes	yes	2;3	3.588e-33	166.04	12.5	0.5
ASIYSCSMNADCTR	AFDLTGHKASIYSCSM	SMNADCTRMVTVSKDG	K	A	S	T	R	M	2	1	1	1	2	0	0	0	0	1	0	0	1	0	0	3	1	0	1	0	0	14	0	1634.65	CL7111Contig1_orf1	CL7111Contig1_orf1	302	315	yes	yes	2;3	2.5589e-49	185.27	6	0						2
ASLDPNNPR	NETIQEHKASLDPNNP	SLDPNNPRDLMDAYLL	K	A	S	P	R	D	1	1	2	1	0	0	0	0	0	0	1	0	0	0	2	1	0	0	0	0	0	9	0	982.483	CL9531Contig1_orf1;CL14362Contig1_orf1	CL9531Contig1_orf1	261	269	yes	no	2;3	0.001616	89.886	16.3	0.471
ASLEESYIR	YFIKSHMKASLEESYI	SLEESYIRIEMPIEDW	K	A	S	I	R	I	1	1	0	0	0	0	2	0	0	1	1	0	0	0	0	2	0	0	1	0	0	9	0	1066.53	CL2467Contig1_orf1;CL2467Contig2_orf1;CL2467Contig6_orf1;CL2467Contig4_orf1;CL2467Contig3_orf1;CL2467Contig7_orf1;CL2467Contig8_orf1	CL2467Contig6_orf1	2466	2474	no	no	2	0.0043127	78.759	10.5	0.5
ASLENSLEETK	LQSQLSMKASLENSLE	ENSLEETKGRYCMQLS	K	A	S	T	K	G	1	0	1	0	0	0	3	0	0	0	2	1	0	0	0	2	1	0	0	0	0	11	0	1219.59	CON__P02533;CON__P08779;CON__Q9Z2K1;CON__Q3ZAW8	CON__P08779	355	365	no	no	2	1.5286e-08	119.88	6	0						1
ASLLTGR	APLCSPSRASLLTGRL	RASLLTGRLPIRNGFY	R	A	S	G	R	L	1	1	0	0	0	0	0	1	0	0	2	0	0	0	0	1	1	0	0	0	0	7	0	716.418	SCL5Contig176_orf1	SCL5Contig176_orf1	102	108	yes	yes	2	0.0061435	113.41	18	0
ASLPGGVEYTVSLSQSGNTLK	IKLGEESKASLPGGVE	SQSGNTLKGTWAMGGK	K	A	S	L	K	G	1	0	1	0	0	1	1	3	0	0	3	1	0	0	1	4	2	0	1	2	0	21	0	2107.08	CL10112Contig1_orf1	CL10112Contig1_orf1	84	104	yes	yes	2	9.9098e-146	249.07	17	0
ASLPIGNK	NDIMSKVKASLPIGNK	ASLPIGNKEKTQ____	K	A	S	N	K	E	1	0	1	0	0	0	0	1	0	1	1	1	0	0	1	1	0	0	0	0	0	8	0	798.46	CL10547Contig1_orf1;CL10192Contig1_orf1;CL14455Contig1_orf1;CL2626Contig2_orf1;CL2626Contig1_orf1	CL10547Contig1_orf1	308	315	no	no	2	0.0023974	114.99	8	0
ASLSDAGVITCVAK	NHSLMISKASLSDAGV	GVITCVAKNKSGEANF	K	A	S	A	K	N	3	0	0	1	1	0	0	1	0	1	1	1	0	0	0	2	1	0	0	2	0	14	0	1390.71	CL2613Contig1_orf1	CL2613Contig1_orf1	428	441	yes	yes	2	4.2502e-30	132.08	13	0
ASLVAMMAGADFIK	GSMNNVYKASLVAMMA	MAGADFIKTSTGKEGV	K	A	S	I	K	T	4	0	0	1	0	0	0	1	0	1	1	1	2	1	0	1	0	0	0	1	0	14	0	1423.72	CL9365Contig1_orf1	CL9365Contig1_orf1	211	224	yes	yes	3	0.006261	51.771	12	0
ASMIWIIGEYAER	TLDEPEARASMIWIIG	IIGEYAERIDNADELL	R	A	S	E	R	I	2	1	0	0	0	0	2	1	0	3	0	0	1	0	0	1	0	1	1	0	0	13	0	1537.76	CL1010Contig3_orf1;CL1010Contig2_orf1;CL1010Contig1_orf1;GH1_16_2-c18472_g1_i4_orf1	CL1010Contig3_orf1	453	465	yes	no	3	0.067032	38.995	16	0
ASNILEDLETLR	YMLLITTRASNILEDL	LEDLETLRLFSRVIPE	R	A	S	L	R	L	1	1	1	1	0	0	2	0	0	1	3	0	0	0	0	1	1	0	0	0	0	12	0	1372.72	CL10345Contig1_orf1	CL10345Contig1_orf1	111	122	yes	yes	2;3	0.0013387	65.329	13.5	0.5
ASQAVQGFTDR	FAKRLYLRASQAVQGF	AVQGFTDRVGEWLRRK	R	A	S	D	R	V	2	1	0	1	0	2	0	1	0	0	0	0	0	1	0	1	1	0	0	1	0	11	0	1178.57	CL8315Contig2_orf1;CL8315Contig1_orf1;CL10753Contig2_orf1;CL10753Contig1_orf1	CL8315Contig2_orf1	3370	3380	yes	no	2	0.0092246	65.956	3.5	0.5			1	1
ASQIWQK	KSQSFMARASQIWQKY	RASQIWQKYATKDMLV	R	A	S	Q	K	Y	1	0	0	0	0	2	0	0	0	1	0	1	0	0	0	1	0	1	0	0	0	7	0	859.455	GH2_16_2-c22973_g1_i2_orf2;CL2141Contig1_orf1;CL2141Contig2_orf1	GH2_16_2-c22973_g1_i2_orf2	21	27	yes	no	2;3	0.0042979	85.265	8.33	0.471
ASQWGVPYVETSAK	REEDAKNRASQWGVPY	PYVETSAKTRANVDKA	R	A	S	A	K	T	2	0	0	0	0	1	1	1	0	0	0	1	0	0	1	2	1	1	1	2	0	14	0	1521.75	CL1833Contig3_orf1;CL1833Contig2_orf1;CL1833Contig1_orf1	CL1833Contig3_orf1	277	290	yes	no	2	3.3101e-07	103.13	13	0
ASSELAAHQK	AVLVALKRASSELAAH	SELAAHQKKIMPIDKH	R	A	S	Q	K	K	3	0	0	0	0	1	1	0	1	0	1	1	0	0	0	2	0	0	0	0	0	10	0	1040.53	CL10757Contig1_orf1	CL10757Contig1_orf1	90	99	yes	yes	3	4.7444e-05	96.342	18	0
ASSELGEAFDVK	KISELKAKASSELGEA	LGEAFDVKKFHDIVLE	K	A	S	V	K	K	2	0	0	1	0	0	2	1	0	0	1	1	0	1	0	2	0	0	0	1	0	12	0	1251.6	CL10038Contig1_orf1	CL10038Contig1_orf1	582	593	yes	yes	2;3;4	2.0766e-12	137.84	10.3	0.471
ASSELGEAFDVKK	KISELKAKASSELGEA	GEAFDVKKFHDIVLES	K	A	S	K	K	F	2	0	0	1	0	0	2	1	0	0	1	2	0	1	0	2	0	0	0	1	0	13	1	1379.69	CL10038Contig1_orf1	CL10038Contig1_orf1	582	594	yes	yes	2;3;4	1.3032e-33	170.79	1.4	0.49	3	2
ASSILDGPEK	ALKDERVKASSILDGP	SILDGPEKTKFTGDKK	K	A	S	E	K	T	1	0	0	1	0	0	1	1	0	1	1	1	0	0	1	2	0	0	0	0	0	10	0	1015.52	CL10378Contig1_orf1	CL10378Contig1_orf1	343	352	yes	yes	2;3	0.00091261	75.387	15.3	0.471
ASSSADLVK	GRIMDCTKASSSADLV	SSSADLVKVFQTDMGD	K	A	S	V	K	V	2	0	0	1	0	0	0	0	0	0	1	1	0	0	0	3	0	0	0	1	0	9	0	876.455	CL11421Contig1_orf1	CL11421Contig1_orf1	61	69	yes	yes	2;3	0.00013766	116.52	8.56	8.02	3	2
ASSVVVSGTPVR	LPVGYHGRASSVVVSG	VVSGTPVRRPNGQTKP	R	A	S	V	R	R	1	1	0	0	0	0	0	1	0	0	0	0	0	0	1	3	1	0	0	4	0	12	0	1157.64	CL4952Contig2_orf1;CL4952Contig1_orf1;GH2_16_2-c11523_g1_i3_orf2	CL4952Contig2_orf1	146	157	yes	no	2	9.0684e-06	98.942	3	0			1
ASTIDGR	PEIELIIKASTIDGRR	KASTIDGRRKGACLFC	K	A	S	G	R	R	1	1	0	1	0	0	0	1	0	1	0	0	0	0	0	1	1	0	0	0	0	7	0	718.361	CL7534Contig1_orf1	CL7534Contig1_orf1	60	66	yes	yes	2	0.010488	100.39	11	0
ASTPLLIALR	LLTPVVARASTPLLIA	TPLLIALRVIEGLGEG	R	A	S	L	R	V	2	1	0	0	0	0	0	0	0	1	3	0	0	0	1	1	1	0	0	0	0	10	0	1053.65	SCL3Contig172_orf1;GH2_28_1-c25906_g1_i1_orf1;SCL3Contig239_orf1	SCL3Contig172_orf1	175	184	yes	no	2	0.0023908	80.896	6	0						1
ASTQYPK	DIHFLRAKASTQYPKD	KASTQYPKDVKVVPLL	K	A	S	P	K	D	1	0	0	0	0	1	0	0	0	0	0	1	0	0	1	1	1	0	1	0	0	7	0	793.397	CL8501Contig2_orf1;CL8501Contig1_orf1	CL8501Contig2_orf1	151	157	yes	no	2;3	0.014339	83.206	13.3	0.471
ASVEANR	VLLSDDLRASVEANRE	RASVEANREAISELKS	R	A	S	N	R	E	2	1	1	0	0	0	1	0	0	0	0	0	0	0	0	1	0	0	0	1	0	7	0	745.372	CL3973Contig1_orf1;CL3973Contig2_orf1;CL3973Contig3_orf1	CL3973Contig1_orf1	75	81	yes	no	2	0.069087	67.032	8	0
ASVPHVPDLGNVGLLDK	CCTVEDLRASVPHVPD	GNVGLLDK________	R	A	S	D	K	-	1	0	1	2	0	0	0	2	1	0	3	1	0	0	2	1	0	0	0	3	0	17	0	1729.94	GH2_R_2-c17651_g1_i2_orf1;CL11093Contig1_orf1	GH2_R_2-c17651_g1_i2_orf1	384	400	yes	no	2;3;4	1.3524e-41	164.2	12.2	0.433
ASVTFECGATGK	VDEKGVEKASVTFECG	FECGATGKPAPTYSWV	K	A	S	G	K	P	2	0	0	0	1	0	1	2	0	0	0	1	0	1	0	1	2	0	0	1	0	12	0	1226.56	CL10510Contig1_orf1;CL14672Contig1_orf1;GH2_R_1-c17062_g1_i4_orf1;CL26374Contig1_orf1;CL29262Contig1_orf1;GH2_R_2-c17758_g1_i5_orf1;CL22913Contig1_orf1;CL32002Contig1_orf1;CL32040Contig1_orf1;GH1_16_1-c19170_g1_i2_orf1;CL1808Contig1_orf1;GH2_16_2-c25244_g1_i6_orf1;CL1808Contig2_orf1;CL1808Contig4_orf1;CL1808Contig3_orf1	CL10510Contig1_orf1	278	289	yes	no	2	3.0271e-16	146.79	6.5	0.5						1
ASVTFECGATGKPAPTYSWVNK	VDEKGVEKASVTFECG	PTYSWVNKDNTPLEGL	K	A	S	N	K	D	3	0	1	0	1	0	1	2	0	0	0	2	0	1	2	2	3	1	1	2	0	22	1	2370.13	CL10510Contig1_orf1;CL14672Contig1_orf1;GH2_R_1-c17062_g1_i4_orf1;CL26374Contig1_orf1;CL29262Contig1_orf1;GH2_R_2-c17758_g1_i5_orf1;CL22913Contig1_orf1;CL32002Contig1_orf1;CL32040Contig1_orf1;GH1_16_1-c19170_g1_i2_orf1;CL1808Contig1_orf1;GH2_16_2-c25244_g1_i6_orf1;CL1808Contig2_orf1;CL1808Contig4_orf1;CL1808Contig3_orf1	CL10510Contig1_orf1	278	299	yes	no	4	3.1256e-10	92.932	7	0
ASVVAEK	LISRTWPRASVVAEKL	RASVVAEKLWSAAAHT	R	A	S	E	K	L	2	0	0	0	0	0	1	0	0	0	0	1	0	0	0	1	0	0	0	2	0	7	0	702.391	SCL1Contig2543_orf1;SCL1Contig3927_orf1	SCL1Contig3927_orf1	503	509	no	no	2;3	0.00378	89.55	2.67	0.471		1	2
ASWELSVYAR	QLLDRETKASWELSVY	WELSVYARDGCEEGEL	K	A	S	A	R	D	2	1	0	0	0	0	1	0	0	0	1	0	0	0	0	2	0	1	1	1	0	10	0	1180.59	CL11553Contig1_orf1	CL11553Contig1_orf1	922	931	yes	yes	2	8.5724e-05	99.343	15	0
ASWGEQCK	EISMSPYKASWGEQCK	ASWGEQCKAVLKRSVM	K	A	S	C	K	A	1	0	0	0	1	1	1	1	0	0	0	1	0	0	0	1	0	1	0	0	0	8	0	964.407	SCL1Contig3704_orf1;SCL1Contig3584_orf1;SCL1Contig3395_orf1;SCL1Contig277_orf1;SCL1Contig2573_orf1;SCL1Contig1474_orf1;SCL1Contig1339_orf1;GH2_R_2-c9088_g2_i1_orf1;GH2_16_2-c26203_g2_i1_orf1;GH1_R_1-c23314_g2_i2_orf1;GH1_16_1-c20610_g2_i2_orf1	SCL1Contig3704_orf1	366	373	yes	no	2	0.0025102	113.71	4	0				1
ASYDTFTHR	GMGAYHGKASYDTFTH	SYDTFTHRKSCLIRNY	K	A	S	H	R	K	1	1	0	1	0	0	0	0	1	0	0	0	0	1	0	1	2	0	1	0	0	9	0	1096.49	SCL4Contig706_orf1;SCL4Contig277_orf1;GH2_16_2-c21778_g1_i2_orf1;SCL4Contig276_orf1;SCL4Contig894_orf1;SCL4Contig278_orf1;SCL4Contig185_orf1	SCL4Contig706_orf1	422	430	yes	no	3	0.00015248	105.94	3.5	0.5			1	1
ASYIHGEDDLR	RTHKYGVKASYIHGED	IHGEDDLRVREHSVNL	K	A	S	L	R	V	1	1	0	2	0	0	1	1	1	1	1	0	0	0	0	1	0	0	1	0	0	11	0	1274.59	CL8315Contig2_orf1;CL8315Contig1_orf1;CL10753Contig2_orf1;CL10753Contig1_orf1	CL8315Contig2_orf1	1536	1546	yes	no	3	0.0011873	71.896	8.5	6.5		1
ASYTPDLLMDLPR	ITKAGEAKASYTPDLL	DLLMDLPRNLFPPNLI	K	A	S	P	R	N	1	1	0	2	0	0	0	0	0	0	3	0	1	0	2	1	1	0	1	0	0	13	0	1490.74	GH1_28_2-gc13534_g1_i2_orf1;GH2_16_1-c21467_g2_i1_orf1;CL1704Contig1_orf1;GH1_28_2-gc13534_g1_i4_orf1;GH2_28_2-c12881_g1_i3_orf1;GH2_28_2-c12881_g1_i2_orf1;CL1704Contig2_orf1;CL1704Contig4_orf1;CL1704Contig3_orf1	GH1_28_2-gc13534_g1_i2_orf1	405	417	yes	no	2;3	5.3875e-34	173.06	6.67	0.471						1
ASYWSNSVEAR	GLDGIFIRASYWSNSV	WSNSVEARLYNVSMEA	R	A	S	A	R	L	2	1	1	0	0	0	1	0	0	0	0	0	0	0	0	3	0	1	1	1	0	11	0	1268.58	CL3616Contig1_orf1	CL3616Contig1_orf1	236	246	yes	yes	2;3	1.1218e-15	147.96	8	0
ASYYGQPLGLIVAK	EPLFAEERASYYGQPL	PLGLIVAKTAELSKQG	R	A	S	A	K	T	2	0	0	0	0	1	0	2	0	1	2	1	0	0	1	1	0	0	2	1	0	14	0	1478.81	SCL2Contig503_orf1;SCL2Contig383_orf1;SCL2Contig540_orf1;GH1_16_2-c19130_g1_i1_orf1;GH2_R_2-c19405_g1_i1_orf1;SCL2Contig1163_orf1	SCL2Contig503_orf1	659	672	no	no	2;3;4	9.4528e-34	169.4	15.5	0.5
ATAEEAIYTEK	SDPGIIPRATAEEAIY	EEAIYTEKQIEVPNSG	R	A	T	E	K	Q	3	0	0	0	0	0	3	0	0	1	0	1	0	0	0	0	2	0	1	0	0	11	0	1224.59	CL2963Contig2_orf1;GH1_16_1-c21064_g1_i1_orf1;CL2963Contig1_orf1;GH1_16_2-c16116_g1_i1_orf1	CL2963Contig2_orf1	110	120	yes	no	2	2.2338e-05	102.87	5	0					1
ATAEEVQSALR	LLNNPKYRATAEEVQS	EEVQSALRDQPESPKD	R	A	T	L	R	D	3	1	0	0	0	1	2	0	0	0	1	0	0	0	0	1	1	0	0	1	0	11	0	1173.6	SCL5Contig606_orf1;GH2_28_2-c18737_g1_i4_orf1;SCL5Contig475_orf1;SCL5Contig226_orf1;GH1_28_2-gc18108_g1_i6_orf1	SCL5Contig606_orf1	430	440	no	no	2	2.1466e-05	103.14	12	0
ATAGWTTELAK	ARDLCAAKATAGWTTE	GWTTELAKVDEAFLSE	K	A	T	A	K	V	3	0	0	0	0	0	1	1	0	0	1	1	0	0	0	0	3	1	0	0	0	11	0	1147.59	GH2_28_2-c8643_g1_i1_orf1	GH2_28_2-c8643_g1_i1_orf1	89	99	yes	yes	2;3	8.9658e-16	150.06	10.5	0.5
ATAHMVK	FDPWFNYRATAHMVKH	RATAHMVKHGYYNFLN	R	A	T	V	K	H	2	0	0	0	0	0	0	0	1	0	0	1	1	0	0	0	1	0	0	1	0	7	0	756.395	CL10673Contig1_orf1;GH2_16_1-c21793_g1_i3_orf1	CL10673Contig1_orf1	63	69	no	no	2;3	0.016959	87.323	6.67	8.01	2
ATDDLDSVGELCK	ISDESLERATDDLDSV	DSVGELCKATVQCENC	R	A	T	C	K	A	1	0	0	3	1	0	1	1	0	0	2	1	0	0	0	1	1	0	0	1	0	13	0	1421.63	CL4115Contig1_orf1	CL4115Contig1_orf1	197	209	yes	yes	3	0.00083361	65.295	5	0					1
ATDGGEAGTYGVLQK	VLVEIGCRATDGGEAG	GTYGVLQKRGAYSFCV	R	A	T	Q	K	R	2	0	0	1	0	1	1	4	0	0	1	1	0	0	0	0	2	0	1	1	0	15	0	1465.7	CL4740Contig2_orf1	CL4740Contig2_orf1	401	415	yes	yes	3	2.5391e-17	125.53	15.5	0.5
ATDIMLSGK	SLTDGIKRATDIMLSG	TDIMLSGKTCVVAGYG	R	A	T	G	K	T	1	0	0	1	0	0	0	1	0	1	1	1	1	0	0	1	1	0	0	0	0	9	0	934.479	SCL5Contig564_orf1	SCL5Contig564_orf1	329	337	yes	yes	2	0.0011693	93.096	11	0
ATDSDISPDFGTDSIR	GFHVTTVKATDSDISP	DFGTDSIRYSSTCEDK	K	A	T	I	R	Y	1	1	0	4	0	0	0	1	0	2	0	0	0	1	1	3	2	0	0	0	0	16	0	1695.76	CL11553Contig1_orf1	CL11553Contig1_orf1	533	548	yes	yes	2;3	2.0414e-226	316.54	2.67	0.471		1	2
ATDSVMFLIDCFDER	SIVDILKRATDSVMFL	LIDCFDERLKAFEQAF	R	A	T	E	R	L	1	1	0	3	1	0	1	0	0	1	1	0	1	2	0	1	1	0	0	1	0	15	0	1817.8	CL19Contig13_orf1;CL19Contig1_orf1;GH2_16_2-c27363_g1_i6_orf1;GH2_16_2-c27363_g1_i10_orf1;GH2_16_1-c24305_g1_i7_orf1;GH2_16_1-c24305_g1_i6_orf1;GH2_16_1-c24305_g1_i15_orf1;CL19Contig12_orf1;CL13861Contig1_orf1;CL26178Contig1_orf1;GH1_28_1-c17873_g1_i3_orf1;CL19Contig8_orf1;CL19Contig18_orf1;CL19Contig11_orf1;GH1_28_1-c17873_g1_i7_orf1;CL19Contig9_orf1;GH2_R_1-c19552_g1_i3_orf1;CL19Contig17_orf1;G…	CL19Contig13_orf1	158	172	yes	no	3	0.038941	41.695	16	0
ATDVMFGGK	SIIDSLKRATDVMFGG	TDVMFGGKQVVVCGYG	R	A	T	G	K	Q	1	0	0	1	0	0	0	2	0	0	0	1	1	1	0	0	1	0	0	1	0	9	0	924.438	CL2367Contig3_orf1;CL2367Contig2_orf1;CL2367Contig1_orf1;CL9850Contig1_orf1;GH2_16_1-c18583_g1_i1_orf1;CL9002Contig1_orf1;SCL3Contig595_orf1;GH2_16_1-c18583_g1_i6_orf1	CL2367Contig3_orf1	261	269	yes	no	2;3	0.00057964	109.66	11.5	0.5
ATEALKDSAGNFYINDK	QDEAWLVKATEALKDS	GNFYINDKSTGSVVAQ	K	A	T	D	K	S	3	0	2	2	0	0	1	1	0	1	1	2	0	1	0	1	1	0	1	0	0	17	1	1855.9	CL128Contig5_orf1;CL128Contig7_orf1;CL128Contig2_orf1	CL128Contig5_orf1	518	534	yes	no	3;4	3.8105e-34	153.06	6.5	0.5						2
ATEGDTVADKNCSK	VVLGADTRATEGDTVA	VADKNCSKIHYLQPNM	R	A	T	S	K	I	2	0	1	2	1	0	1	1	0	0	0	2	0	0	0	1	2	0	0	1	0	14	1	1494.66	CL11942Contig1_orf1	CL11942Contig1_orf1	84	97	yes	yes	3;4	1.8152e-60	195.2	9.67	0.471
ATERDEVNFPR	TSTTAVNKATERDEVN	RDEVNFPRRARPVEPG	K	A	T	P	R	R	1	2	1	1	0	0	2	0	0	0	0	0	0	1	1	0	1	0	0	1	0	11	1	1332.64	SCL1Contig424_orf1;SCL1Contig3499_orf1;SCL1Contig2593_orf1	SCL1Contig424_orf1	44	54	yes	no	2;3;4	1.0295e-20	161.99	6.25	0.433						3
ATFEVYLGR	CFDEPGMKATFEVYLG	TFEVYLGREEGMSSIS	K	A	T	G	R	E	1	1	0	0	0	0	1	1	0	0	1	0	0	1	0	0	1	0	1	1	0	9	0	1054.54	CL58Contig5_orf1;CL58Contig12_orf1;CL58Contig11_orf1;CL58Contig10_orf1	CL58Contig5_orf1	256	264	yes	no	2	0.032824	60.298	17	0
ATFNTPFSNLGQSPEGCSSYTFPK	DAVYATDKATFNTPFS	CSSYTFPKIMGPGKAN	K	A	T	P	K	I	1	0	2	0	1	1	1	2	0	0	1	1	0	3	3	4	3	0	1	0	0	24	0	2636.19	CL19427Contig1_orf1;CL13438Contig1_orf1	CL19427Contig1_orf1	279	302	yes	no	3;4	2.6729e-79	184.2	3.67	0.471			1	2
ATGDGYLEHTLSNIYNSAYGR	QHNILGDRATGDGYLE	IYNSAYGRELLVHTSN	R	A	T	G	R	E	2	1	2	1	0	0	1	3	1	1	2	0	0	0	0	2	2	0	3	0	0	21	0	2301.07	CL6587Contig2_orf1	CL6587Contig2_orf1	250	270	yes	yes	3;4	4.1435e-75	188.04	14.7	0.471
ATGDSSYMTK	WAALWLARATGDSSYM	GDSSYMTKARQHWDEF	R	A	T	T	K	A	1	0	0	1	0	0	0	1	0	0	0	1	1	0	0	2	2	0	1	0	0	10	0	1059.45	CL9128Contig3_orf1AF148497_1;CL9128Contig1_orf1AF148497_1;CL9128Contig2_orf1	CL9128Contig3_orf1AF148497_1	376	385	yes	no	2;3	2.0726e-12	150.46	1.5	0.5	2	2
ATGEGVVEFCK	VITDERGRATGEGVVE	EGVVEFCKKPAANLAL	R	A	T	C	K	K	1	0	0	0	1	0	2	2	0	0	0	1	0	1	0	0	1	0	0	2	0	11	0	1195.55	GH1_R_1-c17005_g2_i4_orf1;CL8175Contig1_orf1;GH2_16_2-c25708_g1_i2_orf1;SCL2Contig542_orf1;SCL2Contig469_orf1;SCL2Contig470_orf1;SCL2Contig727_orf1	GH1_R_1-c17005_g2_i4_orf1	210	220	yes	no	2	9.7281e-12	136.7	16	0
ATGEWGPVPATAR	EMNNVQNKATGEWGPV	GPVPATARAYKAEGIR	K	A	T	A	R	A	3	1	0	0	0	0	1	2	0	0	0	0	0	0	2	0	2	1	0	1	0	13	0	1311.66	CL11774Contig1_orf1	CL11774Contig1_orf1	652	664	yes	yes	2	0.00011922	85.271	8	0
ATGSLPRPWNEDDAQK	LALHEYVKATGSLPRP	WNEDDAQKFLEVFAAV	K	A	T	Q	K	F	2	1	1	2	0	1	1	1	0	0	1	1	0	0	2	1	1	1	0	0	0	16	1	1783.85	GH1_R_2-c17188_g1_i1_orf1;CL6974Contig1_orf1;CL6974Contig3_orf1;CL6974Contig2_orf1;GH1_16_1-c21125_g1_i1_orf1;CL6974Contig4_orf1	GH1_R_2-c17188_g1_i1_orf1	265	280	yes	no	3	7.1594e-08	107.98	9.5	8.5	1
ATHIGNDTTLAQIVK	QNGLLLMKATHIGNDT	TTLAQIVKLVEEAQTS	K	A	T	V	K	L	2	0	1	1	0	1	0	1	1	2	1	1	0	0	0	0	3	0	0	1	0	15	0	1580.85	CL14579Contig1_orf1;CL25975Contig1_orf1;CL29485Contig1_orf1;GH1_R_2-c17333_g1_i2_orf1;CL9970Contig2_orf1;CL9970Contig1_orf1;CL9631Contig1_orf1;CL2364Contig1_orf1	CL14579Contig1_orf1	815	829	yes	no	3	4.021e-06	96.673	12	0
ATHVPTCYCCKPAR	TTFVAGRRATHVPTCY	CYCCKPARFEKIRVDM	R	A	T	A	R	F	2	1	0	0	3	0	0	0	1	0	0	1	0	0	2	0	2	0	1	1	0	14	1	1719.76	CL13847Contig1_orf1	CL13847Contig1_orf1	161	174	yes	yes	4	3.3075e-05	86.288	13.5	0.5
ATICGPEAFTPDR	RLAQTGIKATICGPEA	PEAFTPDRKPLIGEDA	K	A	T	D	R	K	2	1	0	1	1	0	1	1	0	1	0	0	0	1	2	0	2	0	0	0	0	13	0	1433.66	CL2617Contig1_orf1;CL2617Contig2_orf1;CL2617Contig3_orf1;CL2617Contig4_orf1;CL2617Contig5_orf1	CL2617Contig1_orf1	292	304	yes	no	2	0.00011368	85.837	15	0
ATIDPAYNVPELSK	TAAVSAGKATIDPAYN	YNVPELSKSLDLINVM	K	A	T	S	K	S	2	0	1	1	0	0	1	0	0	1	1	1	0	0	2	1	1	0	1	1	0	14	0	1516.78	CL1051Contig3_orf1;CL1051Contig4_orf1;CL1051Contig2_orf1	CL1051Contig4_orf1	190	203	no	no	2;3;4	1.5365e-41	182.37	7.54	5.36			3	3	3
ATIEMSEK	KAPFKATRATIEMSEK	ATIEMSEKMAKAGADA	R	A	T	E	K	M	1	0	0	0	0	0	2	0	0	1	0	1	1	0	0	1	1	0	0	0	0	8	0	907.432	GH2_16_1-c23637_g1_i1_orf1;SCL1Contig674_orf1	GH2_16_1-c23637_g1_i1_orf1	85	92	yes	no	2	0.0060513	91.265	12	0
ATIGADFLTK	KKFSNQYKATIGADFL	IGADFLTKEVMVDDRL	K	A	T	T	K	E	2	0	0	1	0	0	0	1	0	1	1	1	0	1	0	0	2	0	0	0	0	10	0	1035.56	CL3420Contig1_orf1;GH1_R_1-c27938_g1_i1_orf1	CL3420Contig1_orf1	59	68	yes	no	2;3	3.5946e-06	123.67	16.7	0.471
ATLDLSAAPQSICSLGVVDK	ARVQPGERATLDLSAA	CSLGVVDKSVELLSSE	R	A	T	D	K	S	3	0	0	2	1	1	0	1	0	1	3	1	0	0	1	3	1	0	0	2	0	20	0	2044.05	CL121Contig2_orf1;GH2_16_1-c22579_g1_i4_orf1;CL121Contig1_orf2;GH2_16_2-c24150_g2_i1_orf1	CL121Contig2_orf1	569	588	yes	no	3	2.9097e-07	91.067	13	0
ATLIIDPSCVTPSHVR	KVSLEDERATLIIDPS	CVTPSHVRSTIDDMGF	R	A	T	V	R	S	1	1	0	1	1	0	0	0	1	2	1	0	0	0	2	2	2	0	0	2	0	16	0	1764.92	CL14579Contig1_orf1;CL25975Contig1_orf1;CL29485Contig1_orf1;GH1_R_2-c17333_g1_i2_orf1;CL9970Contig2_orf1;CL9970Contig1_orf1;CL9631Contig1_orf1;CL2364Contig1_orf1	CL14579Contig1_orf1	194	209	yes	no	3	1.2816e-07	104.73	2	0		1
ATLNPANPR	QDTIDSHRATLNPANP	TLNPANPRDVIDEYLI	R	A	T	P	R	D	2	1	2	0	0	0	0	0	0	0	1	0	0	0	2	0	1	0	0	0	0	9	0	952.509	GH1_28_1-c17632_g1_i2_orf1;SCL12Contig107_orf1;GH1_16_1-c21464_g4_i3_orf1;SCL12Contig160_orf1	GH1_28_1-c17632_g1_i2_orf1	34	42	yes	no	2	0.00059286	99.815	3	0			1
ATLQTLLSEENPILR	LAAWKEARATLQTLLS	SEENPILRDDCALRAK	R	A	T	L	R	D	1	1	1	0	0	1	2	0	0	1	4	0	0	0	1	1	2	0	0	0	0	15	0	1696.94	CL4952Contig2_orf1;CL4952Contig1_orf1;GH2_16_2-c11523_g1_i3_orf2	CL4952Contig2_orf1	66	80	yes	no	3	2.9456e-05	91.969	14	0
ATLSDDGK	DAASIRTRATLSDDGK	ATLSDDGKHWLLNGSK	R	A	T	G	K	H	1	0	0	2	0	0	0	1	0	0	1	1	0	0	0	1	1	0	0	0	0	8	0	805.382	SCL10Contig180_orf1;SCL1Contig2876_orf1;SCL10Contig49_orf2;GH2_R_2-c15798_g1_i2_orf1;GH2_16_1-c22924_g2_i1_orf1;GH1_16_2-c10410_g1_i2_orf1	SCL10Contig180_orf1	240	247	yes	no	2;3	0.0076006	85.862	8	0
ATLSMLR	GVFVQLNKATLSMLRI	KATLSMLRIAEPFITW	K	A	T	L	R	I	1	1	0	0	0	0	0	0	0	0	2	0	1	0	0	1	1	0	0	0	0	7	0	790.437	CL363Contig4_orf1	CL363Contig4_orf1	179	185	yes	yes	2	0.014781	91.626	18	0
ATMTFFVSHLYNDYAK	YTNPNGCRATMTFFVS	HLYNDYAKMNELHRLG	R	A	T	A	K	M	2	0	1	1	0	0	0	0	1	0	1	1	1	2	0	1	2	0	2	1	0	16	0	1906.89	CL11665Contig1_orf1	CL11665Contig1_orf1	91	106	yes	yes	3;4	1.9208e-18	133.48	11	0
ATMYPCPEAGAER	KKICEGCRATMYPCPE	CPEAGAERKEMAQGVK	R	A	T	E	R	K	3	1	0	0	1	0	2	1	0	0	0	0	1	0	2	0	1	0	1	0	0	13	0	1451.62	CL4101Contig1_orf1;CL4101Contig2_orf1;CL17533Contig1_orf1	CL4101Contig1_orf1	245	257	yes	no	2	7.5295e-17	135.13	9	0
ATNAAGQAVTSCSIK	DCGTYMCKATNAAGQA	AVTSCSIKVEGKLEMA	K	A	T	I	K	V	4	0	1	0	1	1	0	1	0	1	0	1	0	0	0	2	2	0	0	1	0	15	0	1477.72	CL666Contig1_orf1;GH2_R_1-c5039_g1_i1_orf1	CL666Contig1_orf1	820	834	yes	no	2;3;4	1.5218e-87	230.64	15.4	0.49
ATNSAGQAETSAMLTVK	DTGIFTCRATNSAGQA	TSAMLTVKSKA_____	R	A	T	V	K	S	4	0	1	0	0	1	1	1	0	0	1	1	1	0	0	2	3	0	0	1	0	17	0	1678.82	CL21930Contig1_orf1	CL21930Contig1_orf1	160	176	yes	yes	3	6.483e-25	136.26	7	0
ATPDYGSLFCFTDADGK	GGLQMALKATPDYGSL	CFTDADGKDGELMEGL	K	A	T	G	K	D	2	0	0	3	1	0	0	2	0	0	1	1	0	2	1	1	2	0	1	0	0	17	0	1863.8	SCL1Contig1480_orf1;SCL1Contig2_orf1;GH2_16_1-c23961_g1_i1_orf1;SCL1Contig1679_orf1	SCL1Contig1480_orf1	425	441	yes	no	3	6.6935e-12	115.8	2	0		1
ATPETSQESLGK	FFPIRSGKATPETSQE	TSQESLGKLHEALGWL	K	A	T	G	K	L	1	0	0	0	0	1	2	1	0	0	1	1	0	0	1	2	2	0	0	0	0	12	0	1246.6	SCL5Contig315_orf1;GH1_28_1-c10894_g1_i2_orf1;CL16456Contig1_orf1	SCL5Contig315_orf1	165	176	yes	no	2;3;4	3.0195e-12	134.04	9.4	0.49
ATPFIECNGAR	GSCLEDFRATPFIECN	FIECNGARGTCHYFAN	R	A	T	A	R	G	2	1	1	0	1	0	1	1	0	1	0	0	0	1	1	0	1	0	0	0	0	11	0	1234.58	CL439Contig1_orf2	CL439Contig1_orf2	1694	1704	yes	yes	2;3	0.00034065	91.784	8	0
ATPLTLK	QEKFPIEKATPLTLKR	KATPLTLKRGQVVIFS	K	A	T	L	K	R	1	0	0	0	0	0	0	0	0	0	2	1	0	0	1	0	2	0	0	0	0	7	0	742.459	SCL3Contig696_orf1;GH2_16_1-c22438_g1_i1_orf1;GH2_28_2-c18436_g1_i1_orf1	SCL3Contig696_orf1	187	193	yes	no	2;3	2.6532e-08	113.5	9.5	0.5
ATPTLLVNCAGIGR	RVTQEKMKATPTLLVN	VNCAGIGRPAPFLEMT	K	A	T	G	R	P	2	1	1	0	1	0	0	2	0	1	2	0	0	0	1	0	2	0	0	1	0	14	0	1441.77	CL11717Contig1_orf1	CL11717Contig1_orf1	106	119	yes	yes	2	5.5988e-07	98.676	17	0
ATQDEALLR	GMVQVCQRATQDEALL	TQDEALLRDLSQAAGE	R	A	T	L	R	D	2	1	0	1	0	1	1	0	0	0	2	0	0	0	0	0	1	0	0	0	0	9	0	1015.53	GH1_28_2-gc14618_g1_i2_orf1;GH1_16_1-c15705_g1_i3_orf1;CL26188Contig1_orf1;CL17688Contig1_orf1;CL16434Contig1_orf1;CL13863Contig1_orf1;CL13509Contig1_orf1;CL13294Contig1_orf1;CL10910Contig1_orf1	GH1_28_2-gc14618_g1_i2_orf1	778	786	yes	no	2	0.00058492	98.754	5.5	0.5					1	1
ATQMVYGVEPDLTR	TNYRAGRRATQMVYGV	GVEPDLTREGGSIPIT	R	A	T	T	R	E	1	1	0	1	0	1	1	1	0	0	1	0	1	0	1	0	2	0	1	2	0	14	0	1578.77	GH1_28_1-c14773_g1_i2_orf1;CL22683Contig1_orf1;CL20483Contig1_orf1	GH1_28_1-c14773_g1_i2_orf1	408	421	yes	no	2;3	2.6091e-17	130.29	17	0
ATSEPPVPLSYTVLMALR	PIGVLDSKATSEPPVP	YTVLMALRNAVASARA	K	A	T	L	R	N	2	1	0	0	0	0	1	0	0	0	3	0	1	0	3	2	2	0	1	2	0	18	0	1944.04	SCL2Contig503_orf1;SCL2Contig383_orf1;SCL2Contig540_orf1;GH1_16_2-c19130_g1_i1_orf1;GH2_R_2-c19405_g1_i1_orf1;SCL2Contig1163_orf1	SCL2Contig503_orf1	1266	1283	no	no	2;3	4.8084e-104	220.55	9	1.83						1
ATSFLTPFEAEGEDGR	VAEKKRIKATSFLTPF	EAEGEDGRGQEYVHHN	K	A	T	G	R	G	2	1	0	1	0	0	3	2	0	0	1	0	0	2	1	1	2	0	0	0	0	16	0	1725.78	SCL1Contig2232_orf1;SCL1Contig1343_orf1;SCL1Contig1098_orf1;CL31307Contig1_orf2	SCL1Contig2232_orf1	172	187	yes	no	2;3	5.0312e-43	170.48	8	0
ATSGQYIGSNNVK	VVMAVDSRATSGQYIG	YIGSNNVKKVIEINPY	R	A	T	V	K	K	1	0	2	0	0	1	0	2	0	1	0	1	0	0	0	2	1	0	1	1	0	13	0	1337.66	CL11380Contig1_orf1	CL11380Contig1_orf1	92	104	yes	yes	3	5.3297e-15	127.71	15	0
ATSPPDDDGGPNIVSSR	GDERSGGRATSPPDDD	GPNIVSSRWCDYSLGC	R	A	T	S	R	W	1	1	1	3	0	0	0	2	0	1	0	0	0	0	3	3	1	0	0	1	0	17	0	1683.77	CL4740Contig1_orf1;CL27987Contig1_orf1;CL4740Contig2_orf1	CL4740Contig2_orf1	128	144	no	no	3	1.4159e-07	99.044	1	0	1
ATSSCAVK	LSSGVCTRATSSCAVK	ATSSCAVKFVTVDQNE	R	A	T	V	K	F	2	0	0	0	1	0	0	0	0	0	0	1	0	0	0	2	1	0	0	1	0	8	0	822.391	GH1_16_1-c20813_g2_i1_orf1;CL38Contig4_orf1;CL38Contig9_orf1	GH1_16_1-c20813_g2_i1_orf1	374	381	yes	no	2	0.0048367	95.502	11.5	0.5
ATSTAPATGAR	TVADLYLRATSTAPAT	TAPATGARFLLPFSPY	R	A	T	A	R	F	4	1	0	0	0	0	0	1	0	0	0	0	0	0	1	1	3	0	0	0	0	11	0	1002.51	GH2_16_2-c27265_g1_i1_orf1;SCL2Contig664_orf1;SCL2Contig665_orf1	GH2_16_2-c27265_g1_i1_orf1	285	295	no	no	2;3	9.4791e-12	136.94	7.67	0.471
ATSTAPATGVR	TVADLYLRATSTAPAT	TAPATGVRFLLPFSPY	R	A	T	V	R	F	3	1	0	0	0	0	0	1	0	0	0	0	0	0	1	1	3	0	0	1	0	11	0	1030.54	SCL2Contig216_orf1;GH2_28_2-c18697_g1_i2_orf1;GH1_R_2-c17242_g1_i2_orf1;GH1_R_1-c23538_g1_i1_orf1;GH2_16_1-c24242_g1_i3_orf1;SCL2Contig1173_orf1;SCL2Contig512_orf1;SCL2Contig511_orf1;GH1_28_2-gc17939_g1_i4_orf1;GH2_28_1-c26804_g1_i3_orf1;SCL2Contig1003_orf1;SCL2Contig1002_orf1	SCL2Contig216_orf1	282	292	yes	no	2;3	8.389e-16	150.59	10.8	0.748
ATSVSQSLCK	ITPDVATKATSVSQSL	SVSQSLCKEIAPHALT	K	A	T	C	K	E	1	0	0	0	1	1	0	0	0	0	1	1	0	0	0	3	1	0	0	1	0	10	0	1079.53	CL11042Contig2_orf1;CL11042Contig1_orf1	CL11042Contig2_orf1	615	624	yes	no	2;3	0.00026586	86.898	1	0	2
ATTAFTIAYSEAAQNGPHK	SALGKSSRATTAFTIA	AAQNGPHKIFTHYTPD	R	A	T	H	K	I	5	0	1	0	0	1	1	1	1	1	0	1	0	1	1	1	3	0	1	0	0	19	0	1976.96	CL10585Contig1_orf1	CL10585Contig1_orf1	38	56	yes	yes	4	2.7673e-13	116.06	15	0
ATTYDVVGVIR	EVHTHNARATTYDVVG	YDVVGVIRGSEEPDRY	R	A	T	I	R	G	1	1	0	1	0	0	0	1	0	1	0	0	0	0	0	0	2	0	1	3	0	11	0	1192.65	SCL165Contig1_orf1;CL14584Contig1_orf1;CL6153Contig2_orf1;CL25124Contig1_orf1;CL26835Contig1_orf1	SCL165Contig1_orf1	324	334	yes	no	2;3	4.59e-12	141.71	12.3	0.471
ATTYGESVR	TMGYEDWRATTYGESV	TTYGESVRGVPDACCK	R	A	T	V	R	G	1	1	0	0	0	0	1	1	0	0	0	0	0	0	0	1	2	0	1	1	0	9	0	982.472	CL3675Contig1_orf1	CL3675Contig1_orf1	168	176	yes	yes	2	0.00058731	97.277	12	0
ATVLALHK	GSARRVGRATVLALHK	ATVLALHKHGYNVVIH	R	A	T	H	K	H	2	0	0	0	0	0	0	0	1	0	2	1	0	0	0	0	1	0	0	1	0	8	0	851.523	GH2_28_1-c24091_g1_i1_orf1;CL9551Contig1_orf1	GH2_28_1-c24091_g1_i1_orf1	52	59	yes	no	3	0.038452	51.346	14	0
ATVNGVK	IVQDCGSKATVNGVKV	KATVNGVKVSGCELPP	K	A	T	V	K	V	1	0	1	0	0	0	0	1	0	0	0	1	0	0	0	0	1	0	0	2	0	7	0	687.392	CL10530Contig1_orf1	CL10530Contig1_orf1	41	47	yes	yes	2	0.08642	63.419	17	0
ATVNPWGQVVSLLVAGDDR	TLENEMLKATVNPWGQ	LLVAGDDRDVFLKADG	K	A	T	D	R	D	2	1	1	2	0	1	0	2	0	0	2	0	0	0	1	1	1	1	0	4	0	19	0	1996.04	CL12Contig16_orf1	CL12Contig16_orf1	729	747	yes	yes	3	7.6063e-06	72.927	4	0				1
ATVNPWGQVVSLLVSGDDR	TLENEMLKATVNPWGQ	LLVSGDDRDVFLKADG	K	A	T	D	R	D	1	1	1	2	0	1	0	2	0	0	2	0	0	0	1	2	1	1	0	4	0	19	0	2012.03	CL12Contig11_orf1	CL12Contig11_orf1	743	761	yes	yes	3	3.4713e-46	163.53	4	0				1
ATVNPWGQVVSLLVSGDDRDVFLK	TLENEMLKATVNPWGQ	DDRDVFLKADGTQLLG	K	A	T	L	K	A	1	1	1	3	0	1	0	2	0	0	3	1	0	1	1	2	1	1	0	5	0	24	1	2614.38	CL12Contig11_orf1	CL12Contig11_orf1	743	766	yes	yes	4	1.2505e-53	166.65	6	0						1
ATVQIGLR	EEDLIDPKATVQIGLR	ATVQIGLRGSSYTVDA	K	A	T	L	R	G	1	1	0	0	0	1	0	1	0	1	1	0	0	0	0	0	1	0	0	1	0	8	0	856.513	SCL6Contig592_orf1;SCL6Contig102_orf1	SCL6Contig592_orf1	321	328	yes	no	2	0.077283	58.916	11	0
ATWGFAR	CYWFSSEKATWGFARS	KATWGFARSDCLNNTI	K	A	T	A	R	S	2	1	0	0	0	0	0	1	0	0	0	0	0	1	0	0	1	1	0	0	0	7	0	807.403	GH2_28_2-c10834_g1_i1_orf1;SCL12Contig67_orf1;SCL12Contig20_orf1	GH2_28_2-c10834_g1_i1_orf1	30	36	yes	no	2	0.00731	107.32	17.5	0.5
ATYPTDDEFDQELVEK	WQLVSEVRATYPTDDE	FDQELVEKFSLITTNP	R	A	T	E	K	F	1	0	0	3	0	1	3	0	0	0	1	1	0	1	1	0	2	0	1	1	0	16	0	1898.84	SCL1Contig3350_orf1;SCL1Contig2397_orf1;SCL1Contig1647_orf1;SCL1Contig1646_orf1	SCL1Contig3350_orf1	161	176	yes	no	2;3;4	8.4289e-125	248.54	2.25	0.433		3	1
ATYPTEDDFNR	WQLVSEVRATYPTEDD	PTEDDFNRELIGKLSI	R	A	T	N	R	E	1	1	1	2	0	0	1	0	0	0	0	0	0	1	1	0	2	0	1	0	0	11	0	1327.57	CL9929Contig1_orf1	CL9929Contig1_orf1	188	198	yes	yes	2;3	3.9966e-85	236.69	5.86	6.45	2	2	1
ATYPTEDDFNRELIGK	WQLVSEVRATYPTEDD	FNRELIGKLSILTDNP	R	A	T	G	K	L	1	1	1	2	0	0	2	1	0	1	1	1	0	1	1	0	2	0	1	0	0	16	1	1867.9	CL9929Contig1_orf1	CL9929Contig1_orf1	188	203	yes	yes	3	7.8406e-08	107.82	14.5	0.5
ATYTTNTQEVALK	DLEYIHIKATYTTNTQ	NTQEVALKEVIMDHAE	K	A	T	L	K	E	2	0	1	0	0	1	1	0	0	0	1	1	0	0	0	0	4	0	1	1	0	13	0	1438.73	CL3Contig12_orf1;CL3Contig9_orf1;CL3Contig29_orf1;CL3Contig25_orf1;CL3Contig11_orf1;CL3Contig10_orf1;GH1_28_1-c17527_g1_i3_orf1;CL3Contig27_orf1;GH2_16_2-c27199_g1_i3_orf1;GH1_R_2-c17254_g3_i6_orf1;CL3Contig46_orf1;CL3Contig7_orf1;CL3Contig45_orf1;CL3Contig28_orf1;CL3Contig47_orf1	CL3Contig45_orf1	2222	2234	no	no	2;3	4.7167e-108	255.08	4.14	1.64		2	1		2	2
AVACNSPYIEIGGR	SHSVRPVKAVACNSPY	PYIEIGGRCLMVDSVT	K	A	V	G	R	C	2	1	1	0	1	0	1	2	0	2	0	0	0	0	1	1	0	0	1	1	0	14	0	1505.73	SCL12Contig31_orf1;GH1_16_2-c19542_g2_i1_orf1;SCL12Contig197_orf1	SCL12Contig31_orf1	38	51	yes	no	2;3	2.7528e-60	199.84	9.5	0.5
AVADAMMPILEASYIK	IAYVGGDKAVADAMMP	ILEASYIKVFYVGPTV	K	A	V	I	K	V	4	0	0	1	0	0	1	0	0	2	1	1	2	0	1	1	0	0	1	1	0	16	0	1721.87	CL8790Contig1_orf1	CL8790Contig1_orf1	170	185	yes	yes	2;3;4	3.4553e-109	238.32	17.2	0.433
AVAEELAK	GFEPYHIRAVAEELAK	AVAEELAKERGTFPKG	R	A	V	A	K	E	3	0	0	0	0	0	2	0	0	0	1	1	0	0	0	0	0	0	0	1	0	8	0	829.455	GH2_R_1-c16962_g2_i2_orf1;SCL13Contig11_orf1	GH2_R_1-c16962_g2_i2_orf1	335	342	yes	no	2;3	0.0028619	109.71	11.3	0.471
AVAELEGLGCSVAGIPCHVAK	RKQANVDKAVAELEGL	GIPCHVAKADDRETLI	K	A	V	A	K	A	4	0	0	0	2	0	2	3	1	1	2	1	0	0	1	1	0	0	0	3	0	21	0	2137.07	CL85Contig2_orf1;CL85Contig13_orf1;CL85Contig12_orf1	CL85Contig2_orf1	86	106	yes	no	3	1.1186e-11	97.384	11	0
AVAEVEKGPNER	GLVGQAIRAVAEVEKG	VEKGPNERWIFLSSKD	R	A	V	E	R	W	2	1	1	0	0	0	3	1	0	0	0	1	0	0	1	0	0	0	0	2	0	12	1	1297.66	SCL3Contig507_orf1;GH2_16_2-c19267_g2_i2_orf1	SCL3Contig507_orf1	28	39	yes	no	3	0.0080024	57.885	9.5	0.5
AVAHHFR	STLVSAQRAVAHHFRH	RAVAHHFRHTYDVTVR	R	A	V	F	R	H	2	1	0	0	0	0	0	0	2	0	0	0	0	1	0	0	0	0	0	1	0	7	0	836.441	GH1_16_1-c21133_g1_i7_orf1;SCL3Contig444_orf1;SCL3Contig443_orf1;SCL3Contig147_orf1;SCL3Contig146_orf1;SCL3Contig145_orf1;SCL3Contig144_orf1	GH1_16_1-c21133_g1_i7_orf1	364	370	yes	no	2;3	0.013746	84.064	9	0
AVANNLDSIPCR	YAENFSPKAVANNLDS	NLDSIPCRVPSAMSAF	K	A	V	C	R	V	2	1	2	1	1	0	0	0	0	1	1	0	0	0	1	1	0	0	0	1	0	12	0	1328.65	GH2_16_2-c22838_g1_i2_orf1;CL4333Contig1_orf1	GH2_16_2-c22838_g1_i2_orf1	376	387	yes	no	2;3	7.229e-09	117.93	5.33	0.471					2	1
AVASGEEK	SMCNLVVKAVASGEEK	AVASGEEKVLEDVRRI	K	A	V	E	K	V	2	0	0	0	0	0	2	1	0	0	0	1	0	0	0	1	0	0	0	1	0	8	0	789.387	GH2_R_2-c10736_g1_i1_orf1;CL6243Contig2_orf1;CL6243Contig1_orf1;CL4274Contig4_orf1;CL4274Contig3_orf1;CL4274Contig2_orf1;CL4274Contig1_orf1	GH2_R_2-c10736_g1_i1_orf1	381	388	yes	no	2	0.010343	82.287	5	0					1
AVATDFSDFLSEDLEEK	MAMGTREKAVATDFSD	LSEDLEEKVKEAAEVS	K	A	V	E	K	V	2	0	0	3	0	0	3	0	0	0	2	1	0	2	0	2	1	0	0	1	0	17	0	1914.87	SCL9Contig54_orf1;GH1_28_1-c15568_g1_i1_orf1;GH1_16_2-c14501_g2_i2_orf1;SCL9Contig350_orf1	SCL9Contig54_orf1	233	249	yes	no	3	3.1669e-49	171.46	7	0
AVCAHPEVGVGLSEK	________________	VGVGLSEKVSITAFTP	K	A	V	E	K	V	2	0	0	0	1	0	2	2	1	0	1	1	0	0	1	1	0	0	0	3	0	15	0	1551.77	GH1_16_1-c39627_g1_i1_orf1	GH1_16_1-c39627_g1_i1_orf1	2	16	yes	yes	3;4	1.9368e-11	110.55	18	0
AVCFHQQQPLFVSGGDDYK	DEHEGPVRAVCFHQQQ	VSGGDDYKIKVWNYKL	R	A	V	Y	K	I	1	0	0	2	1	3	0	2	1	0	1	1	0	2	1	1	0	0	1	2	0	19	0	2195.01	SCL9Contig335_orf1;SCL9Contig244_orf1;GH2_R_2-c16092_g1_i1_orf1;GH2_16_1-c17930_g1_i2_orf1;GH1_R_1-c23089_g4_i2_orf1;SCL9Contig336_orf1;SCL9Contig272_orf1;SCL9Contig243_orf1;SCL9Contig161_orf1;GH2_16_1-c17930_g1_i1_orf1;GH1_R_1-c23089_g4_i1_orf1	SCL9Contig335_orf1	57	75	yes	no	3;4	1.6251e-18	122.14	8.33	0.471
AVCGRPEATPTK	VVSGGEVRAVCGRPEA	RPEATPTKTQAAHAHS	R	A	V	T	K	T	2	1	0	0	1	0	1	1	0	0	0	1	0	0	2	0	2	0	0	1	0	12	1	1285.64	CL175Contig3_orf1	CL175Contig3_orf1	144	155	yes	yes	3	0.00011071	84.821	12	0
AVCQILAR	GGGSGIGRAVCQILAR	AVCQILARDGARVSVC	R	A	V	A	R	D	2	1	0	0	1	1	0	0	0	1	1	0	0	0	0	0	0	0	0	1	0	8	0	929.512	GH2_16_2-c24756_g1_i1_orf1;CL1222Contig4_orf1;CL1222Contig2_orf1;GH1_R_2-c16502_g1_i1_orf1;GH1_R_1-c23055_g1_i3_orf1;GH2_28_1-c25173_g2_i2_orf1	GH2_16_2-c24756_g1_i1_orf1	40	47	yes	no	2	0.0028996	109.36	14.5	0.5
AVCQVLAR	GGGSGIGRAVCQVLAR	AVCQVLARDGARVSVC	R	A	V	A	R	D	2	1	0	0	1	1	0	0	0	0	1	0	0	0	0	0	0	0	0	2	0	8	0	915.496	CL11717Contig1_orf1	CL11717Contig1_orf1	45	52	yes	yes	2	0.0040172	99.799	10.5	0.5
AVCTHAPVSGIN	REFAGAARAVCTHAPV	HAPVSGIN________	R	A	V	I	N	-	2	0	1	0	1	0	0	1	1	1	0	0	0	0	1	1	1	0	0	2	0	12	0	1224.59	SCL6Contig618_orf1;SCL6Contig278_orf1	SCL6Contig618_orf1	432	443	yes	no	2;3	1.0337e-05	97.452	5.75	0.829					2	1
AVCVNSEK	TITEWVGKAVCVNSEK	AVCVNSEKGLGISPRA	K	A	V	E	K	G	1	0	1	0	1	0	1	0	0	0	0	1	0	0	0	1	0	0	0	2	0	8	0	905.428	CL121Contig2_orf1;GH2_16_1-c22579_g1_i4_orf1;CL121Contig1_orf1;GH1_R_2-c13152_g1_i4_orf2;GH1_16_1-c17757_g1_i2_orf1	CL121Contig2_orf1	760	767	yes	no	2;3	0.0025102	113.71	2	0		2
AVDALPLPISTPR	AVTAYLKRAVDALPLP	PLPISTPRWLRNLLGS	R	A	V	P	R	W	2	1	0	1	0	0	0	0	0	1	2	0	0	0	3	1	1	0	0	1	0	13	0	1348.77	CL4976Contig1_orf1	CL4976Contig1_orf1	90	102	yes	yes	2;3	0.00027576	76.357	3	0			2
AVDATRPVTCALSYPK	SNVVNSTKAVDATRPV	TCALSYPKYEEHAGSS	K	A	V	P	K	Y	3	1	0	1	1	0	0	0	0	0	1	1	0	0	2	1	2	0	1	2	0	16	1	1747.89	SCL2Contig1256_orf1	SCL2Contig1256_orf1	485	500	no	no	3;4	4.5347e-05	93.226	7.5	0.5
AVDCYYLVK	LFPRARYRAVDCYYLV	VDCYYLVKVLCAVHLP	R	A	V	V	K	V	1	0	0	1	1	0	0	0	0	0	1	1	0	0	0	0	0	0	2	2	0	9	0	1129.55	CL267Contig9_orf1;CL267Contig4_orf1;CL267Contig3_orf1	CL267Contig9_orf1	272	280	yes	no	2	0.00057961	98.044	12	0
AVDDAVNTFK	NYMDDIERAVDDAVNT	DDAVNTFKGLCRDGSC	R	A	V	F	K	G	2	0	1	2	0	0	0	0	0	0	0	1	0	1	0	0	1	0	0	2	0	10	0	1078.53	CL11993Contig1_orf1	CL11993Contig1_orf1	398	407	yes	yes	2	6.1066e-09	143	17	0
AVDFINQQEWIK	YFKQESAKAVDFINQQ	INQQEWIKAFEVFDSL	K	A	V	I	K	A	1	0	1	1	0	2	1	0	0	2	0	1	0	1	0	0	0	1	0	1	0	12	0	1489.76	CL9640Contig2_orf1;CL9640Contig1_orf1	CL9640Contig2_orf1	276	287	yes	no	3	0.00079418	70.089	9	0
AVDFVVPGAGK	HAHADQYKAVDFVVPG	FVVPGAGKLEISWTPA	K	A	V	G	K	L	2	0	0	1	0	0	0	2	0	0	0	1	0	1	1	0	0	0	0	3	0	11	0	1058.58	SCL16Contig99_orf1;SCL16Contig22_orf1;SCL16Contig21_orf1;SCL16Contig20_orf1;SCL16Contig19_orf1;GH2_R_1-c17476_g1_i1_orf1	SCL16Contig99_orf1	147	157	yes	no	2;3	1.3745e-05	105.46	15	0
AVDNVCIICR	DATPEELRAVDNVCII	DNVCIICREEMLTGAK	R	A	V	C	R	E	1	1	1	1	2	0	0	0	0	2	0	0	0	0	0	0	0	0	0	2	0	10	0	1218.58	CL31080Contig1_orf1;CL10610Contig1_orf1	CL31080Contig1_orf1	318	327	yes	no	2;3	2.3372e-05	100.69	8.5	0.5
AVDQAIER	GQLGTATRAVDQAIER	AVDQAIERTENNIKWM	R	A	V	E	R	T	2	1	0	1	0	1	1	0	0	1	0	0	0	0	0	0	0	0	0	1	0	8	0	900.466	CL58Contig5_orf1;CL58Contig12_orf1;CL58Contig11_orf1;CL58Contig10_orf1	CL58Contig5_orf1	960	967	yes	no	2;3	0.00097294	99.305	4	0.707			1	2	1
AVDSGIYVCR	LLSIPNARAVDSGIYV	DSGIYVCRISDERSSF	R	A	V	C	R	I	1	1	0	1	1	0	0	1	0	1	0	0	0	0	0	1	0	0	1	2	0	10	0	1138.54	CL3Contig29_orf1;CL3Contig25_orf1;GH1_28_1-c17527_g1_i3_orf1;CL3Contig18_orf1;CL3Contig15_orf1;CL3Contig16_orf1;CL3Contig17_orf1;CL3Contig14_orf1;CL3Contig20_orf1;CL3Contig27_orf1;GH2_16_2-c27199_g1_i3_orf1;GH1_R_2-c17254_g3_i6_orf1;CL3Contig46_orf1;CL3Contig45_orf1;CL3Contig28_orf1;CL3Contig47_orf1	CL3Contig45_orf1	3039	3048	no	no	2;3	1.0624e-06	130.98	5.33	0.471					2	1
AVDVIDFFPDVGDDLSK	SMATVGVKAVDVIDFF	DVGDDLSKITWGHAIN	K	A	V	S	K	I	1	0	0	5	0	0	0	1	0	1	1	1	0	2	1	1	0	0	0	3	0	17	0	1850.89	SCL1Contig2699_orf1;SCL1Contig2698_orf1;SCL1Contig169_orf1;SCL1Contig168_orf1;SCL1Contig1380_orf1;GH2_28_1-c14024_g1_i2_orf1;GH2_16_2-c27185_g2_i4_orf1	SCL1Contig2699_orf1	12	28	yes	no	3;4	4.4559e-12	117.8	14	0
AVEDIQAGLSLFETELDKR	GDQEALAKAVEDIQAG	FETELDKRGTMFYGGE	K	A	V	K	R	G	2	1	0	2	0	1	3	1	0	1	3	1	0	1	0	1	1	0	0	1	0	19	1	2133.1	CL8638Contig1_orf1;CL26539Contig1_orf1;CL8344Contig2_orf1;CL28857Contig1_orf1;CL11726Contig1_orf1;GH2_R_1-c18808_g1_i3_orf1;CL8344Contig1_orf1;CL28192Contig1_orf1	CL8638Contig1_orf1	180	198	yes	no	3	2.5276e-135	249.06	2.5	0.5		1	1
AVEEDLIDPK	THGTPFRRAVEEDLID	EEDLIDPKATVQIGLR	R	A	V	P	K	A	1	0	0	2	0	0	2	0	0	1	1	1	0	0	1	0	0	0	0	1	0	10	0	1127.57	SCL6Contig592_orf1;SCL6Contig102_orf1	SCL6Contig592_orf1	311	320	yes	no	2;3	0.00057955	81.625	2.5	0.5		2	2
AVEENFPTDRPINLCVGK	TFMELNRRAVEENFPT	PINLCVGKEWHRFPSS	R	A	V	G	K	E	1	1	2	1	1	0	2	1	0	1	1	1	0	1	2	0	1	0	0	2	0	18	1	2058.02	GH2_R_1-c17996_g1_i1_orf1;CL5438Contig1_orf1	GH2_R_1-c17996_g1_i1_orf1	441	458	yes	no	3	2.7172e-05	70.802	6	0						1
AVEEVKK	TSSEQIRKAVEEVKKT	KAVEEVKKTMPKEEQF	K	A	V	K	K	T	1	0	0	0	0	0	2	0	0	0	0	2	0	0	0	0	0	0	0	2	0	7	1	801.46	CL9328Contig1_orf1	CL9328Contig1_orf1	140	146	yes	yes	2	0.02512	95.531	1	0	1
AVEGEIVAK	PDYIMCPKAVEGEIVA	VEGEIVAKAKQILKEW	K	A	V	A	K	A	2	0	0	0	0	0	2	1	0	1	0	1	0	0	0	0	0	0	0	2	0	9	0	914.507	CL8345Contig1_orf1	CL8345Contig1_orf1	282	290	yes	yes	2;3	0.00028224	119.68	11.5	0.5
AVEGMVQVCQR	EAAKEVGRAVEGMVQV	GMVQVCQRATQDEALL	R	A	V	Q	R	A	1	1	0	0	1	2	1	1	0	0	0	0	1	0	0	0	0	0	0	3	0	11	0	1275.61	GH1_28_2-gc14618_g1_i2_orf1;GH1_16_1-c15705_g1_i3_orf1;CL26188Contig1_orf1;CL17688Contig1_orf1;CL16434Contig1_orf1;CL13863Contig1_orf1;CL13509Contig1_orf1;CL13294Contig1_orf1;CL10910Contig1_orf1	GH1_28_2-gc14618_g1_i2_orf1	767	777	yes	no	2;3	0.0003552	89.356	7	0
AVEILSDIIQNSK	CFSEDIGKAVEILSDI	SDIIQNSKFGEAEIER	K	A	V	S	K	F	1	0	1	1	0	1	1	0	0	3	1	1	0	0	0	2	0	0	0	1	0	13	0	1428.78	CL12017Contig1_orf1	CL12017Contig1_orf1	156	168	yes	yes	3	4.3705e-15	128.85	18	0
AVELDDK	EAGTAALKAVELDDKL	KAVELDDKLQGRAIQV	K	A	V	D	K	L	1	0	0	2	0	0	1	0	0	0	1	1	0	0	0	0	0	0	0	1	0	7	0	788.392	GH1_28_1-c17699_g1_i1_orf1;SCL8Contig40_orf1;SCL8Contig132_orf1;SCL8Contig377_orf1	GH1_28_1-c17699_g1_i1_orf1	489	495	no	no	2	0.013896	93.374	5	0					1
AVELDDKLQGR	EAGTAALKAVELDDKL	LDDKLQGRAIQVRVVQ	K	A	V	G	R	A	1	1	0	2	0	1	1	1	0	0	2	1	0	0	0	0	0	0	0	1	0	11	1	1242.66	GH1_28_1-c17699_g1_i1_orf1;SCL8Contig40_orf1;SCL8Contig132_orf1;SCL8Contig377_orf1	GH1_28_1-c17699_g1_i1_orf1	489	499	no	no	2;3	2.5412e-28	179.19	9.5	8.5	2
AVENSGTAVGLR	FQVEYAQKAVENSGTA	SGTAVGLRCKDGVVFA	K	A	V	L	R	C	2	1	1	0	0	0	1	2	0	0	1	0	0	0	0	1	1	0	0	2	0	12	0	1172.61	GH2_16_1-c19456_g1_i1_orf1;CL11434Contig1_orf1	GH2_16_1-c19456_g1_i1_orf1	32	43	yes	no	2	1.1629e-06	108.23	1	0	1
AVFDDVGK	VIGKSDLRAVFDDVGK	AVFDDVGKIATDKELE	R	A	V	G	K	I	1	0	0	2	0	0	0	1	0	0	0	1	0	1	0	0	0	0	0	2	0	8	0	849.423	CL32147Contig1_orf1;CL8509Contig1_orf1	CL32147Contig1_orf1	69	76	yes	no	2;3	0.0028619	109.71	16	0
AVFPSIVGR	FAGDDAPRAVFPSIVG	VFPSIVGRPRHQGVMV	R	A	V	G	R	P	1	1	0	0	0	0	0	1	0	1	0	0	0	1	1	1	0	0	0	2	0	9	0	944.544	CL9Contig15_orf1;CL9Contig24_orf1;CL9Contig18_orf1;GH1_R_1-c14572_g1_i1_orf1;CL9Contig30_orf1;CL9Contig26_orf1;GH1_R_1-c5351_g1_i1_orf1;GH1_16_1-c19101_g1_i1_orf1AF300705_1;GH2_16_1-c22639_g1_i5_orf1;GH1_28_2-gc17076_g2_i1_orf1;CL9Contig4_orf1;GH1_R_1-c22830_g1_i2_orf1;CL9Contig8_orf1AF300705_1;CL9Contig5_orf1AF300705_1;CL9Contig22_orf1AF300705_1;CL9Contig21_orf1AF300705_1;GH2_16_1-c22639_g1_i4_o…	CL9Contig8_orf1AF300705_1	35	43	no	no	2;3	4.1213e-07	136.8	5.67	0.471					1	2
AVGFVHSPLLQETPR	SVWEGGTRAVGFVHSP	PLLQETPRVHSGLLHI	R	A	V	P	R	V	1	1	0	0	0	1	1	1	1	0	2	0	0	1	2	1	1	0	0	2	0	15	0	1649.89	CL6694Contig1_orf1;CL6694Contig2_orf1;CL6694Contig3_orf1	CL6694Contig2_orf1	344	358	no	no	2;3;4	1.5993e-40	172.82	3.4	0.49			3	2
AVGLTDTK	MVARLGARAVGLTDTK	AVGLTDTKMQ______	R	A	V	T	K	M	1	0	0	1	0	0	0	1	0	0	1	1	0	0	0	0	2	0	0	1	0	8	0	803.439	CL11539Contig1_orf1	CL11539Contig1_orf1	139	146	yes	yes	2;3	0.003108	107.57	6.67	0.471						1
AVHSPEQR	TRKLTDIKAVHSPEQR	AVHSPEQRGALIQVLE	K	A	V	Q	R	G	1	1	0	0	0	1	1	0	1	0	0	0	0	0	1	1	0	0	0	1	0	8	0	922.462	SCL1Contig3556_orf1;GH2_R_2-c15457_g1_i1_orf1;GH2_28_1-c25086_g3_i1_orf1	SCL1Contig3556_orf1	358	365	yes	no	2;3	0.0036327	101.72	11	0
AVHSYVR				A	V	V	R		1	1	0	0	0	0	0	0	1	0	0	0	0	0	0	1	0	0	1	2	0	7	0	830.44		REV__CL2329Contig2_orf1			yes	no	3	0.0051399	83.287	10.5	0.5
AVICDLPTSQGAK	RIVREGGRAVICDLPT	LPTSQGAKVASDLGDS	R	A	V	A	K	V	2	0	0	1	1	1	0	1	0	1	1	1	0	0	1	1	1	0	0	1	0	13	0	1358.69	SCL1Contig922_orf1;SCL1Contig3594_orf1	SCL1Contig922_orf1	44	56	yes	no	2;3	2.6322e-35	182.33	10	0
AVITTTDAER	MKVTVADRAVITTTDA	ITTTDAERVCVTPAGL	R	A	V	E	R	V	2	1	0	1	0	0	1	0	0	1	0	0	0	0	0	0	3	0	0	1	0	10	0	1075.55	CL10046Contig1_orf1	CL10046Contig1_orf1	469	478	yes	yes	2	0.010237	68.485	8	0
AVIVCVK	LHDGSRVKAVIVCVKG	KAVIVCVKGRPEEEEE	K	A	V	V	K	G	1	0	0	0	1	0	0	0	0	1	0	1	0	0	0	0	0	0	0	3	0	7	0	787.463	CL8663Contig1_orf1	CL8663Contig1_orf1	246	252	yes	yes	2;3	0.0059844	118.06	11	0
AVIVLGHSK	TTFEEIRRAVIVLGHS	VIVLGHSKEEHIKTEA	R	A	V	S	K	E	1	0	0	0	0	0	0	1	1	1	1	1	0	0	0	1	0	0	0	2	0	9	0	922.56	CL8315Contig2_orf1;CL8315Contig1_orf1;CL10753Contig2_orf1;CL10753Contig1_orf1	CL8315Contig2_orf1	1953	1961	yes	no	3	0.00039209	89.698	15	0
AVLAESYER	GPFLLGVKAVLAESYE	VLAESYERIHRSNLVG	K	A	V	E	R	I	2	1	0	0	0	0	2	0	0	0	1	0	0	0	0	1	0	0	1	1	0	9	0	1036.52	GH1_R_1-c4072_g1_i1_orf1	GH1_R_1-c4072_g1_i1_orf1	13	21	yes	yes	2	0.00062077	103.55	9	0
AVLAPNWK	LGRYYKSRAVLAPNWK	AVLAPNWKYESSTASA	R	A	V	W	K	Y	2	0	1	0	0	0	0	0	0	0	1	1	0	0	1	0	0	1	0	1	0	8	0	897.507	CL11777Contig2_orf1;CL11777Contig1_orf1	CL11777Contig2_orf1	158	165	yes	no	2;3	0.00072355	108.24	14.5	0.5
AVLCPVPR	TVFDEAIRAVLCPVPR	AVLCPVPRPKNKRKCL	R	A	V	P	R	P	1	1	0	0	1	0	0	0	0	0	1	0	0	0	2	0	0	0	0	2	0	8	0	910.506	CL9913Contig1_orf1	CL9913Contig1_orf1	117	124	yes	yes	2	0.018005	73.616	14.5	0.5
AVLENALR	FLDITNPKAVLENALR	AVLENALRNFACLTTD	K	A	V	L	R	N	2	1	1	0	0	0	1	0	0	0	2	0	0	0	0	0	0	0	0	1	0	8	0	884.508	CL8524Contig1_orf1;GH1_R_1-c38517_g1_i1_orf1	CL8524Contig1_orf1	149	156	yes	no	2	0.0087563	84.083	15	0
AVLEPINILR	KRYDYDDKAVLEPINI	LEPINILRSFDSSSMA	K	A	V	L	R	S	1	1	1	0	0	0	1	0	0	2	2	0	0	0	1	0	0	0	0	1	0	10	0	1136.69	SCL12Contig133_orf1;SCL12Contig132_orf1;SCL12Contig106_orf1;SCL12Contig65_orf1;SCL12Contig159_orf1;SCL12Contig144_orf1;GH2_R_2-c19312_g4_i1_orf1;SCL12Contig173_orf1;GH2_28_2-c18419_g1_i8_orf1;GH2_28_2-c18419_g1_i1_orf1;SCL12Contig158_orf1;GH1_R_1-c23441_g1_i5_orf1;GH1_R_1-c23441_g1_i1_orf1;GH1_28_1-c17632_g1_i5_orf1;GH1_28_1-c17632_g1_i4_orf1;GH1_28_2-gc17766_g1_i1_orf1	SCL12Contig133_orf1	198	207	yes	no	2;3	0.00029413	88.134	6	0						2
AVLITGCDSGFGR	KNIDGNGKAVLITGCD	GCDSGFGRLLAISLDK	K	A	V	G	R	L	1	1	0	1	1	0	0	3	0	1	1	0	0	1	0	1	1	0	0	1	0	13	0	1351.66	CL10525Contig1_orf1	CL10525Contig1_orf1	68	80	yes	yes	2;3	9.1393e-27	163.93	9.5	8.5	2
AVLPLQSLDER	NGLQGQAKAVLPLQSL	PLQSLDERLSDATLEA	K	A	V	E	R	L	1	1	0	1	0	1	1	0	0	0	3	0	0	0	1	1	0	0	0	1	0	11	0	1239.68	CL8315Contig2_orf1;CL8315Contig1_orf1;CL10753Contig2_orf1;CL10753Contig1_orf1	CL8315Contig2_orf1	2114	2124	yes	no	2;3	2.58e-05	96.113	4	0				2
AVLVEECR	IHDNTQGRAVLVEECR	AVLVEECRCPTGYVGL	R	A	V	C	R	C	1	1	0	0	1	0	2	0	0	0	1	0	0	0	0	0	0	0	0	2	0	8	0	974.486	CL3Contig12_orf1;CL3Contig9_orf1;CL3Contig50_orf1;CL3Contig29_orf1;CL3Contig25_orf1;CL3Contig11_orf1;CL3Contig10_orf1;CL3Contig51_orf1;GH2_28_2-c16071_g1_i3_orf1;CL3Contig27_orf1;GH2_16_2-c27199_g1_i3_orf1;GH1_R_2-c17254_g3_i6_orf1;CL3Contig46_orf1;CL3Contig7_orf1;CL26242Contig1_orf1;CL3Contig45_orf1;CL3Contig28_orf1;CL3Contig47_orf1	CL3Contig45_orf1	1535	1542	no	no	2;3	0.0005767	114.78	8.5	0.5
AVMAAVR	NAVLSASRAVMAAVRP	RAVMAAVRPGVSWVEM	R	A	V	V	R	P	3	1	0	0	0	0	0	0	0	0	0	0	1	0	0	0	0	0	0	2	0	7	0	716.4	CL5813Contig3_orf1;CL5813Contig2_orf1;CL5813Contig1_orf1	CL5813Contig3_orf1	332	338	yes	no	2	0.021898	83.087	13	0
AVMEDFDGSK	TWEPHQLRAVMEDFDG	MEDFDGSKTWVQYNVF	R	A	V	S	K	T	1	0	0	2	0	0	1	1	0	0	0	1	1	1	0	1	0	0	0	1	0	10	0	1097.47	CL5365Contig1_orf1	CL5365Contig1_orf1	236	245	yes	yes	2;3	1.4201e-08	138.76	7.5	0.5
AVMHNPDDKTK	TPGMQLIRAVMHNPDD	HNPDDKTKIKLLYFSE	R	A	V	T	K	I	1	0	1	2	0	0	0	0	1	0	0	2	1	0	1	0	1	0	0	1	0	11	1	1254.6	CL10447Contig1_orf1	CL10447Contig1_orf1	677	687	yes	yes	4	0.033451	44.847	4	0				1
AVNAHAYVNAAFR	RSFKITPRAVNAHAYV	AYVNAAFRFQVDENDG	R	A	V	F	R	F	5	1	2	0	0	0	0	0	1	0	0	0	0	1	0	0	0	0	1	2	0	13	0	1402.71	CL9516Contig1_orf1	CL9516Contig1_orf1	425	437	yes	yes	3	1.3512e-07	99.539	15.5	1.12
AVNSIAASNVK	SSPTRFIKAVNSIAAS	SIAASNVKADSSAQLR	K	A	V	V	K	A	3	0	2	0	0	0	0	0	0	1	0	1	0	0	0	2	0	0	0	2	0	11	0	1072.59	SCL1Contig3969_orf1;SCL1Contig1034_orf1;SCL1Contig527_orf1;SCL1Contig1480_orf1;SCL1Contig528_orf1	SCL1Contig1480_orf1	115	125	no	no	2;3	6.5685e-12	139.78	1.67	0.471	1	2
AVPEEMELAR	RKGFTNIRAVPEEMEL	PEEMELAREEMCEFLP	R	A	V	A	R	E	2	1	0	0	0	0	3	0	0	0	1	0	1	0	1	0	0	0	0	1	0	10	0	1143.56	CL4215Contig1_orf1	CL4215Contig1_orf1	377	386	yes	yes	2;3	0.00029743	85.533	4	0				2
AVPMPDGLADDIEAGK	KHNRLYMRAVPMPDGL	ADDIEAGKVTPRDDPK	R	A	V	G	K	V	3	0	0	3	0	0	1	2	0	1	1	1	1	0	2	0	0	0	0	1	0	16	0	1597.77	GH2_16_2-c10441_g1_i1_orf1;CL6629Contig2_orf1	GH2_16_2-c10441_g1_i1_orf1	624	639	yes	no	2;3	6.952e-42	169.02	10	0
AVPQGVPFWGK	TWKFVNNRAVPQGVPF	QGVPFWGKGEPNSGNT	R	A	V	G	K	G	1	0	0	0	0	1	0	2	0	0	0	1	0	1	2	0	0	1	0	2	0	11	0	1184.63	CL10079Contig1_orf1;CL32929Contig1_orf1	CL10079Contig1_orf1	170	180	yes	no	2;3;4	7.7837e-10	129.89	15.5	0.5
AVPVTLTIK	PENQMKPRAVPVTLTI	VPVTLTIKELHKVSRE	R	A	V	I	K	E	1	0	0	0	0	0	0	0	0	1	1	1	0	0	1	0	2	0	0	2	0	9	0	940.596	SCL2Contig1180_orf1	SCL2Contig1180_orf1	249	257	yes	yes	2	0.00046526	114.86	14	0
AVSEGYTVVEMDEPPQK	ATGVGCEKAVSEGYTV	EMDEPPQKFTTSVIKD	K	A	V	Q	K	F	1	0	0	1	0	1	3	1	0	0	0	1	1	0	2	1	1	0	1	3	0	17	0	1877.87	CL1104Contig3_orf1;GH1_16_2-c18438_g1_i3_orf1;CL1104Contig4_orf1;CL1104Contig5_orf1;CL1104Contig6_orf1;CL1104Contig2_orf1;CL1104Contig7_orf1;CL1104Contig1_orf1	CL1104Contig3_orf1	397	413	yes	no	3	7.0028e-25	135.47	7	0
AVSGLDIK	YWPGLFAKAVSGLDIK	AVSGLDIKALVANVGS	K	A	V	I	K	A	1	0	0	1	0	0	0	1	0	1	1	1	0	0	0	1	0	0	0	1	0	8	0	801.46	CL10220Contig1_orf1	CL10220Contig1_orf1	55	62	yes	yes	2;3	0.00094829	105.52	10	0.707
AVSPCYFLTEALTEGVLR	EGFGSCAKAVSPCYFL	ALTEGVLRHCITIPNA	K	A	V	L	R	H	2	1	0	0	1	0	2	1	0	0	3	0	0	1	1	1	2	0	1	2	0	18	0	2025.02	SCL2Contig1180_orf1	SCL2Contig1180_orf1	729	746	yes	yes	2	6.7324e-105	230.07	18	0
AVSVGLGAR	TYSEVQEKAVSVGLGA	VSVGLGARQRGLQPLD	K	A	V	A	R	Q	2	1	0	0	0	0	0	2	0	0	1	0	0	0	0	1	0	0	0	2	0	9	0	828.482	CL215Contig5_orf1;CL215Contig3_orf1;CL215Contig2_orf1	CL215Contig5_orf1	99	107	yes	no	2	0.0021924	85.744	10	0
AVTCVEDGK	TKLEVMEKAVTCVEDG	VTCVEDGKNPWWDAFS	K	A	V	G	K	N	1	0	0	1	1	0	1	1	0	0	0	1	0	0	0	0	1	0	0	2	0	9	0	977.449	GH1_16_2-c6574_g1_i1_orf1;CL7114Contig1_orf1;GH2_R_2-c16565_g1_i2_orf1	GH1_16_2-c6574_g1_i1_orf1	279	287	no	no	2	0.00010433	127.76	8	0
AVTCVEDGKNPWWDAFSAACK	TKLEVMEKAVTCVEDG	DAFSAACKKMGVVLEK	K	A	V	C	K	K	4	0	1	2	2	0	1	1	0	0	0	2	0	1	1	1	1	2	0	2	0	21	1	2411.07	GH1_16_2-c6574_g1_i1_orf1;CL7114Contig1_orf1;GH2_R_2-c16565_g1_i2_orf1	GH1_16_2-c6574_g1_i1_orf1	279	299	no	no	3	3.2077e-38	155.76	14	0
AVTEIYPLGR	DLERFGKRAVTEIYPL	TEIYPLGRECERNQPF	R	A	V	G	R	E	1	1	0	0	0	0	1	1	0	1	1	0	0	0	1	0	1	0	1	1	0	10	0	1117.61	CL8243Contig1_orf1	CL8243Contig1_orf1	114	123	yes	yes	2	7.7719e-06	118.03	15	0
AVTLIGR	LLDKIQDRAVTLIGRT	RAVTLIGRTANEADIN	R	A	V	G	R	T	1	1	0	0	0	0	0	1	0	1	1	0	0	0	0	0	1	0	0	1	0	7	0	728.454	CL955Contig1_orf1	CL955Contig1_orf1	851	857	yes	yes	2	0.034957	76.035	15	0
AVTLSCGGR	RDSTGMDKAVTLSCGG	VTLSCGGRMPLVGLGC	K	A	V	G	R	M	1	1	0	0	1	0	0	2	0	0	1	0	0	0	0	1	1	0	0	1	0	9	0	919.455	CL9304Contig1_orf1	CL9304Contig1_orf1	23	31	yes	yes	2;3	1.6178e-05	133.13	6	0						2
AVTVQDIEDSHTLSCPR	RPIVDAFKAVTVQDIE	SHTLSCPRTGQPCKGR	K	A	V	P	R	T	1	1	0	2	1	1	1	0	1	1	1	0	0	0	1	2	2	0	0	2	0	17	0	1926.91	SCL2Contig503_orf1;SCL2Contig383_orf1;SCL2Contig540_orf1;GH1_16_2-c19130_g1_i1_orf1;GH2_R_2-c19405_g1_i1_orf1;SCL2Contig1163_orf1	SCL2Contig503_orf1	187	203	no	no	3;4	1.1864e-95	225.13	8.67	0.471
AVVDYQK	VCGEITSKAVVDYQKI	KAVVDYQKIVRDTIKK	K	A	V	Q	K	I	1	0	0	1	0	1	0	0	0	0	0	1	0	0	0	0	0	0	1	2	0	7	0	821.428	CL4807Contig2_orf1;CL4807Contig1_orf1	CL4807Contig2_orf1	103	109	yes	no	2	0.010077	101.28	5	0					1
AVVFVDNHDNQR	WGMAPSEKAVVFVDNH	VDNHDNQRGHGGAGDI	K	A	V	Q	R	G	1	1	2	2	0	1	0	0	1	0	0	0	0	1	0	0	0	0	0	3	0	12	0	1412.68	GH2_28_2-c13208_g1_i1_orf1;GH1_28_2-gc12926_g1_i3_orf1;CL5591Contig3_orf1;CL5591Contig2_orf1;CL5591Contig1_orf1	GH2_28_2-c13208_g1_i1_orf1	321	332	yes	no	2;3;4	2.1791e-72	229.97	14.7	0.471
AVVICPTDEDLK	GFAGFKRRAVVICPTD	CPTDEDLKKRTEKRER	R	A	V	L	K	K	1	0	0	2	1	0	1	0	0	1	1	1	0	0	1	0	1	0	0	2	0	12	0	1358.68	SCL11Contig155_orf1;SCL11Contig154_orf1;GH2_16_2-c24968_g1_i4_orf1;SCL11Contig46_orf1;SCL11Contig228_orf1;SCL11Contig45_orf1;SCL11Contig229_orf1;SCL11Contig47_orf1;SCL11Contig230_orf1;SCL11Contig201_orf1;SCL11Contig98_orf1;SCL11Contig96_orf1;SCL11Contig227_orf1;SCL11Contig97_orf1;CL14443Contig1_orf1	SCL11Contig155_orf1	472	483	yes	no	2;3;4	1.6316e-22	167.71	11	0
AVVICPTDEDLKK	GFAGFKRRAVVICPTD	PTDEDLKKRTEKRERE	R	A	V	K	K	R	1	0	0	2	1	0	1	0	0	1	1	2	0	0	1	0	1	0	0	2	0	13	1	1486.77	SCL11Contig155_orf1;SCL11Contig154_orf1;GH2_16_2-c24968_g1_i4_orf1;SCL11Contig46_orf1;SCL11Contig228_orf1;SCL11Contig45_orf1;SCL11Contig229_orf1;SCL11Contig47_orf1;SCL11Contig230_orf1;SCL11Contig201_orf1;SCL11Contig98_orf1;SCL11Contig96_orf1;SCL11Contig227_orf1;SCL11Contig97_orf1;CL14443Contig1_orf1	SCL11Contig155_orf1	472	484	yes	no	3;4	1.6504e-11	120.87	2	0		2
AVVITDER	SVFGELEKAVVITDER	AVVITDERGRATGEGV	K	A	V	E	R	G	1	1	0	1	0	0	1	0	0	1	0	0	0	0	0	0	1	0	0	2	0	8	0	901.487	GH1_R_1-c17005_g2_i4_orf1;CL8175Contig1_orf1;GH2_16_2-c25708_g1_i2_orf1;SCL2Contig542_orf1;SCL2Contig469_orf1;SCL2Contig470_orf1;SCL2Contig727_orf1	GH1_R_1-c17005_g2_i4_orf1	200	207	yes	no	2	0.0075337	86.095	8	0
AVVITGCDTGFGNALAIR	LKVSPTGKAVVITGCD	FGNALAIRLHQLGFRV	K	A	V	I	R	L	3	1	1	1	1	0	0	3	0	2	1	0	0	1	0	0	2	0	0	2	0	18	0	1833.94	CL11376Contig1_orf1	CL11376Contig1_orf1	71	88	yes	yes	2	2.7878e-213	299.1	5	0					1
AVVNAKPLK	TVKFGSHRAVVNAKPL	VVNAKPLKIDIYNGND	R	A	V	L	K	I	2	0	1	0	0	0	0	0	0	0	1	2	0	0	1	0	0	0	0	2	0	9	1	938.591	CL9642Contig1_orf1	CL9642Contig1_orf1	144	152	yes	yes	2;3	1.2375e-07	107.57	18	0
AVVVDDSQK	________________	VVVDDSQKSYQEAFDI	R	A	V	Q	K	S	1	0	0	2	0	1	0	0	0	0	0	1	0	0	0	1	0	0	0	3	0	9	0	959.492	CL1619Contig3_orf1;CL1619Contig2_orf1	CL1619Contig3_orf1	7	15	yes	no	2	0.00048262	114.4	10	0
AVVVHAGEDDLGLGGDSGSLSTGNAGGR	GWYSVLGRAVVVHAGE	STGNAGGRVACCTIFA	R	A	V	G	R	V	3	1	1	3	0	0	1	8	1	0	3	0	0	0	0	3	1	0	0	3	0	28	0	2567.22	GH1_R_2-c12439_g1_i2_orf1;CL3654Contig4_orf1;CL3654Contig3_orf1;CL3654Contig2_orf1;CL3654Contig1_orf1;CL19660Contig1_orf1	GH1_R_2-c12439_g1_i2_orf1	164	191	yes	no	3;4	7.3504e-211	275.02	7.33	0.471
AVWGFCEFLK	IIKVSGVRAVWGFCEF	WGFCEFLKGSGNPGAL	R	A	V	L	K	G	1	0	0	0	1	0	1	1	0	0	1	1	0	2	0	0	0	1	0	1	0	10	0	1255.61	GH2_28_1-c26611_g1_i1_orf1;SCL1Contig4034_orf1	GH2_28_1-c26611_g1_i1_orf1	550	559	yes	no	2	1.9754e-08	135.86	7	0
AVWIEGGLHAR	AYWMMKRRAVWIEGGL	IEGGLHAREWISPAVA	R	A	V	A	R	E	2	1	0	0	0	0	1	2	1	1	1	0	0	0	0	0	0	1	0	1	0	11	0	1207.65	GH2_R_2-c24210_g1_i1_orf1	GH2_R_2-c24210_g1_i1_orf1	37	47	yes	yes	3	0.00038189	82.029	18	0
AVYAHFPINCVISNNNQSVEIR	VGFQYKMRAVYAHFPI	NNQSVEIRNFLGQKYI	R	A	V	I	R	N	2	1	4	0	1	1	1	0	1	3	0	0	0	1	1	2	0	0	1	3	0	22	0	2544.25	CL990Contig6_orf1	CL990Contig6_orf1	116	137	yes	yes	3	4.1147e-38	147.25	7	0
AVYEGCVHQVLER	FVKLPGQRAVYEGCVH	CVHQVLERSIYLAFNP	R	A	V	E	R	S	1	1	0	0	1	1	2	1	1	0	1	0	0	0	0	0	0	0	1	3	0	13	0	1558.76	SCL1Contig3803_orf1;SCL1Contig1251_orf1	SCL1Contig3803_orf1	357	369	yes	no	3	7.8353e-06	94.09	17	0
AVYGVDVSPAR	VARALGARAVYGVDVS	GVDVSPARLELAKQMG	R	A	V	A	R	L	2	1	0	1	0	0	0	1	0	0	0	0	0	0	1	1	0	0	1	3	0	11	0	1132.59	CL2296Contig2_orf1;CL2296Contig1_orf1;CL2296Contig3_orf1	CL2296Contig2_orf1	209	219	yes	no	2	4.9239e-10	131.42	8	0
AVYVFDYDDEAGAISNQR	YYIDSPAKAVYVFDYD	AGAISNQRVLLDYESA	K	A	V	Q	R	V	3	1	1	3	0	1	1	1	0	1	0	0	0	1	0	1	0	0	2	2	0	18	0	2031.92	CL920Contig3_orf1;GH2_R_2-c18748_g1_i2_orf1;CL920Contig8_orf1;CL920Contig7_orf1;CL920Contig10_orf1;CL920Contig1_orf1	CL920Contig3_orf1	224	241	yes	no	3	2.3977e-13	119.99	7	0
AWALSEPNLGPCVER	EPFWNTSRAWALSEPN	NLGPCVERTVLVWAPC	R	A	W	E	R	T	2	1	1	0	1	0	2	1	0	0	2	0	0	0	2	1	0	1	0	1	0	15	0	1697.82	CL129Contig9_orf1;CL129Contig5_orf1;CL129Contig6_orf1;CL129Contig2_orf1;CL129Contig11_orf1	CL129Contig9_orf1	42	56	yes	no	3	0.00044977	62.357	5	0					1
AWCTHHFACALCDTK	DVVMALNKAWCTHHFA	ACALCDTKMTQKTKFF	K	A	W	T	K	M	3	0	0	1	3	0	0	0	2	0	1	1	0	1	0	0	2	1	0	0	0	15	0	1876.78	SCL6Contig426_orf1;SCL6Contig425_orf1;GH1_16_1-c21038_g2_i1_orf1	SCL6Contig426_orf1	296	310	yes	no	4	0.00028638	68.044	17	0
AWDIALSPLK	DPNLVIKKAWDIALSP	DIALSPLKSVPMNLFL	K	A	W	L	K	S	2	0	0	1	0	0	0	0	0	1	2	1	0	0	1	1	0	1	0	0	0	10	0	1112.62	SCL1Contig3623_orf1;SCL1Contig2584_orf2;GH1_R_1-c23640_g1_i1_orf1	SCL1Contig3623_orf1	63	72	yes	no	2;3	1.3324e-05	112.13	4	0				2
AWDLGVATMK	LGKGEVIKAWDLGVAT	DLGVATMKKGEIAKFT	K	A	W	M	K	K	2	0	0	1	0	0	0	1	0	0	1	1	1	0	0	0	1	1	0	1	0	10	0	1090.55	CL3098Contig6_orf1;GH2_R_1-c15233_g1_i1_orf1;CL3098Contig7_orf1;CL3098Contig5_orf1;CL3098Contig4_orf1;CL3098Contig3_orf1;CL3098Contig2_orf1;CL3098Contig1_orf1	CL3098Contig6_orf1	94	103	yes	no	2;3	2.2026e-12	149.96	9.5	8.5	2
AWEAAASYMNYEFSNIR	EMREQLERAWEAAASY	NYEFSNIRNLGQEMIQ	R	A	W	I	R	N	4	1	2	0	0	0	2	0	0	1	0	0	1	1	0	2	0	1	2	0	0	17	0	2021.89	SCL2Contig448_orf1;SCL2Contig321_orf1;SCL2Contig1196_orf1;SCL2Contig370_orf1;SCL2Contig368_orf1;SCL2Contig369_orf1	SCL2Contig448_orf1	5183	5199	yes	no	3	1.0071e-07	102.08	14	0
AWEHLRPGFVDGIHPR	VCSGSVWKAWEHLRPG	FVDGIHPRCEKDRVIP	K	A	W	P	R	C	1	2	0	1	0	0	1	2	2	1	1	0	0	1	2	0	0	1	0	1	0	16	1	1885.97	GH2_R_2-c4092_g1_i1_orf1;CL6118Contig1_orf1;CL6118Contig2_orf1	GH2_R_2-c4092_g1_i1_orf1	96	111	yes	no	5	0.0010479	58.814	5	0					1
AWELYHDAAAVK	IGENQFQKAWELYHDA	YHDAAAVKMSGPVQFA	K	A	W	V	K	M	4	0	0	1	0	0	1	0	1	0	1	1	0	0	0	0	0	1	1	1	0	12	0	1372.68	GH1_16_1-c16972_g1_i2_orf1;CL9191Contig1_orf1	GH1_16_1-c16972_g1_i2_orf1	342	353	yes	no	3;4	1.0754e-10	124.12	5	0					2
AWEPLAQEPPK	ARKMLEWKAWEPLAQE	PLAQEPPKGQWQWPIK	K	A	W	P	K	G	2	0	0	0	0	1	2	0	0	0	1	1	0	0	3	0	0	1	0	0	0	11	0	1264.65	CL7512Contig1_orf1;CL7512Contig2_orf1	CL7512Contig1_orf1	106	116	yes	no	2;3	7.1763e-08	111.63	18	0
AWEVDTCR	LWRMNDSKAWEVDTCR	AWEVDTCRGHYNNVSC	K	A	W	C	R	G	1	1	0	1	1	0	1	0	0	0	0	0	0	0	0	0	1	1	0	1	0	8	0	1035.44	SCL9Contig335_orf1;SCL9Contig244_orf1;GH2_R_2-c16092_g1_i1_orf1;GH2_16_1-c17930_g1_i2_orf1;GH1_R_1-c23089_g4_i2_orf1;SCL9Contig336_orf1;SCL9Contig272_orf1;SCL9Contig243_orf1;SCL9Contig161_orf1;GH2_16_1-c17930_g1_i1_orf1;GH1_R_1-c23089_g4_i1_orf1;GH1_R_1-c295_g1_i1_orf1	SCL9Contig335_orf1	243	250	yes	no	2	0.011668	80.787	9.5	0.5
AWFNPDQLDPR	NFAVFNPRAWFNPDQL	NPDQLDPRVVDLIYWR	R	A	W	P	R	V	1	1	1	2	0	1	0	0	0	0	1	0	0	1	2	0	0	1	0	0	0	11	0	1357.64	CL2626Contig1_orf1	CL2626Contig1_orf1	457	467	yes	yes	3	0.0029907	61.344	6	0						1
AWGICVK	IEGLSWAKAWGICVKT	KAWGICVKTCAYTNHT	K	A	W	V	K	T	1	0	0	0	1	0	0	1	0	1	0	1	0	0	0	0	0	1	0	1	0	7	0	832.427	CL11880Contig1_orf1	CL11880Contig1_orf1	371	377	yes	yes	2;3	0.0075652	106.76	14	0
AWLDENTASK	STCWPIIRAWLDENTA	LDENTASKIQFIKQVN	R	A	W	S	K	I	2	0	1	1	0	0	1	0	0	0	1	1	0	0	0	1	1	1	0	0	0	10	0	1133.54	CL2734Contig5_orf1;CL2734Contig4_orf1;CL2734Contig2_orf1	CL2734Contig5_orf1	191	200	yes	no	2;3	1.0343e-08	140.78	17	0
AWLLSPVLTVEGDDSVDCK	EKDMKTYRAWLLSPVL	GDDSVDCKLRFHYYMY	R	A	W	C	K	L	1	0	0	3	1	0	1	1	0	0	3	1	0	0	1	2	1	1	0	3	0	19	0	2103.02	GH2_28_1-c26508_g1_i2_orf1;GH2_R_1-c19664_g1_i2_orf1;GH2_R_1-c19664_g1_i1_orf1;GH2_28_1-c26508_g1_i1_orf1;GH1_28_1-c30120_g1_i1_orf1;CL1013Contig2_orf1;GH2_28_2-c18492_g2_i1_orf1;GH1_28_2-gc18058_g2_i1_orf1;GH1_R_2-c17294_g1_i1_orf1;GH1_16_1-c21176_g3_i3_orf1;CL1013Contig4_orf1	GH2_28_1-c26508_g1_i2_orf1	8547	8565	yes	no	3;4	1.4267e-35	154.51	3	0			2
AWLTEER	GSKVCPAKAWLTEERE	KAWLTEEREEFLVATV	K	A	W	E	R	E	1	1	0	0	0	0	2	0	0	0	1	0	0	0	0	0	1	1	0	0	0	7	0	903.445	CL8517Contig1_orf1	CL8517Contig1_orf1	355	361	yes	yes	2;3	0.0063888	99.375	14.5	0.5
AWLTEEREEFLVATVK	GSKVCPAKAWLTEERE	EFLVATVKGLTGTLLR	K	A	W	V	K	G	2	1	0	0	0	0	4	0	0	0	2	1	0	1	0	0	2	1	0	2	0	16	1	1920	CL8517Contig1_orf1	CL8517Contig1_orf1	355	370	yes	yes	2;3;4	5.9226e-160	278.15	4.38	0.484				5	3
AWLWDIK	GFVVLWDKAWLWDIKH	KAWLWDIKHCWYDYPE	K	A	W	I	K	H	1	0	0	1	0	0	0	0	0	1	1	1	0	0	0	0	0	2	0	0	0	7	0	930.496	GH2_16_2-c25035_g1_i3_orf1;GH1_16_1-c21284_g1_i3_orf1;SCL12Contig42_orf1;SCL12Contig203_orf1;SCL12Contig103_orf1;GH2_R_1-c19453_g2_i1_orf1;GH1_R_1-c22568_g1_i2_orf1;SCL12Contig71_orf1;SCL12Contig202_orf1;SCL12Contig128_orf1;SCL12Contig126_orf1;SCL12Contig12_orf1;GH2_28_2-c18434_g1_i2_orf1;GH1_R_2-c17071_g1_i3_orf1	GH2_16_2-c25035_g1_i3_orf1	168	174	yes	no	3	0.0037651	89.673	8	0
AWSVLYNDK	SFVNSTAKAWSVLYND	WSVLYNDKGSALDAVE	K	A	W	D	K	G	1	0	1	1	0	0	0	0	0	0	1	1	0	0	0	1	0	1	1	1	0	9	0	1094.54	GH1_16_1-c21189_g1_i1_orf1;CL7644Contig1_orf1;GH1_28_2-gc4064_g1_i1_orf1	GH1_16_1-c21189_g1_i1_orf1	62	70	yes	no	2;3	0.00013763	125.74	17.3	0.471
AWYPLGR	FLNWFDERAWYPLGRI	RAWYPLGRIVGGTVYP	R	A	W	G	R	I	1	1	0	0	0	0	0	1	0	0	1	0	0	0	1	0	0	1	1	0	0	7	0	861.45	CL10673Contig1_orf1;GH1_R_1-c4161_g2_i1_orf1;GH1_R_1-c18411_g2_i1_orf1;GH2_16_1-c21793_g1_i3_orf1;CL53Contig9_orf1	CL10673Contig1_orf1	83	89	no	no	2;3	0.0055358	122.51	4	0.707			1	2	1
AWYWGDYR	LAETEEDRAWYWGDYR	AWYWGDYRNCGSPAWM	R	A	W	Y	R	N	1	1	0	1	0	0	0	1	0	0	0	0	0	0	0	0	0	2	2	0	0	8	0	1115.48	CL8560Contig1_orf1	CL8560Contig1_orf1	219	226	yes	yes	2;3	8.5112e-08	153.78	3.33	0.471			2	1
AYAFELAK	GCTDGIGRAYAFELAK	AYAFELAKNGMNIILI	R	A	Y	A	K	N	3	0	0	0	0	0	1	0	0	0	1	1	0	1	0	0	0	0	1	0	0	8	0	911.475	GH2_R_1-c17729_g1_i1_orf1;CL1814Contig4_orf1	GH2_R_1-c17729_g1_i1_orf1	130	137	yes	no	2	0.0482	63.534	14	0
AYANADYGGIFK	FETLSHARAYANADYG	ADYGGIFKLLSGLDWN	R	A	Y	F	K	L	3	0	1	1	0	0	0	2	0	1	0	1	0	1	0	0	0	0	2	0	0	12	0	1288.61	CL9Contig1_orf1;CL9Contig17_orf1	CL9Contig1_orf1	3764	3775	no	no	2;3	1.4604e-13	145.6	12.6	1.85
AYDASDITR	PTPDDNLRAYDASDIT	YDASDITRNVTNFRNK	R	A	Y	T	R	N	2	1	0	2	0	0	0	0	0	1	0	0	0	0	0	1	1	0	1	0	0	9	0	1010.47	CL8441Contig1_orf1	CL8441Contig1_orf1	830	838	yes	yes	2	0.0021837	85.807	7	0
AYDPHGGKDNER	KVHAAHIRAYDPHGGK	HGGKDNERRLTGLHET	R	A	Y	E	R	R	1	1	1	2	0	0	1	2	1	0	0	1	0	0	1	0	0	0	1	0	0	12	1	1357.6	GH1_16_2-c19494_g1_i1_orf1;CL581Contig2_orf1;CL581Contig1_orf1;CL581Contig7_orf1;GH2_R_1-c19504_g3_i6_orf1;CL581Contig6_orf1;CL581Contig5_orf1;CL581Contig9_orf1;GH2_28_1-c26424_g1_i1_orf1	GH1_16_2-c19494_g1_i1_orf1	293	304	no	no	4	0.019865	46.88	8	0
AYEFAER	EHISNLDRAYEFAERC	RAYEFAERCNESAVWS	R	A	Y	E	R	C	2	1	0	0	0	0	2	0	0	0	0	0	0	1	0	0	0	0	1	0	0	7	0	884.403	CL14647Contig1_orf1;CL15501Contig1_orf1;CL11720Contig1_orf1;GH1_R_1-c16156_g2_i1_orf1	CL14647Contig1_orf1	1122	1128	yes	no	2	0.052331	70.525	7	0
AYEFNNPLR	QEAQVVRRAYEFNNPL	YEFNNPLRLRHAPTSS	R	A	Y	L	R	L	1	1	2	0	0	0	1	0	0	0	1	0	0	1	1	0	0	0	1	0	0	9	0	1122.55	CL12Contig11_orf1;CL12Contig16_orf1;CL12Contig10_orf1;CL12Contig7_orf1;GH2_28_1-c465_g1_i2_orf1	CL12Contig11_orf1	980	988	no	no	2;3	0.0011767	83.358	11	0
AYEPGYVK	LLQSQDGKAYEPGYVK	AYEPGYVKTDPKIVNC	K	A	Y	V	K	T	1	0	0	0	0	0	1	1	0	0	0	1	0	0	1	0	0	0	2	1	0	8	0	925.455	CL6984Contig1_orf1	CL6984Contig1_orf1	111	118	yes	yes	2	0.0055129	93.143	3	0			1
AYFALHSFSQK	TSLKGRLKAYFALHSF	ALHSFSQKWMFPYGYN	K	A	Y	Q	K	W	2	0	0	0	0	1	0	0	1	0	1	1	0	2	0	2	0	0	1	0	0	11	0	1297.65	GH2_16_1-c22645_g1_i2_orf1;CL5705Contig1_orf1	GH2_16_1-c22645_g1_i2_orf1	253	263	yes	no	3	1.5368e-08	112.71	2	0		1
AYFSPEGIEYTLCR	AAQENVMRAYFSPEGI	GIEYTLCRVPIAGSDF	R	A	Y	C	R	V	1	1	0	0	1	0	2	1	0	1	1	0	0	1	1	1	1	0	2	0	0	14	0	1704.78	CL9851Contig1_orf1	CL9851Contig1_orf1	133	146	yes	yes	2;3	3.3562e-60	198.23	7.5	0.5
AYGGSLCHTCVR	KYKKKVARAYGGSLCH	SLCHTCVRERVVRAFL	R	A	Y	V	R	E	1	1	0	0	2	0	0	2	1	0	1	0	0	0	0	1	1	0	1	1	0	12	0	1379.61	SCL9Contig13_orf1;GH1_R_2-c9434_g1_i1_orf1	SCL9Contig13_orf1	75	86	yes	no	3	1.5114e-05	94.363	3	0			1
AYGPGLK	PYKETKIRAYGPGLKG	RAYGPGLKGGVVGYPA	R	A	Y	L	K	G	1	0	0	0	0	0	0	2	0	0	1	1	0	0	1	0	0	0	1	0	0	7	0	704.386	SCL1Contig3695_orf1;GH1_16_2-c14174_g1_i1_orf1;GH2_16_2-c27258_g1_i1_orf1	SCL1Contig3695_orf1	597	603	yes	no	2;3	0.013795	88.734	3.67	0.471			1	2
AYGSYEELSR	AEKHGAGKAYGSYEEL	GSYEELSRDPDVEVVY	K	A	Y	S	R	D	1	1	0	0	0	0	2	1	0	0	1	0	0	0	0	2	0	0	2	0	0	10	0	1173.53	CL1947Contig3_orf1	CL1947Contig3_orf1	57	66	yes	yes	2	6.605e-06	119.27	9	0
AYGVLKDDEGIAFR	DKSMEVAKAYGVLKDD	DDEGIAFRGLFVIDGK	K	A	Y	F	R	G	2	1	0	2	0	0	1	2	0	1	1	1	0	1	0	0	0	0	1	1	0	14	1	1552.79	SCL4Contig919_orf1;SCL4Contig139_orf1;GH2_R_2-c10064_g1_i1_orf1;GH2_16_2-c15456_g1_i1_orf1	SCL4Contig919_orf1	130	143	yes	no	3	6.635e-18	131.66	4.5	0.5				1	1
AYIPESLWPEVK	QKCSACSRAYIPESLW	ESLWPEVKAGLLAAQK	R	A	Y	V	K	A	1	0	0	0	0	0	2	0	0	1	1	1	0	0	2	1	0	1	1	1	0	12	0	1430.74	CL128Contig5_orf1;CL128Contig7_orf1;CL128Contig2_orf1	CL128Contig5_orf1	380	391	yes	no	2;3;4	3.1641e-13	144.92	11.8	0.687
AYIQSGGKDEVAK	SFYEYLLKAYIQSGGK	GGKDEVAKEMYEEAIG	K	A	Y	A	K	E	2	0	0	1	0	1	1	2	0	1	0	2	0	0	0	1	0	0	1	1	0	13	1	1364.69	SCL14Contig95_orf1;SCL14Contig72_orf1;SCL14Contig114_orf1;GH2_28_1-c26323_g2_i3_orf1;GH2_28_1-c26323_g2_i2_orf1;GH1_16_2-c18585_g4_i1_orf1	SCL14Contig95_orf1	443	455	yes	no	3	0.00099793	69.345	6	0						1
AYLQNNVVNPSIVK	SIDWDDTKAYLQNNVV	VVNPSIVKDWFKILET	K	A	Y	V	K	D	1	0	3	0	0	1	0	0	0	1	1	1	0	0	1	1	0	0	1	3	0	14	0	1557.85	CL11553Contig1_orf1	CL11553Contig1_orf1	662	675	yes	yes	2;3;4	3.7873e-61	206.2	10	0
AYLTMNTAGHR	VMFGFGVRAYLTMNTA	TMNTAGHRGGGGGGGR	R	A	Y	H	R	G	2	1	1	0	0	0	0	1	1	0	1	0	1	0	0	0	2	0	1	0	0	11	0	1233.59	SCL1Contig1744_orf1;SCL1Contig3335_orf1;SCL1Contig1928_orf1;SCL1Contig1634_orf1;GH1_R_2-c16522_g1_i1_orf1;GH1_R_2-c16522_g1_i4_orf1;GH1_R_2-c16522_g1_i6_orf1;SCL1Contig3080_orf1;SCL1Contig3081_orf1;GH2_16_1-c22916_g1_i1_orf1	SCL1Contig1744_orf1	1470	1480	yes	no	3	0.00093738	73.951	15	0
AYLTTHQRPK	EAGLMQCRAYLTTHQR	LTTHQRPKNISCCNDF	R	A	Y	P	K	N	1	1	0	0	0	1	0	0	1	0	1	1	0	0	1	0	2	0	1	0	0	10	1	1213.66	CL2934Contig1_orf1;GH1_28_1-c7825_g2_i1_orf1	CL2934Contig1_orf1	97	106	yes	no	4	0.00032825	83.647	6	0						1
AYLYAVGR	YCDLNACRAYLYAVGR	AYLYAVGRACDRGHFS	R	A	Y	G	R	A	2	1	0	0	0	0	0	1	0	0	1	0	0	0	0	0	0	0	2	1	0	8	0	911.486	CL83Contig7_orf1;GH2_28_2-c18687_g1_i1_orf1;CL83Contig14_orf1	CL83Contig7_orf1	349	356	yes	no	2	0.0025635	113.1	1.5	0.5	1	1
AYMPGTPSILQWLK	DCSWLLMKAYMPGTPS	PSILQWLKDSLPSGAR	K	A	Y	L	K	D	1	0	0	0	0	1	0	1	0	1	2	1	1	0	2	1	1	1	1	0	0	14	0	1603.84	CL10898Contig1_orf1;GH1_16_2-c19044_g1_i2_orf1	CL10898Contig1_orf1	147	160	yes	no	3	1.1859e-17	125.54	3	0			1
AYNCNPEK	GNIEKIYKAYNCNPEK	AYNCNPEKYKYLNDLI	K	A	Y	E	K	Y	1	0	2	0	1	0	1	0	0	0	0	1	0	0	1	0	0	0	1	0	0	8	0	994.418	GH2_16_2-c11757_g1_i2_orf1;CL11156Contig1_orf1	GH2_16_2-c11757_g1_i2_orf1	73	80	yes	no	2	0.0058789	91.867	15.5	0.5
AYNDYGEAVTK	DSGEYMCRAYNDYGEA	DYGEAVTKAYLKCEGK	R	A	Y	T	K	A	2	0	1	1	0	0	1	1	0	0	0	1	0	0	0	0	1	0	2	1	0	11	0	1229.56	GH2_16_2-c28251_g1_i1_orf1	GH2_16_2-c28251_g1_i1_orf1	40	50	yes	yes	2;3	1.2481e-15	146.79	11.3	0.471
AYNLGTGK	EESFRGAKAYNLGTGK	AYNLGTGKGVSVLEMI	K	A	Y	G	K	G	1	0	1	0	0	0	0	2	0	0	1	1	0	0	0	0	1	0	1	0	0	8	0	822.424	CL11309Contig1_orf1;CL11650Contig1_orf1;CL16499Contig1_orf1	CL11309Contig1_orf1	279	286	yes	no	2	0.054296	61.593	3	0			1
AYPLYSR	ASACGVARAYPLYSRK	RAYPLYSRKTAACSSS	R	A	Y	S	R	K	1	1	0	0	0	0	0	0	0	0	1	0	0	0	1	1	0	0	2	0	0	7	0	868.444	SCL1Contig202_orf1;SCL1Contig2009_orf1;SCL1Contig1102_orf1;GH2_28_1-c18710_g1_i1_orf1	SCL1Contig202_orf1	135	141	yes	no	2	0.008281	105.2	10.5	0.5
AYPQHEK	AQTSWQAKAYPQHEKY	KAYPQHEKYSVEEMFL	K	A	Y	E	K	Y	1	0	0	0	0	1	1	0	1	0	0	1	0	0	1	0	0	0	1	0	0	7	0	871.419	SCL5Contig256_orf1;GH2_16_2-c25769_g1_i2_orf1;GH1_R_1-c23503_g1_i10_orf1;SCL5Contig286_orf1;SCL5Contig288_orf1;SCL5Contig563_orf1;SCL5Contig342_orf1	SCL5Contig342_orf1	163	169	no	no	3	0.061981	49.442	17	0
AYQAHLPFQCLSLLAQPLEER	KFFSDLMKAYQAHLPF	LAQPLEERHVPTQEEI	K	A	Y	E	R	H	3	1	0	0	1	3	2	0	1	0	5	0	0	1	2	1	0	0	1	0	0	21	0	2483.26	CL7198Contig1_orf1	CL7198Contig1_orf1	48	68	yes	yes	3	7.4298e-12	101.48	2	0		1
AYQENVPFQCVTMVAQTAEER	EFITDLIKAYQENVPF	VAQTAEERHVPTLEEI	K	A	Y	E	R	H	3	1	1	0	1	3	3	0	0	0	0	0	1	1	1	0	2	0	1	3	0	21	0	2470.13	CL2145Contig3_orf1;CL2145Contig1_orf1;CL2145Contig2_orf1	CL2145Contig3_orf1	55	75	yes	no	3	1.4618e-09	88.555	16	0
AYQESFR	KDREDAIKAYQESFRD	KAYQESFRDKVGKRNR	K	A	Y	F	R	D	1	1	0	0	0	1	1	0	0	0	0	0	0	1	0	1	0	0	1	0	0	7	0	899.414	GH2_16_2-c16279_g1_i2_orf1;SCL3Contig837_orf1	GH2_16_2-c16279_g1_i2_orf1	135	141	yes	no	2	0.05569	69.825	17	0
AYQLYVER	GGIREAYKAYQLYVER	AYQLYVERYGEEPRLP	K	A	Y	E	R	Y	1	1	0	0	0	1	1	0	0	0	1	0	0	0	0	0	0	0	2	1	0	8	0	1040.53	SCL9Contig318_orf1;SCL9Contig359_orf1;GH2_28_2-c18704_g1_i1_orf1;CL30962Contig1_orf1;SCL9Contig129_orf1;SCL9Contig128_orf1;GH1_R_1-c23333_g1_i5_orf1;GH1_R_1-c23333_g1_i4_orf1;GH1_R_1-c23333_g1_i6_orf1;SCL9Contig72_orf1;GH1_28_2-gc17671_g1_i2_orf1;GH1_28_2-gc17671_g1_i1_orf1;GH1_28_2-gc17671_g1_i3_orf1;GH1_16_1-c21215_g1_i1_orf1;SCL9Contig31_orf1;SCL9Contig32_orf1;GH1_16_1-c21215_g1_i4_orf1;GH1_16…	SCL9Contig318_orf1	687	694	yes	no	2;3	0.0017244	100.71	9.5	1.5
AYSIMKDEDQIK	SDLHHGGKAYSIMKDE	MKDEDQIKYEIMKNGP	K	A	Y	I	K	Y	1	0	0	2	0	1	1	0	0	2	0	2	1	0	0	1	0	0	1	0	0	12	1	1439.7	CL11961Contig1_orf1	CL11961Contig1_orf1	238	249	yes	yes	3	0.073669	43.713	2	0		1
AYSLNAR	YYDRSTGKAYSLNARE	KAYSLNARESAPSEAY	K	A	Y	A	R	E	2	1	1	0	0	0	0	0	0	0	1	0	0	0	0	1	0	0	1	0	0	7	0	793.408	CL3061Contig1_orf1;CL3061Contig4_orf1;CL3061Contig5_orf1;CL3061Contig2_orf1;CL3061Contig3_orf1	CL3061Contig1_orf1	172	178	yes	no	2	0.018001	85.265	4	0				1
AYTVDLCDR	VALGGTCRAYTVDLCD	YTVDLCDRTLIYQVAN	R	A	Y	D	R	T	1	1	0	2	1	0	0	0	0	0	1	0	0	0	0	0	1	0	1	1	0	9	0	1111.5	SCL2Contig156_orf1;SCL2Contig329_orf1;SCL2Contig1239_orf1;SCL2Contig372_orf1;SCL2Contig371_orf1	SCL2Contig156_orf1	144	152	no	no	2;3	0.00066103	108.93	11	0
AYVCHQKPEEVR	VVLIKKRKAYVCHQKP	HQKPEEVRGRDPPPSP	K	A	Y	V	R	G	1	1	0	0	1	1	2	0	1	0	0	1	0	0	1	0	0	0	1	2	0	12	1	1514.73	CL6352Contig2_orf1;CL6352Contig1_orf1	CL6352Contig2_orf1	360	371	yes	no	4	2.5062e-05	90.689	4	0				1
AYVGDTVDDKPHK	CGVDYELKAYVGDTVD	TVDDKPHKRNSVRLAI	K	A	Y	H	K	R	1	0	0	3	0	0	0	1	1	0	0	2	0	0	1	0	1	0	1	2	0	13	1	1443.7	GH2_16_1-c20338_g1_i5_orf1;CL8765Contig1_orf1;CL29095Contig1_orf1;CL29039Contig1_orf1;CL25201Contig1_orf1;CL24660Contig1_orf1;CL22513Contig1_orf1	GH2_16_1-c20338_g1_i5_orf1	157	169	yes	no	4	1.3126e-07	97.69	16	0
AYWSFVNEVPHPDPK	PGIPNHFRAYWSFVNE	EVPHPDPKYSDIPISV	R	A	Y	P	K	Y	1	0	1	1	0	0	1	0	1	0	0	1	0	1	3	1	0	1	1	2	0	15	0	1784.85	SCL1Contig2232_orf1;SCL1Contig1343_orf1;SCL1Contig1098_orf1;CL31307Contig1_orf2	SCL1Contig2232_orf1	454	468	yes	no	3;4	5.2275e-08	107.11	10	0
CAANHWK	VLGLECDRCAANHWKI	RCAANHWKIASGMGCE	R	C	A	W	K	I	2	0	1	0	1	0	0	0	1	0	0	1	0	0	0	0	0	1	0	0	0	7	0	885.392	CL12822Contig1_orf1	CL12822Contig1_orf1	374	380	yes	yes	2;3	0.0062394	110.61	1	0	2
CAAQVLK	QTSDSNLKCAAQVLKF	KCAAQVLKFTGSSLDS	K	C	A	L	K	F	2	0	0	0	1	1	0	0	0	0	1	1	0	0	0	0	0	0	0	1	0	7	0	788.421	CL10614Contig1_orf1	CL10614Contig1_orf1	345	351	yes	yes	2	0.0068876	108.24	1	0	1
CADAPCQK	REAARCLKCADAPCQK	CADAPCQKSCPTQLDI	K	C	A	Q	K	S	2	0	0	1	2	1	0	0	0	0	0	1	0	0	1	0	0	0	0	0	0	8	0	948.379	CL4215Contig1_orf1;GH1_R_1-c43910_g1_i1_orf1	CL4215Contig1_orf1	89	96	yes	no	2	0.0065007	89.698	13	0
CADNYFDFGPQGCKPCGCNVAGSR	VTGEKCDKCADNYFDF	GCNVAGSRNNEASCDP	K	C	A	S	R	N	2	1	2	2	4	1	0	4	0	0	0	1	0	2	2	1	0	0	1	1	0	24	1	2736.09	CL21564Contig1_orf1	CL21564Contig1_orf1	51	74	yes	yes	3;4	1.6233e-42	153.87	11	0
CAEGYIK	DGPDMCEKCAEGYIKE	KCAEGYIKEKDMCVDN	K	C	A	I	K	E	1	0	0	0	1	0	1	1	0	1	0	1	0	0	0	0	0	0	1	0	0	7	0	839.385	SCL1Contig1549_orf1;SCL1Contig644_orf1;SCL1Contig2185_orf1;SCL1Contig2021_orf1;CL8374Contig1_orf1	SCL1Contig1549_orf1	302	308	yes	no	2	0.033062	77.058	2	0		1
CAELQILALATQK	DHLYYLERCAELQILA	ILALATQKEVELIPEA	R	C	A	Q	K	E	3	0	0	0	1	2	1	0	0	1	3	1	0	0	0	0	1	0	0	0	0	13	0	1457.79	SCL1Contig3922_orf1;SCL1Contig2495_orf1;SCL1Contig3064_orf1;SCL1Contig3063_orf1	SCL1Contig3922_orf1	222	234	yes	no	3	3.3893e-11	119.39	3.5	0.5			1	1
CAEVSGVNYTR	VGTAAGARCAEVSGVN	VSGVNYTRVYDCFNSV	R	C	A	T	R	V	1	1	1	0	1	0	1	1	0	0	0	0	0	0	0	1	1	0	1	2	0	11	0	1254.57	GH1_R_2-c14615_g1_i1_orf1;GH1_28_2-gc18042_g1_i3_orf1;GH1_28_2-gc18042_g1_i2_orf1;CL11888Contig1_orf1;GH1_16_1-c17505_g1_i3_orf1	GH1_R_2-c14615_g1_i1_orf1	142	152	yes	no	2;3	7.3621e-16	151.55	16.7	0.471
CAEYTACEWTDGR	QDVASEAKCAEYTACE	ACEWTDGRCHMVSNDV	K	C	A	G	R	C	2	1	0	1	2	0	2	1	0	0	0	0	0	0	0	0	2	1	1	0	0	13	0	1617.62	CL11867Contig1_orf1	CL11867Contig1_orf1	61	73	yes	yes	2;3	4.6462e-43	185.9	3.5	0.5			2	2
CAGPDDVYVCEVQR	CRGDDQFRCAGPDDVY	VYVCEVQRCDGHADCP	R	C	A	Q	R	C	1	1	0	2	2	1	1	1	0	0	0	0	0	0	1	0	0	0	1	3	0	14	0	1666.71	CL3Contig29_orf1;CL3Contig25_orf1;CL3Contig5_orf1;CL3Contig6_orf1;CL23072Contig1_orf1;GH2_16_1-c21649_g1_i8_orf1;CL3Contig45_orf1;CL3Contig28_orf1;CL3Contig33_orf1;CL3Contig42_orf1;CL3Contig4_orf1	CL3Contig45_orf1	309	322	no	no	2;3	2.2748e-73	217.68	2.5	0.5		2	2
CAGVSNIGLLK	NTLGSHQRCAGVSNIG	VSNIGLLKQRCTHRQP	R	C	A	L	K	Q	1	0	1	0	1	0	0	2	0	1	2	1	0	0	0	1	0	0	0	1	0	11	0	1130.61	SCL9Contig343_orf1;SCL9Contig288_orf1;SCL9Contig245_orf1;CL30644Contig1_orf1	SCL9Contig343_orf1	361	371	yes	no	2;3	1.2863e-09	127.17	9	0
CAHPLTR	ETRLKCPKCAHPLTRS	KCAHPLTRSAEGRVQC	K	C	A	T	R	S	1	1	0	0	1	0	0	0	1	0	1	0	0	0	1	0	1	0	0	0	0	7	0	853.423	GH2_28_2-c18015_g1_i3_orf1;GH2_28_1-c26177_g1_i1_orf1;SCL6Contig148_orf1;SCL6Contig119_orf1;GH1_16_2-c18189_g1_i2_orf1	GH2_28_2-c18015_g1_i3_orf1	634	640	yes	no	2;3	0.019048	76.035	17	0
CALMLNMFASEGRPGK	KLPQSETRCALMLNMF	ASEGRPGKVLRVSAKK	R	C	A	G	K	V	2	1	1	0	1	0	1	2	0	0	2	1	2	1	1	1	0	0	0	0	0	16	1	1780.84	CL10063Contig1_orf1	CL10063Contig1_orf1	152	167	yes	yes	3	1.7702e-11	117	1	0	1
CAPDKEDPFSFEGPEIFK	LTKYYEMKCAPDKEDP	FEGPEIFKCKGCTIDW	K	C	A	F	K	C	1	0	0	2	1	0	3	1	0	1	0	2	0	3	3	1	0	0	0	0	0	18	1	2111.95	GH1_16_1-c17659_g1_i2_orf1;CL2773Contig4_orf1;CL2773Contig3_orf1;CL2773Contig2_orf1	GH1_16_1-c17659_g1_i2_orf1	247	264	yes	no	3	9.44e-68	188.84	17	0
CAPGFYGDAITLK	TYGDSCERCAPGFYGD	YGDAITLKNCESCTCD	R	C	A	L	K	N	2	0	0	1	1	0	0	2	0	1	1	1	0	1	1	0	1	0	1	0	0	13	0	1411.68	CL3616Contig1_orf1	CL3616Contig1_orf1	450	462	yes	yes	3	0.0074946	53.034	15	0
CAPTCTR	GGQQGYLKCAPTCTRE	KCAPTCTREELDITMD	K	C	A	T	R	E	1	1	0	0	2	0	0	0	0	0	0	0	0	0	1	0	2	0	0	0	0	7	0	864.358	SCL1Contig3389_orf1;SCL1Contig2684_orf1;SCL1Contig1650_orf1;SCL1Contig3390_orf1;SCL1Contig2071_orf1;SCL1Contig1467_orf1;SCL1Contig3954_orf1	SCL1Contig3389_orf1	196	202	yes	no	2	0.026758	80.462	7	0
CAQAHIR	NCSVLLVKCAQAHIRY	KCAQAHIRYFVCEKFL	K	C	A	I	R	Y	2	1	0	0	1	1	0	0	1	1	0	0	0	0	0	0	0	0	0	0	0	7	0	854.418	CL10934Contig1_orf1	CL10934Contig1_orf1	548	554	yes	yes	2;3	0.0034608	92.191	11	0
CAQCHTVEAGGK	GKKLFVQRCAQCHTVE	HTVEAGGKHKTGPNLH	R	C	A	G	K	H	2	0	0	0	2	1	1	2	1	0	0	1	0	0	0	0	1	0	0	1	0	12	0	1316.56	CL11822Contig1_orf1	CL11822Contig1_orf1	32	43	yes	yes	3	2.1033e-07	108.56	15	0
CASGCACPSK	CKCAPCEKCASGCACP	SGCACPSKEECATRCT	K	C	A	S	K	E	2	0	0	0	3	0	0	1	0	0	0	1	0	0	1	2	0	0	0	0	0	10	0	1096.41	SCL11Contig238_orf1	SCL11Contig238_orf1	38	47	yes	yes	2;3	5.4481e-05	103.91	8.33	0.471
CASGCACPSKEECATR	CKCAPCEKCASGCACP	SKEECATRCTNPCKCC	K	C	A	T	R	C	3	1	0	0	4	0	2	1	0	0	0	1	0	0	1	2	1	0	0	0	0	16	1	1842.71	SCL11Contig238_orf1	SCL11Contig238_orf1	38	53	yes	yes	2;3;4	1.9598e-32	147.09	13.4	0.49
CASGYYGQPEVLGDK	YIGQRCERCASGYYGQ	QPEVLGDKCRPCECNE	R	C	A	D	K	C	1	0	0	1	1	1	1	3	0	0	1	1	0	0	1	1	0	0	2	1	0	15	0	1642.73	CL3616Contig1_orf1	CL3616Contig1_orf1	396	410	yes	yes	3	0.0017829	58.079	15.5	0.5
CATITPDEK	KKYSVGIKCATITPDE	ATITPDEKRVEEFKLK	K	C	A	E	K	R	1	0	0	1	1	0	1	0	0	1	0	1	0	0	1	0	2	0	0	0	0	9	0	1033.47	SCL16Contig99_orf1;SCL16Contig22_orf1;SCL16Contig21_orf1;SCL16Contig20_orf1;SCL16Contig19_orf1;GH2_R_1-c17476_g1_i1_orf1	SCL16Contig99_orf1	79	87	no	no	2	0.037527	66.056	9	0
CATITPDEQR	KKYNVGIKCATITPDE	TITPDEQRVEEFKLKK	K	C	A	Q	R	V	1	1	0	1	1	1	1	0	0	1	0	0	0	0	1	0	2	0	0	0	0	10	0	1189.54	GH2_16_2-c23192_g1_i1_orf1;CL447Contig6_orf1;CL447Contig3_orf1	GH2_16_2-c23192_g1_i1_orf1	111	120	yes	no	2	8.2548e-06	117.52	4	0				1
CAVTSVTATSSSATQIK	PADSLPPKCAVTSVTA	SSSATQIKVDLSAFAS	K	C	A	I	K	V	3	0	0	0	1	1	0	0	0	1	0	1	0	0	0	4	4	0	0	2	0	17	0	1710.85	SCL2Contig1180_orf1	SCL2Contig1180_orf1	1019	1035	yes	yes	3	1.4689e-42	167.69	1	0	1
CCAPDQALASDGFCER	TEALRLPRCCAPDQAL	ASDGFCERFPAAFAPK	R	C	C	E	R	F	3	1	0	2	3	1	1	1	0	0	1	0	0	1	1	1	0	0	0	0	0	16	0	1855.73	CL2116Contig1_orf1	CL2116Contig1_orf1	84	99	yes	yes	3	0.00033226	75.376	4	0				1
CCCVADR	GKGGQAHRCCCVADRT	RCCCVADRTGHSLLHT	R	C	C	D	R	T	1	1	0	1	3	0	0	0	0	0	0	0	0	0	0	0	0	0	0	1	0	7	0	939.336	CL12821Contig1_orf1;GH1_R_1-c20184_g1_i1_orf1	CL12821Contig1_orf1	191	197	yes	no	2	0.033587	76.774	8.5	0.5
CCDVYTPK	MVKLYCPKCCDVYTPK	CCDVYTPKSSRHHHID	K	C	C	P	K	S	0	0	0	1	2	0	0	0	0	0	0	1	0	0	1	0	1	0	1	1	0	8	0	1041.43	CL11500Contig1_orf1;CL14054Contig1_orf1	CL11500Contig1_orf1	172	179	yes	no	2	0.0048367	95.502	1	0	1
CCGLCVLPCNK	EALTGMEKCCGLCVLP	LCVLPCNKSSQFKEDE	K	C	C	N	K	S	0	0	1	0	4	0	0	1	0	0	2	1	0	0	1	0	0	0	0	1	0	11	0	1379.58	CL5220Contig1_orf1;CL24250Contig1_orf1;CL5220Contig2_orf1	CL5220Contig1_orf1	95	105	no	no	2;3	3.8151e-10	132.01	6	0						2
CCPLDEYHGDTCLPAFEEK	KNNTCVRKCCPLDEYH	CLPAFEEKQKWKPVFY	K	C	C	E	K	Q	1	0	0	2	3	0	3	1	1	0	2	1	0	1	2	0	1	0	1	0	0	19	0	2339.95	CL8593Contig1_orf1;CL15858Contig1_orf1	CL8593Contig1_orf1	317	335	yes	no	3;4	1.1326e-18	125.73	8	0
CCPNGEYKPLQTR	GLGSNKPKCCPNGEYK	EYKPLQTRGLLAYCVD	K	C	C	T	R	G	0	1	1	0	2	1	1	1	0	0	1	1	0	0	2	0	1	0	1	0	0	13	1	1621.73	CL1062Contig1_orf1	CL1062Contig1_orf1	348	360	yes	yes	3	0.065214	43.878	15	0
CCSCIAYCGTGDLGR	VCQSDEAKCCSCIAYC	CGTGDLGRYIPDPQNC	K	C	C	G	R	Y	1	1	0	1	4	0	0	3	0	1	1	0	0	0	0	1	1	0	1	0	0	15	0	1748.67	CL10604Contig1_orf1;CL35698Contig1_orf1	CL10604Contig1_orf1	149	163	yes	no	2;3	6.7595e-34	168.67	3	0			2
CCSCISYCSAADR	ACQTDAGKCCSCISYC	SYCSAADRNRLVADVF	K	C	C	D	R	N	2	1	0	1	4	0	0	0	0	1	0	0	0	0	0	3	0	0	1	0	0	13	0	1608.58	CL11521Contig1_orf1	CL11521Contig1_orf1	164	176	yes	yes	2;3	4.9284e-54	204.13	17	0
CCSCISYCSSEDLQR	TCQTDESRCCSCISYC	CSSEDLQRLVADVNDC	R	C	C	Q	R	L	0	1	0	1	4	1	1	0	0	1	1	0	0	0	0	4	0	0	1	0	0	15	0	1923.72	CL7465Contig1_orf1;GH2_R_1-c12321_g1_i1_orf1	GH2_R_1-c12321_g1_i1_orf1	164	178	no	no	2;3	9.5411e-171	284.51	9	0
CCSGGGDADAVTIK	VVRTFHPRCCSGGGDA	DADAVTIKVLNNAHLD	R	C	C	I	K	V	2	0	0	2	2	0	0	3	0	1	0	1	0	0	0	1	1	0	0	1	0	14	0	1409.59	GH2_R_1-c17240_g1_i1_orf1;CL4050Contig3_orf1;GH1_16_1-c19687_g1_i3_orf1;GH1_16_1-c19687_g1_i2_orf1;CL4050Contig2_orf1;CL4050Contig1_orf1	GH2_R_1-c17240_g1_i1_orf1	149	162	yes	no	2;3	1.3949e-50	194.48	10	0
CCTGSCSSK	TKCPKTGKCCTGSCSS	CTGSCSSKKTAAVPAK	K	C	C	S	K	K	0	0	0	0	3	0	0	1	0	0	0	1	0	0	0	3	1	0	0	0	0	9	0	1045.36	CL9516Contig1_orf1	CL9516Contig1_orf1	209	217	yes	yes	3	0.0085056	59.931	7	0
CDAQYDCFDK	SCIARQHRCDAQYDCF	AQYDCFDKSDEFQCPS	R	C	D	D	K	S	1	0	0	3	2	1	0	0	0	0	0	1	0	1	0	0	0	0	1	0	0	10	0	1320.48	GH2_28_1-c26508_g1_i2_orf1;GH2_R_1-c19664_g1_i2_orf1;GH2_R_1-c19664_g1_i1_orf1;GH2_28_1-c26508_g1_i1_orf1;GH1_28_1-c30120_g1_i1_orf1;CL1013Contig2_orf1;GH2_28_2-c18492_g2_i1_orf1;GH1_28_2-gc18058_g2_i1_orf1;GH1_R_2-c17294_g1_i1_orf1;GH1_16_1-c21176_g3_i3_orf1;CL1013Contig4_orf1	GH2_28_1-c26508_g1_i2_orf1	11800	11809	yes	no	2;3	1.3453e-05	85.554	5	0					2
CDAQYDCFDKSDEFQCPSVK	SCIARQHRCDAQYDCF	EFQCPSVKGNCDFDSM	R	C	D	V	K	G	1	0	0	4	3	2	1	0	0	0	0	2	0	2	1	2	0	0	1	1	0	20	1	2497.98	GH2_28_1-c26508_g1_i2_orf1;GH2_R_1-c19664_g1_i2_orf1;GH2_R_1-c19664_g1_i1_orf1;GH2_28_1-c26508_g1_i1_orf1;GH1_28_1-c30120_g1_i1_orf1;CL1013Contig2_orf1;GH2_28_2-c18492_g2_i1_orf1;GH1_28_2-gc18058_g2_i1_orf1;GH1_R_2-c17294_g1_i1_orf1;GH1_16_1-c21176_g3_i3_orf1;CL1013Contig4_orf1	GH2_28_1-c26508_g1_i2_orf1	11800	11819	yes	no	3;4	2.019e-46	161.68	12	0
CDDLSFGR	DKGEWGQKCDDLSFGR	CDDLSFGRLWESVDFF	K	C	D	G	R	L	0	1	0	2	1	0	0	1	0	0	1	0	0	1	0	1	0	0	0	0	0	8	0	968.402	SCL3Contig207_orf1;SCL3Contig159_orf1;SCL3Contig508_orf1;SCL3Contig20_orf1;GH2_16_1-c19081_g1_i2_orf1	SCL3Contig207_orf1	120	127	yes	no	2	0.0024281	114.64	8	0
CDDSVGYFVEPTIVQTTDPTDR	LSILAGGKCDDSVGYF	QTTDPTDRIMSEEIFG	K	C	D	D	R	I	0	1	0	4	1	1	1	1	0	1	0	0	0	1	2	1	4	0	1	3	0	22	0	2514.12	CL128Contig5_orf1;CL128Contig7_orf1;CL128Contig2_orf1	CL128Contig5_orf1	446	467	yes	no	2;3	5.6123e-183	272.3	4.33	0.471				2	1
CDFEDAEKPLCDFK	VIPPAVLKCDFEDAEK	EKPLCDFKQDSGEYDG	K	C	D	F	K	Q	1	0	0	3	2	0	2	0	0	0	1	2	0	2	1	0	0	0	0	0	0	14	1	1772.74	GH2_28_1-c26508_g1_i2_orf1;GH2_R_1-c19664_g1_i2_orf1;GH2_R_1-c19664_g1_i1_orf1;GH2_28_1-c26508_g1_i1_orf1;GH1_28_1-c30120_g1_i1_orf1;CL1013Contig2_orf1;GH2_28_2-c18492_g2_i1_orf1;GH1_28_2-gc18058_g2_i1_orf1;GH1_R_2-c17294_g1_i1_orf1;GH1_16_1-c21176_g3_i3_orf1;CL1013Contig1_orf1	GH2_28_1-c26508_g1_i2_orf1	4250	4263	yes	no	3	0.00046683	78.69	10	0
CDGCGEIFR	YDSQFATRCDGCGEIF	DGCGEIFRAGNKKMEY	R	C	D	F	R	A	0	1	0	1	2	0	1	2	0	1	0	0	0	1	0	0	0	0	0	0	0	9	0	1112.44	GH2_16_1-c22687_g1_i3_orf1;CL806Contig7_orf1;CL806Contig5_orf1;CL806Contig2_orf1;CL806Contig3_orf1;CL806Contig1_orf1;GH2_28_1-c25361_g1_i3_orf1;GH2_16_1-c22687_g1_i2_orf1;CL806Contig6_orf1	GH2_16_1-c22687_g1_i3_orf1	127	135	yes	no	2	0.04973	58.083	8	0
CDGLAQCR	DCIPISQRCDGLAQCR	CDGLAQCRDQSDESGC	R	C	D	C	R	D	1	1	0	1	2	1	0	1	0	0	1	0	0	0	0	0	0	0	0	0	0	8	0	978.401	CL3Contig29_orf1;CL3Contig25_orf1;CL3Contig5_orf1;CL3Contig6_orf1;GH2_R_2-c18742_g2_i1_orf1;CL3Contig45_orf1;CL3Contig28_orf1;CL3Contig33_orf1;CL3Contig42_orf1;CL3Contig4_orf1	CL3Contig45_orf1	620	627	no	no	2;3	0.0039621	80.438	12.7	0.471
CDGQINCYDR	CDIPDYQRCDGQINCY	GQINCYDRSDEIFCRY	R	C	D	D	R	S	0	1	1	2	2	1	0	1	0	1	0	0	0	0	0	0	0	0	1	0	0	10	0	1299.5	CL3Contig13_orf1	CL3Contig13_orf1	140	149	no	no	2	8.9034e-24	172.13	3	0			1
CDGQSVWEVMLQHSDFK	AKTKQNDRCDGQSVWE	MLQHSDFKGNANPAIS	R	C	D	F	K	G	0	0	0	2	1	2	1	1	1	0	1	1	1	1	0	2	0	1	0	2	0	17	0	2064.9	CL2884Contig2_orf1;CL2884Contig1_orf1	CL2884Contig2_orf1	296	312	yes	no	3	6.1225e-08	105.02	7	0
CDGRPDCR	LCISEYGRCDGRPDCR	CDGRPDCRDGSDEQGC	R	C	D	C	R	D	0	2	0	2	2	0	0	1	0	0	0	0	0	0	1	0	0	0	0	0	0	8	1	1034.4	CL3Contig12_orf1;CL3Contig9_orf1;CL3Contig50_orf1;CL3Contig29_orf1;CL3Contig25_orf1;CL3Contig11_orf1;CL3Contig10_orf1;CL3Contig51_orf1;GH2_28_2-c16071_g1_i3_orf1;CL23427Contig1_orf1;CL3Contig27_orf1;GH2_16_2-c27199_g1_i3_orf1;GH1_R_2-c17254_g3_i6_orf1;CL3Contig7_orf1;CL3Contig46_orf2;CL3Contig43_orf1;CL3Contig45_orf1;CL3Contig28_orf1	CL3Contig45_orf1	848	855	no	no	2;3	0.0049217	86.332	4.17	0.687			1	3	2
CDGTLHCIDR	________________	GTLHCIDRSDEENCRP	R	C	D	D	R	S	0	1	0	2	2	0	0	1	1	1	1	0	0	0	0	0	1	0	0	0	0	10	0	1245.52	CL3Contig27_orf1;GH2_16_2-c27199_g1_i3_orf1;CL3Contig46_orf2;CL3Contig43_orf1;CL3Contig44_orf1;GH2_R_2-c2152_g1_i1_orf1;CL3Contig31_orf1	CL3Contig27_orf1	5	14	no	no	2;3	1.5255e-05	110.08	6.67	0.471						1
CDGTLQCIDR	DCIPRYQRCDGTLQCI	GTLQCIDRSDEENCRP	R	C	D	D	R	S	0	1	0	2	2	1	0	1	0	1	1	0	0	0	0	0	1	0	0	0	0	10	0	1236.52	GH2_R_2-c2152_g1_i1_orf1;CL3Contig31_orf1	GH2_R_2-c2152_g1_i1_orf1	50	59	yes	no	2;3	3.8749e-06	122.86	6.33	0.471						2
CDGTLQCIDRSDEENCRPEPPGCGSGEWTCR	DCIPRYQRCDGTLQCI	GSGEWTCRNGDCIPRY	R	C	D	C	R	N	0	3	1	3	5	1	4	4	0	1	1	0	0	0	3	2	2	1	0	0	0	31	2	3697.47	GH2_R_2-c2152_g1_i1_orf1	GH2_R_2-c2152_g1_i1_orf1	50	80	yes	no	4	3.1911e-40	122.06	3	0			1
CDGTPQCIDR	DCIPDSRRCDGTPQCI	GTPQCIDRSDEEN___	R	C	D	D	R	S	0	1	0	2	2	1	0	1	0	1	0	0	0	0	1	0	1	0	0	0	0	10	0	1220.49	CL3Contig22_orf1;CL3Contig44_orf1	CL3Contig22_orf1	406	415	no	no	2;3	2.0314e-05	108.9	1	0	2
CDGYLLEGK	SRPGQCGRCDGYLLEG	DGYLLEGKELEFYLRK	R	C	D	G	K	E	0	0	0	1	1	0	1	2	0	0	2	1	0	0	0	0	0	0	1	0	0	9	0	1053.48	SCL1Contig1046_orf1	SCL1Contig1046_orf1	197	205	yes	yes	2	0.0009471	94.692	14.5	0.5
CDHVGLDIQDDLGR	KISLPRLKCDHVGLDI	DIQDDLGRHEVGFVEN	K	C	D	G	R	H	0	1	0	4	1	1	0	2	1	1	2	0	0	0	0	0	0	0	0	1	0	14	0	1611.73	CL8920Contig2_orf1;GH1_16_1-c15747_g1_i1_orf1;CL8920Contig1_orf1	CL8920Contig2_orf1	100	113	yes	no	3	1.1744e-23	134.04	3	0			1
CDHVGLDIQDDLGRHEVGFVENTVK	KISLPRLKCDHVGLDI	GFVENTVKTPIGEEGC	K	C	D	V	K	T	0	1	1	4	1	1	2	3	2	1	2	1	0	1	0	0	1	0	0	4	0	25	1	2851.36	CL8920Contig2_orf1;GH1_16_1-c15747_g1_i1_orf1;CL8920Contig1_orf1	CL8920Contig2_orf1	100	124	yes	no	5	1.331e-20	110.26	12	0
CDILIPAAIEK	GENLLYEKCDILIPAA	LIPAAIEKVIHKGNAH	K	C	D	E	K	V	2	0	0	1	1	0	1	0	0	3	1	1	0	0	1	0	0	0	0	0	0	11	0	1241.67	CL8361Contig1_orf1	CL8361Contig1_orf1	385	395	yes	yes	2;3	0.00014546	95.417	6.5	0.5						2
CDLKPNVDVPESAVR	ADPWMYAKCDLKPNVD	DVPESAVRGNITISQL	K	C	D	V	R	G	1	1	1	2	1	0	1	0	0	0	1	1	0	0	2	1	0	0	0	3	0	15	1	1697.84	CL5287Contig2_orf1	CL5287Contig2_orf1	272	286	yes	yes	3	2.7575e-11	112.34	18	0
CDLTHKK	NKLLVGNKCDLTHKKV	KCDLTHKKVVDYLTAK	K	C	D	K	K	V	0	0	0	1	1	0	0	0	1	0	1	2	0	0	0	0	1	0	0	0	0	7	1	900.449	SCL1Contig3254_orf1;SCL1Contig2267_orf1;GH2_16_2-c12508_g1_i1_orf1	SCL1Contig3254_orf1	142	148	yes	no	3;4	0.0063214	70.912	15	0
CDMEDKR	EKMILGNKCDMEDKRV	KCDMEDKRVIAKEKGE	K	C	D	K	R	V	0	1	0	2	1	0	1	0	0	0	0	1	1	0	0	0	0	0	0	0	0	7	1	952.374	SCL5Contig425_orf1;SCL5Contig211_orf1;GH1_R_1-c30202_g1_i1_orf1	SCL5Contig425_orf1	125	131	yes	no	3	0.052523	55.676	4	0				1
CDPVMTCYK	VGPEWWKKCDPVMTCY	DPVMTCYKLVTCEFKW	K	C	D	Y	K	L	0	0	0	1	2	0	0	0	0	0	0	1	1	0	1	0	1	0	1	1	0	9	0	1172.47	SCL1Contig2848_orf1;SCL1Contig1954_orf1	SCL1Contig2848_orf1	215	223	yes	no	2;3	0.00060457	101.38	4	0				2
CDQIIADNSEPK	FIRKDKEKCDQIIADN	IADNSEPKSQKTDSNG	K	C	D	P	K	S	1	0	1	2	1	1	1	0	0	2	0	1	0	0	1	1	0	0	0	0	0	12	0	1388.62	SCL5Contig673_orf1;SCL5Contig330_orf1;SCL5Contig272_orf1;SCL5Contig196_orf1	SCL5Contig673_orf1	534	545	yes	no	2;3	2.7755e-12	135.02	4	0				2
CDRTPQCLDR	DCIPDYQRCDRTPQCL	RTPQCLDRSDEENCRP	R	C	D	D	R	S	0	2	0	2	2	1	0	0	0	0	1	0	0	0	1	0	1	0	0	0	0	10	1	1319.57	CL3Contig12_orf1;CL3Contig23_orf1;CL3Contig13_orf1;GH2_28_1-c25282_g2_i1_orf1	CL3Contig12_orf1	65	74	no	no	3	0.0058676	65.179	9.33	0.471
CDRVPHCR	DCIPASQRCDRVPHCR	CDRVPHCRDGSDEENC	R	C	D	C	R	D	0	2	0	1	2	0	0	0	1	0	0	0	0	0	1	0	0	0	0	1	0	8	1	1098.48	CL3Contig42_orf1;CL3Contig22_orf1	CL3Contig42_orf1	975	982	no	no	2	0.035643	88.136	6	0						1
CDSDTACVLIWHR	RRDKDELKCDSDTACV	ACVLIWHRVITTLTKS	K	C	D	H	R	V	1	1	0	2	2	0	0	0	1	1	1	0	0	0	0	1	1	1	0	1	0	13	0	1631.72	SCL11Contig214_orf1;SCL11Contig213_orf1;SCL11Contig153_orf1;GH1_28_2-gc18081_g4_i2_orf1	SCL11Contig214_orf1	850	862	yes	no	3	0.0006082	69.03	2	0		1
CDSGSAVCGIQVK	GKWGEWARCDSGSAVC	AVCGIQVKWEEPVLGD	R	C	D	V	K	W	1	0	0	1	2	1	0	2	0	1	0	1	0	0	0	2	0	0	0	2	0	13	0	1379.62	CL11318Contig1_orf1	CL11318Contig1_orf1	182	194	yes	yes	2;3;4	4.1954e-34	175.21	5.86	0.99					3	3
CDSSIWSK	EVFAFVLKCDSSIWSK	CDSSIWSKFDWTKLTT	K	C	D	S	K	F	0	0	0	1	1	0	0	0	0	1	0	1	0	0	0	3	0	1	0	0	0	8	0	981.423	GH1_16_1-c18028_g1_i3_orf1;CL8352Contig1_orf1;CL9930Contig1_orf1;GH1_28_1-c7542_g1_i1_orf1	GH1_16_1-c18028_g1_i3_orf1	93	100	yes	no	2;3	0.0039917	100.02	9	0
CDTGYAFAR	EKIRVDMRCDTGYAFA	DTGYAFARVYDNIVEC	R	C	D	A	R	V	2	1	0	1	1	0	0	1	0	0	0	0	0	1	0	0	1	0	1	0	0	9	0	1059.44	CL13847Contig1_orf1	CL13847Contig1_orf1	184	192	yes	yes	2	0.0012199	92.732	1	0	1
CDVDIRK	TTYNSIMKCDVDIRKD	KCDVDIRKDLYANTVL	K	C	D	R	K	D	0	1	0	2	1	0	0	0	0	1	0	1	0	0	0	0	0	0	0	1	0	7	1	904.444	CL9Contig15_orf1;CL9Contig23_orf1;GH1_16_1-c19101_g1_i1_orf1AF300705_1;GH2_16_1-c22639_g1_i5_orf1;GH1_28_2-gc17076_g2_i1_orf1;CL9Contig4_orf1;GH1_R_1-c22830_g1_i2_orf1;CL9Contig8_orf1AF300705_1;CL9Contig5_orf1AF300705_1;CL9Contig22_orf1AF300705_1;CL9Contig21_orf1AF300705_1;GH2_16_1-c22639_g1_i4_orf1AF300705_1;CL9Contig20_orf1	CL9Contig8_orf1AF300705_1	291	297	no	no	2	0.012053	113.41	2	0		1
CDVPWEGK	TALFLWSRCDVPWEGK	CDVPWEGKILPKYCVP	R	C	D	G	K	I	0	0	0	1	1	0	1	1	0	0	0	1	0	0	1	0	0	1	0	1	0	8	0	989.428	CL5480Contig1_orf1	CL5480Contig1_orf1	153	160	yes	yes	3	0.028502	55.112	14	0
CEACNMNVHR	GIIHQGMRCEACNMNV	ACNMNVHRRCTESVPN	R	C	E	H	R	R	1	1	2	0	2	0	1	0	1	0	0	0	1	0	0	0	0	0	0	1	0	10	0	1289.51	CL1813Contig3_orf1;CL1813Contig4_orf1;CL1813Contig2_orf1	CL1813Contig3_orf1	155	164	yes	no	3	0.00038546	83.883	13	0
CEAGHFR	SQTSIVPRCEAGHFRL	RCEAGHFRLWEGYSLL	R	C	E	F	R	L	1	1	0	0	1	0	1	1	1	0	0	0	0	1	0	0	0	0	0	0	0	7	0	875.371	CL439Contig1_orf2	CL439Contig1_orf2	1546	1552	yes	yes	2;3	0.0018441	121.52	14.4	1.85
CEATTPDQPLCQAFFCR	LHGEASVKCEATTPDQ	LCQAFFCRVNETDDVT	K	C	E	C	R	V	2	1	0	1	3	2	1	0	0	0	1	0	0	2	2	0	2	0	0	0	0	17	0	2099.89	SCL2Contig1180_orf1	SCL2Contig1180_orf1	1322	1338	yes	yes	3	2.7876e-49	172.82	3	0			1
CECANPYAHFGSNCEK	VEGWGTYRCECANPYA	HFGSNCEKNINEDALT	R	C	E	E	K	N	2	0	2	0	3	0	2	1	1	0	0	1	0	1	1	1	0	0	1	0	0	16	0	1942.74	SCL1Contig2689_orf1;SCL1Contig1658_orf1;GH2_16_2-c27122_g1_i4_orf1;GH2_16_2-c27122_g1_i6_orf1;GH2_16_2-c27122_g1_i5_orf1;SCL1Contig3979_orf1;SCL1Contig1657_orf1;SCL1Contig2688_orf1;SCL1Contig392_orf1;GH1_16_1-c21405_g1_i5_orf1;SCL1Contig389_orf1;SCL1Contig391_orf1;SCL1Contig3709_orf1;SCL1Contig3710_orf1;GH2_R_1-c19581_g1_i1_orf1;SCL1Contig3705_orf1;SCL1Contig390_orf1;SCL1Contig3707_orf1;SCL1Conti…	SCL1Contig2689_orf1	1275	1290	no	no	3;4	1.5772e-11	114.56	13.8	2.77
CECDPANPGHPFGPPLGSNCPR	DPETGCEKCECDPANP	PLGSNCPRGPSGKPPC	K	C	E	P	R	G	1	1	2	1	3	0	1	3	1	0	1	0	0	1	6	1	0	0	0	0	0	22	0	2435.02	CL1695Contig3_orf1	CL1695Contig3_orf1	1208	1229	yes	no	3	1.9362e-07	71.492	16	0
CECDPNHPGNPFGPPQR	VDERGCEKCECDPNHP	NPFGPPQRSDCPTDYT	K	C	E	Q	R	S	0	1	2	1	2	1	1	2	1	0	0	0	0	1	5	0	0	0	0	0	0	17	0	1977.82	CL1695Contig2_orf1;CL1695Contig3_orf1	CL1695Contig2_orf1	1162	1178	no	no	3	1.1322e-07	101.15	10	0
CECDPNRPGHPFGPQIICPR	DPETGCVRCECDPNRP	GPQIICPRDHTGKPPC	R	C	E	P	R	D	0	2	1	1	3	1	1	2	1	2	0	0	0	1	5	0	0	0	0	0	0	20	1	2406.08	CL1695Contig1_orf1;CL1695Contig2_orf1	CL1695Contig2_orf1	1261	1280	no	no	4	1.8592e-07	92.474	10	0
CECGYWFQLADAK	LEKGESKRCECGYWFQ	WFQLADAKPMV_____	R	C	E	A	K	P	2	0	0	1	2	1	1	1	0	0	1	1	0	1	0	0	0	1	1	0	0	13	0	1646.69	CL10067Contig1_orf1	CL10067Contig1_orf1	130	142	yes	yes	3	0.00011555	82.069	8.5	1.5
CECGYWFQLADAKPMV	LEKGESKRCECGYWFQ	LADAKPMV________	R	C	E	M	V	-	2	0	0	1	2	1	1	1	0	0	1	1	1	1	1	0	0	1	1	1	0	16	1	1973.85	CL10067Contig1_orf1	CL10067Contig1_orf1	130	145	yes	yes	2;3	2.217e-33	157.11	11	0
CECLVFSGIFFR	GQRVIVLRCECLVFSG	VFSGIFFRNKLKYLSF	R	C	E	F	R	N	0	1	0	0	2	0	1	1	0	1	1	0	0	3	0	1	0	0	0	1	0	12	0	1533.71	CL6023Contig1_orf1	CL6023Contig1_orf1	48	59	yes	yes	2	3.9678e-06	104.94	11	0
CECNQCK	DICSNQGKCECNQCKC	KCECNQCKCYETADGR	K	C	E	C	K	C	0	0	1	0	3	1	1	0	0	0	0	1	0	0	0	0	0	0	0	0	0	7	0	997.342	GH2_16_2-c26462_g1_i1_orf1;GH2_16_1-c23648_g1_i2_orf1;CL1736Contig2_orf1;CL1736Contig3_orf1;SCL214Contig1_orf1	GH2_16_2-c26462_g1_i1_orf1	630	636	yes	no	2;3	0.007895	106.04	9	0
CECPMGYVLDSSGR	VNTDGSFRCECPMGYV	YVLDSSGRRCIDDNEC	R	C	E	G	R	R	0	1	0	1	2	0	1	2	0	0	1	0	1	0	1	2	0	0	1	1	0	14	0	1629.66	GH2_16_1-c39782_g1_i1_orf1	GH2_16_1-c39782_g1_i1_orf1	41	54	yes	yes	2	2.4935e-23	143.05	11	3.56
CEDNLPVPQLEDEQHPHVLR	SRVFFEVKCEDNLPVP	EQHPHVLRVGWSVDEA	K	C	E	L	R	V	0	1	1	2	1	2	3	0	2	0	3	0	0	0	3	0	0	0	0	2	0	20	0	2424.15	SCL11Contig155_orf1;SCL11Contig154_orf1;GH2_16_2-c24968_g1_i4_orf1;SCL11Contig46_orf1;SCL11Contig228_orf1;SCL11Contig45_orf1;SCL11Contig229_orf1;SCL11Contig47_orf1;SCL11Contig230_orf1;SCL11Contig201_orf1;SCL11Contig98_orf1;SCL11Contig96_orf1;SCL11Contig227_orf1;SCL11Contig97_orf1;CL14443Contig1_orf1	SCL11Contig155_orf1	210	229	yes	no	3;4	1.2476e-26	136.49	4.5	0.5				2	2
CEDQELQNVVINSATACALATSQLVACAK	KAKAVASRCEDQELQN	SQLVACAKVVAPTIDS	R	C	E	A	K	V	6	0	2	1	3	3	2	0	0	1	3	1	0	0	0	2	2	0	0	3	0	29	0	3163.49	GH1_28_2-gc14618_g1_i2_orf1;GH1_16_1-c15705_g1_i3_orf1;CL26188Contig1_orf1;CL17688Contig1_orf1;CL16434Contig1_orf1;CL13863Contig1_orf1;CL13509Contig1_orf1;CL13294Contig1_orf1;CL10910Contig1_orf1	GH1_28_2-gc14618_g1_i2_orf1	714	742	yes	no	4	3.5931e-24	107.01	14	0
CEFFNAGGSVK	LKCDVYAKCEFFNAGG	FNAGGSVKDRIALRMV	K	C	E	V	K	D	1	0	1	0	1	0	1	2	0	0	0	1	0	2	0	1	0	0	0	1	0	11	0	1214.54	CL9009Contig1_orf1	CL9009Contig1_orf1	77	87	yes	yes	2;3	1.0194e-11	136.24	13	0
CEGEVDLSDLILK	EPLTIGARCEGEVDLS	DLSDLILKCVSSGVSV	R	C	E	L	K	C	0	0	0	2	1	0	2	1	0	1	3	1	0	0	0	1	0	0	0	1	0	13	0	1489.73	GH1_16_1-c19831_g1_i2_orf2;CL4971Contig1_orf1	GH1_16_1-c19831_g1_i2_orf2	152	164	yes	no	3	2.2739e-05	87.719	12	0
CEIAYAPR	GDLVSLERCEIAYAPR	CEIAYAPRILNLDAKA	R	C	E	P	R	I	2	1	0	0	1	0	1	0	0	1	0	0	0	0	1	0	0	0	1	0	0	8	0	978.459	GH2_R_1-c3392_g1_i1_orf1;GH2_28_1-c3108_g1_i2_orf1;CL6829Contig2_orf1;CL6829Contig1_orf1;GH2_28_2-c18496_g1_i2_orf1;GH2_28_2-c18496_g1_i1_orf1	GH2_R_1-c3392_g1_i1_orf1	318	325	yes	no	2	0.0065007	89.698	1	0	1
CEIKPQPVHSLEDK	LGKEECNKCEIKPQPV	PVHSLEDKILNNARLC	K	C	E	D	K	I	0	0	0	1	1	1	2	0	1	1	1	2	0	0	2	1	0	0	0	1	0	14	1	1678.83	CL2292Contig1_orf1	CL2292Contig1_orf1	671	684	yes	yes	4	7.5772e-12	112.17	1	0	1
CELPCEGLVIGTK	ATLNCSFRCELPCEGL	EGLVIGTKGTLKVANP	R	C	E	T	K	G	0	0	0	0	2	0	2	2	0	1	2	1	0	0	1	0	1	0	0	1	0	13	0	1474.72	CL1947Contig3_orf1;GH1_16_1-c18614_g1_i1_orf1;CL1947Contig1_orf1	CL1947Contig1_orf1	244	256	no	no	2;3	3.6359e-14	123.76	2.33	0.471		2	1
CEPPNNQLNK	GSFQGEIRCEPPNNQL	PPNNQLNKFDGTLYWD	R	C	E	N	K	F	0	0	3	0	1	1	1	0	0	0	1	1	0	0	2	0	0	0	0	0	0	10	0	1212.56	SCL6Contig350_orf1	SCL6Contig350_orf1	235	244	yes	yes	2;3	2.543e-06	126.71	17	0
CESHIPLFVNR	TKGNDEAKCESHIPLF	HIPLFVNRLNSEESVI	K	C	E	N	R	L	0	1	1	0	1	0	1	0	1	1	1	0	0	1	1	1	0	0	0	1	0	11	0	1370.68	CL654Contig3_orf1	CL654Contig3_orf1	65	75	yes	yes	3	0.061502	41.689	15	0
CESPGVPVDR	DMFAVVTRCESPGVPV	SPGVPVDRCPHGDLDA	R	C	E	D	R	C	0	1	0	1	1	0	1	1	0	0	0	0	0	0	2	1	0	0	0	2	0	10	0	1114.51	CL798Contig1_orf1	CL798Contig1_orf1	652	661	yes	yes	2	5.9831e-06	119.94	3.5	0.5			1	1
CETVVHKPIDK	CVGWKAFRCETVVHKP	VVHKPIDKQCMLLAAH	R	C	E	D	K	Q	0	0	0	1	1	0	1	0	1	1	0	2	0	0	1	0	1	0	0	2	0	11	1	1324.68	SCL8Contig348_orf1;GH2_16_1-c23601_g1_i1_orf1;SCL8Contig31_orf1	SCL8Contig348_orf1	755	765	yes	no	3;4	0.00024822	83.182	6.5	0.5						2
CEVCASGYEGNPNVPGDSCR	LQGYQGRRCEVCASGY	NVPGDSCRPETVCMTT	R	C	E	C	R	P	1	1	2	1	3	0	2	3	0	0	0	0	0	0	2	2	0	0	1	2	0	20	0	2226.87	CL3Contig12_orf1;CL3Contig9_orf1;CL3Contig50_orf1;CL3Contig29_orf1;CL3Contig25_orf1;CL3Contig11_orf1;CL3Contig10_orf1;CL3Contig51_orf1;GH2_28_2-c16071_g1_i3_orf1;CL3Contig27_orf1;GH2_16_2-c27199_g1_i3_orf1;GH1_R_2-c17254_g3_i6_orf1;CL3Contig46_orf1;CL3Contig7_orf1;CL26242Contig1_orf1;CL3Contig45_orf1;CL3Contig28_orf1;CL3Contig47_orf1	CL3Contig45_orf1	1630	1649	no	no	3	2.5169e-36	155.88	3	0			1
CEVDMQEIK	LIRLVVTRCEVDMQEI	EVDMQEIKLQYQSLYQ	R	C	E	I	K	L	0	0	0	1	1	1	2	0	0	1	0	1	1	0	0	0	0	0	0	1	0	9	0	1150.5	GH2_R_1-c15084_g1_i1_orf1;CL279Contig2_orf1;CL279Contig1_orf1;GH2_16_1-c18947_g1_i2_orf1;GH1_16_1-c19184_g1_i2_orf1	GH2_R_1-c15084_g1_i1_orf1	277	285	yes	no	2	0.025768	62.633	6	0						1
CEVDMWPESFPIPR	ALDMLNEKCEVDMWPE	PESFPIPREQMLKKIQ	K	C	E	P	R	E	0	1	0	1	1	0	2	0	0	1	0	0	1	1	3	1	0	1	0	1	0	14	0	1761.79	GH2_16_2-c25895_g1_i6_orf1;GH2_16_2-c25895_g1_i4_orf1;CL3111Contig1_orf1;CL3111Contig3_orf1;GH2_16_2-c25895_g1_i5_orf1;CL3111Contig2_orf1	GH2_16_2-c25895_g1_i6_orf1	36	49	yes	no	3	0.00050047	70.889	9.5	8.5	1
CEVVLSCIENLPAPFR	AYLGCQDKCEVVLSCI	ENLPAPFRQMTATLIE	K	C	E	F	R	Q	1	1	1	0	2	0	2	0	0	1	2	0	0	1	2	1	0	0	0	2	0	16	0	1902.93	SCL12Contig99_orf1;GH2_16_1-c22571_g2_i1_orf1;SCL12Contig129_orf1	SCL12Contig99_orf1	579	594	yes	no	3	5.5261e-42	165.34	9.5	8.5	1
CEWVVPTLGEQALVFPASDLGLSR	LIGLKVVRCEWVVPTL	ASDLGLSRAAIRSVVK	R	C	E	S	R	A	2	1	0	1	1	1	2	2	0	0	4	0	0	1	2	2	1	1	0	3	0	24	0	2643.34	GH1_R_2-c15837_g2_i3_orf1;CL6641Contig1_orf1	GH1_R_2-c15837_g2_i3_orf1	249	272	yes	no	3	5.8336e-12	73.574	13	0
CEYPDQVK	GSRCTDERCEYPDQVK	CEYPDQVKFEIRHEGM	R	C	E	V	K	F	0	0	0	1	1	1	1	0	0	0	0	1	0	0	1	0	0	0	1	1	0	8	0	1037.45	SCL1Contig3388_orf1;SCL1Contig2652_orf1;GH2_16_1-c23931_g1_i2_orf1;GH1_28_1-c17324_g1_i1_orf1;SCL1Contig643_orf1;SCL1Contig3128_orf1;CL31762Contig1_orf1	SCL1Contig3388_orf1	755	762	no	no	2;3	0.00074988	107.29	9	1.85
CFAETLLGR	GAARGLGRCFAETLLG	FAETLLGRGAKVCLTD	R	C	F	G	R	G	1	1	0	0	1	0	1	1	0	0	2	0	0	1	0	0	1	0	0	0	0	9	0	1065.53	GH2_16_1-c13843_g1_i2_orf1;CL10876Contig1_orf1	GH2_16_1-c13843_g1_i2_orf1	43	51	yes	no	2	0.0042553	78.939	4	0				1
CFCCCVCK	KARQWHEKCFCCCVCK	CFCCCVCKTPIGTKSF	K	C	F	C	K	T	0	0	0	0	5	0	0	0	0	0	0	1	0	1	0	0	0	0	0	1	0	8	0	1192.4	GH2_16_1-c22687_g1_i3_orf1;CL806Contig7_orf1;CL806Contig5_orf1;CL806Contig2_orf1;CL806Contig3_orf1;CL806Contig1_orf1;GH2_28_1-c25361_g1_i3_orf1;GH2_16_1-c22687_g1_i2_orf1;CL806Contig6_orf1;GH1_R_2-c17123_g1_i1_orf1;CL806Contig8_orf1;CL806Contig4_orf1	GH2_16_1-c22687_g1_i3_orf1	152	159	yes	no	2;3	0.00052036	131.04	3	0			2
CFDTALPVSK	GNPWTMAKCFDTALPV	DTALPVSKFLTKQELV	K	C	F	S	K	F	1	0	0	1	1	0	0	0	0	0	1	1	0	1	1	1	1	0	0	1	0	10	0	1136.55	CL2474Contig2_orf1	CL2474Contig2_orf1	151	160	yes	yes	2;3	0.002809	79.286	13	0
CFFCSLAK	CPPIAVAKCFFCSLAK	CFFCSLAKGEEVLILE	K	C	F	A	K	G	1	0	0	0	2	0	0	0	0	0	1	1	0	2	0	1	0	0	0	0	0	8	0	1031.46	CL24376Contig1_orf1;CL800Contig6_orf1;CL800Contig1_orf1;CL800Contig2_orf1;CL800Contig4_orf1;CL800Contig3_orf1;CL800Contig5_orf1	CL24376Contig1_orf1	142	149	yes	no	3	0.011485	63.565	18	0
CFIVGADNVGSK	QLLDEYSRCFIVGADN	GADNVGSKQMQEIRMS	R	C	F	S	K	Q	1	0	1	1	1	0	0	2	0	1	0	1	0	1	0	1	0	0	0	2	0	12	0	1265.61	CL11397Contig1_orf1	CL11397Contig1_orf1	39	50	yes	yes	2;3	5.156e-22	161.48	13.5	0.5
CFLVENFAK	PFKDIGGRCFLVENFA	FLVENFAKGAWADTNH	R	C	F	A	K	G	1	0	1	0	1	0	1	0	0	0	1	1	0	2	0	0	0	0	0	1	0	9	0	1126.55	CL823Contig3_orf1;CL823Contig4_orf1	CL823Contig4_orf1	86	94	no	no	2;3	0.00011632	117.7	2.33	0.471		2	1
CFNVGAR	SWHEMKDKCFNVGARM	KCFNVGARMAKVDSDN	K	C	F	A	R	M	1	1	1	0	1	0	0	1	0	0	0	0	0	1	0	0	0	0	0	1	0	7	0	822.381	GH2_28_1-c24487_g1_i2_orf1	GH2_28_1-c24487_g1_i2_orf1	70	76	no	no	2	0.038371	74.191	8	0
CFPSSAAEYYEAR	QVQGATNKCFPSSAAE	AAEYYEARKGGSTVRI	K	C	F	A	R	K	3	1	0	0	1	0	2	0	0	0	0	0	0	1	1	2	0	0	2	0	0	13	0	1549.65	CL9597Contig1_orf1;CL23230Contig1_orf1	CL9597Contig1_orf1	46	58	no	no	2;3	1.7996e-43	191.48	15	0
CFQNLDAFVR	SPTYVRSKCFQNLDAF	QNLDAFVRLIALLVKH	K	C	F	V	R	L	1	1	1	1	1	1	0	0	0	0	1	0	0	2	0	0	0	0	0	1	0	10	0	1268.6	SCL6Contig508_orf1;GH2_16_2-c26468_g2_i7_orf1;SCL6Contig569_orf1;SCL6Contig214_orf1;GH1_28_1-c15939_g1_i4_orf1;SCL6Contig329_orf1;SCL6Contig155_orf1;SCL6Contig420_orf1;GH2_16_2-c26468_g2_i5_orf1;SCL6Contig60_orf1;SCL6Contig154_orf1;SCL6Contig419_orf1	SCL6Contig508_orf1	2024	2033	yes	no	2	7.2573e-07	96.626	18	0
CFTEPEESYCGNQR	VLVAKSSRCFTEPEES	ESYCGNQRVEGQEECD	R	C	F	Q	R	V	0	1	1	0	2	1	3	1	0	0	0	0	0	1	1	1	1	0	1	0	0	14	0	1775.69	CL578Contig1_orf2;CL578Contig4_orf1;CL578Contig5_orf1;GH1_16_1-c20375_g1_i6_orf1;CL578Contig7_orf1;CL578Contig2_orf1;CL578Contig3_orf1;CL578Contig6_orf1	CL578Contig1_orf2	103	116	yes	no	3	1.6044e-17	124.48	1	0	1
CFTIDYANDQFLK	LQEKSASKCFTIDYAN	YANDQFLKDGEPFRYM	K	C	F	L	K	D	1	0	1	2	1	1	0	0	0	1	1	1	0	2	0	0	1	0	1	0	0	13	0	1633.74	GH1_28_2-gc17851_g1_i1_orf1	GH1_28_2-gc17851_g1_i1_orf1	41	53	yes	yes	2	1.3211e-21	156.6	8	0
CFTLDDIEENGFYAPAHKPGAAGPYIR	LGIPLYGRCFTLDDIE	GAAGPYIRIPGTLGAN	R	C	F	I	R	I	4	1	1	2	1	0	2	3	1	2	1	1	0	2	3	0	1	0	2	0	0	27	1	3008.41	CL2018Contig1_orf1;GH1_16_2-c13261_g1_i2_orf1;CL2018Contig2_orf1	CL2018Contig1_orf1	279	305	yes	no	4	1.1862e-115	213.72	7.5	0.5
CFYYLVQDLK	SKDPDGLRCFYYLVQD	YYLVQDLKCLVFSLIG	R	C	F	L	K	C	0	0	0	1	1	1	0	0	0	0	2	1	0	1	0	0	0	0	2	1	0	10	0	1347.65	CL4005Contig1_orf1	CL4005Contig1_orf1	124	133	yes	yes	2	7.5414e-06	118.28	6	0						1
CGADTGCLTYTSIGER	FVYENGEKCGADTGCL	TYTSIGERAGEDALGA	K	C	G	E	R	A	1	1	0	1	2	0	1	3	0	1	1	0	0	0	0	1	3	0	1	0	0	16	0	1759.75	CL6167Contig1_orf1;CL6167Contig2_orf1;GH1_16_2-c18764_g1_i4_orf1	CL6167Contig1_orf1	61	76	yes	no	3	3.8066e-05	91.457	13	0
CGCDVAWLVTDPALLGLAR	TLSDNPLRCGCDVAWL	PALLGLAREATCSDGE	R	C	G	A	R	E	3	1	0	2	2	0	0	2	0	0	4	0	0	0	1	0	1	1	0	2	0	19	0	2086.03	CL6743Contig1_orf1LUCB_OPLGR	CL6743Contig1_orf1LUCB_OPLGR	316	334	yes	yes	2;3	1.0157e-45	165.66	16	0
CGDGSCIPITGR	VCSSSEWRCGDGSCIP	SCIPITGRCNGRYECP	R	C	G	G	R	C	0	1	0	1	2	0	0	3	0	2	0	0	0	0	1	1	1	0	0	0	0	12	0	1291.56	CL3Contig29_orf1;CL3Contig25_orf1;CL3Contig5_orf1;CL3Contig45_orf1;CL3Contig28_orf1;CL3Contig33_orf1;CL3Contig42_orf1;CL3Contig4_orf1	CL3Contig45_orf1	682	693	no	no	2;3	0.00068418	81.918	1.5	0.5	2	2
CGDSFEPQEK	LGAMTCTRCGDSFEPQ	DSFEPQEKIVNSNGQL	R	C	G	E	K	I	0	0	0	1	1	1	2	1	0	0	0	1	0	1	1	1	0	0	0	0	0	10	0	1195.48	SCL6Contig426_orf1;SCL6Contig425_orf1;GH1_16_1-c21038_g2_i1_orf1;SCL6Contig84_orf1	SCL6Contig426_orf1	29	38	yes	no	2	0.0017965	83.182	2	0		1
CGDYLCVK	DCKMVWQKCGDYLCVK	CGDYLCVKVARYAKAK	K	C	G	V	K	V	0	0	0	1	2	0	0	1	0	0	1	1	0	0	0	0	0	0	1	1	0	8	0	1013.43	SCL13Contig26_orf1;CL12819Contig1_orf1	SCL13Contig26_orf1	412	419	yes	no	2	0.02708	70.256	7	0
CGGEHPQEVLR	FAKKTENRCGGEHPQE	EHPQEVLRGVGNVFQL	R	C	G	L	R	G	0	1	0	0	1	1	2	2	1	0	1	0	0	0	1	0	0	0	0	1	0	11	0	1280.59	CL8145Contig1_orf1	CL8145Contig1_orf1	275	285	yes	yes	3	0.033602	45.939	5	0					1
CGGMSGCR	EDPAAMGRCGGMSGCR	CGGMSGCRVAAVVVAV	R	C	G	C	R	V	0	1	0	0	2	0	0	3	0	0	0	0	1	0	0	1	0	0	0	0	0	8	0	883.31	GH2_R_1-c19377_g1_i2_orf1;GH2_28_1-c17239_g1_i1_orf1;GH2_16_1-c9158_g1_i2_orf1;CL3248Contig3_orf1;CL3248Contig2_orf1;CL3248Contig1_orf1	GH2_R_1-c19377_g1_i2_orf1	72	79	yes	no	2	0.0045887	96.367	9	0
CGGQGYLSCNR	VVSVSRERCGGQGYLS	QGYLSCNRFGTFLGLA	R	C	G	N	R	F	0	1	1	0	2	1	0	3	0	0	1	0	0	0	0	1	0	0	1	0	0	11	0	1270.52	CL11042Contig2_orf1;CL11042Contig1_orf1	CL11042Contig2_orf1	450	460	yes	no	2;3	6.9914e-07	109.39	14.5	0.5
CGHIQGDGK	FGHKFTDRCGHIQGDG	GHIQGDGKEVSPIFTQ	R	C	G	G	K	E	0	0	0	1	1	1	0	3	1	1	0	1	0	0	0	0	0	0	0	0	0	9	0	970.429	GH2_28_1-c26745_g1_i2_orf1;CL529Contig1_orf1;CL529Contig2_orf1	GH2_28_1-c26745_g1_i2_orf1	359	367	yes	no	3	0.0013215	74.92	15.5	0.5
CGHNADIRPK	ASNCRKKKCGHNADIR	HNADIRPKKKLKG___	K	C	G	P	K	K	1	1	1	1	1	0	0	1	1	1	0	1	0	0	1	0	0	0	0	0	0	10	1	1166.56	SCL1Contig1842_orf1	SCL1Contig1842_orf1	128	137	yes	yes	2;3;4	0.0031582	77.744	11	0
CGHQCIGFCGDPCPPLCR	QPCKKMLKCGHQCIGF	DPCPPLCRDCNHDELT	K	C	G	C	R	D	0	1	0	1	5	1	0	3	1	1	1	0	0	1	3	0	0	0	0	0	0	18	0	2189.87	CL10445Contig1_orf1	CL10445Contig1_orf1	1693	1710	yes	yes	3	1.4305e-06	92.633	8	0
CGHTQPQFGQFCEK	VGFHDPHRCGHTQPQF	QFGQFCEKFGNGDPGM	R	C	G	E	K	F	0	0	0	0	2	3	1	2	1	0	0	1	0	2	1	0	1	0	0	0	0	14	0	1722.72	CL9081Contig1_orf1	CL9081Contig1_orf1	233	246	yes	yes	3;4	9.9373e-24	135.91	7.33	0.471
CGIIGEIGCSWPLYDFER	CDDNPDVKCGIIGEIG	WPLYDFERHAIQAAAH	K	C	G	E	R	H	0	1	0	1	2	0	2	3	0	3	1	0	0	1	1	1	0	1	1	0	0	18	0	2170.98	CL11152Contig1_orf1;CL12231Contig1_orf2	CL11152Contig1_orf1	182	199	yes	no	3	2.1034e-26	143.67	8.5	0.5
CGITVENNHVEPLYK	TFPFLEDKCGITVENN	NHVEPLYKQIINASFP	K	C	G	Y	K	Q	0	0	2	0	1	0	2	1	1	1	1	1	0	0	1	0	1	0	1	2	0	15	0	1771.86	SCL3Contig734_orf1;SCL3Contig569_orf1;SCL3Contig161_orf1;GH1_28_1-c17092_g1_i1_orf1;SCL3Contig787_orf1;SCL3Contig567_orf1	SCL3Contig734_orf1	287	301	yes	no	3	9.7805e-08	104.95	1	0	1
CGIVLDK	DEVKSGYRCGIVLDKT	RCGIVLDKTNFYAESG	R	C	G	D	K	T	0	0	0	1	1	0	0	1	0	1	1	1	0	0	0	0	0	0	0	1	0	7	0	803.421	CL10027Contig1_orf1	CL10027Contig1_orf1	556	562	yes	yes	2	0.058697	69.198	9	0
CGIWAATEIIQR	KPVESCIKCGIWAATE	AATEIIQRSGCSFPAD	K	C	G	Q	R	S	2	1	0	0	1	1	1	1	0	3	0	0	0	0	0	0	1	1	0	0	0	12	0	1416.72	SCL16Contig15_orf1;GH2_16_2-c23211_g1_i2_orf1	SCL16Contig15_orf1	339	350	yes	no	2	1.8612e-16	151.26	2	0		1
CGNQAAIMELDDSLK	SAPNYCYRCGNQAAIM	MELDDSLKYSFLQFDP	R	C	G	L	K	Y	2	0	1	2	1	1	1	1	0	1	2	1	1	0	0	1	0	0	0	0	0	15	0	1663.75	SCL16Contig39_orf1;GH2_28_2-c16517_g1_i4_orf1;GH1_16_2-c15809_g1_i1_orf1	SCL16Contig39_orf1	279	293	yes	no	3	0.00018283	81.448	11.5	0.5
CGQCVMK	PRAHHCRKCGQCVMKM	KCGQCVMKMDHHCPWI	K	C	G	M	K	M	0	0	0	0	2	1	0	1	0	0	0	1	1	0	0	0	0	0	0	1	0	7	0	881.356	CL5851Contig1_orf1	CL5851Contig1_orf1	125	131	yes	yes	2	0.025213	81.297	14	0
CGSAAVAGFMQILAK	MAGMHRDKCGSAAVAG	GFMQILAKLQPSNIKV	K	C	G	A	K	L	4	0	0	0	1	1	0	2	0	1	1	1	1	1	0	1	0	0	0	1	0	15	0	1522.76	CL10632Contig1_orf1;GH1_16_2-c18710_g2_i2_orf1	CL10632Contig1_orf1	295	309	no	no	2;3	2.4696e-41	181.26	4.33	0.471				2	1
CGSAVTHLKPGDR	EASGVVAKCGSAVTHL	THLKPGDRVTIEPGNC	K	C	G	D	R	V	1	1	0	1	1	0	0	2	1	0	1	1	0	0	1	1	1	0	0	1	0	13	1	1396.69	SCL1Contig3526_orf1;SCL1Contig3065_orf1;GH1_28_2-gc17860_g1_i2_orf1	SCL1Contig3526_orf1	77	89	yes	no	2;3;4;5	1.5438e-33	177.36	8.57	6.85	1	2	3	2
CGSAVTTLKPGDR	EASGVVTKCGSAVTTL	TTLKPGDRVAVEPGDP	K	C	G	D	R	V	1	1	0	1	1	0	0	2	0	0	1	1	0	0	1	1	2	0	0	1	0	13	1	1360.68	SCL1Contig1974_orf1;GH2_16_2-c22117_g1_i1_orf1	SCL1Contig1974_orf1	101	113	no	no	2;3	5.3209e-14	131.08	12.3	8.01	1
CGTAVDLCDLPR	TRDECEKRCGTAVDLC	VDLCDLPRVVGPCSGS	R	C	G	P	R	V	1	1	0	2	2	0	0	1	0	0	2	0	0	0	1	0	1	0	0	1	0	12	0	1375.62	CL2852Contig1_orf1	CL2852Contig1_orf1	409	420	yes	yes	2;3	9.6955e-09	116.51	13.3	0.471
CGVCGDNWADPQPR	QYEQNGGKCGVCGDNW	NWADPQPRDNEAGGTY	K	C	G	P	R	D	1	1	1	2	2	1	0	2	0	0	0	0	0	0	2	0	0	1	0	1	0	14	0	1630.66	GH2_16_2-c24836_g1_i3_orf1;SCL5Contig536_orf1;GH2_28_2-c14824_g1_i2_orf1;SCL5Contig245_orf1;GH2_R_1-c16178_g2_i1_orf1;CL11682Contig1_orf1	GH2_16_2-c24836_g1_i3_orf1	69	82	no	no	2;3	4.3259e-40	170.74	9.5	0.5
CGVISPR	NLTGRLIKCGVISPRF	KCGVISPRFDVTINSI	K	C	G	P	R	F	0	1	0	0	1	0	0	1	0	1	0	0	0	0	1	1	0	0	0	1	0	7	0	787.401	CL9609Contig1_orf1;GH1_R_1-c12153_g1_i1_orf1;CL12848Contig1_orf1	CL9609Contig1_orf1	76	82	yes	no	2	0.017953	85.359	3.5	0.5			1	1
CGVPLESPALTVNR	ISRHVGLRCGVPLESP	SPALTVNRLCGSGFQS	R	C	G	N	R	L	1	1	1	0	1	0	1	1	0	0	2	0	0	0	2	1	1	0	0	2	0	14	0	1511.78	GH2_16_2-c25623_g1_i1_orf1;CL11301Contig1_orf1	GH2_16_2-c25623_g1_i1_orf1	80	93	yes	no	2;3	0.00010176	90.707	11	0
CGYTGEDGVEISVPNNK	GIPCRVTRCGYTGEDG	EISVPNNKAVELCETL	R	C	G	N	K	A	0	0	2	1	1	0	2	3	0	1	0	1	0	0	1	1	1	0	1	2	0	17	0	1837.82	SCL1Contig3615_orf1;GH2_16_2-c40107_g1_i1_orf1;GH1_28_2-gc16106_g3_i1_orf1	SCL1Contig3615_orf1	241	257	yes	no	3	4.087e-34	148.7	10.5	0.5
CHAFGPGLDR	RRGCDPNKCHAFGPGL	AFGPGLDRGFVNEVNT	K	C	H	D	R	G	1	1	0	1	1	0	0	2	1	0	1	0	0	1	1	0	0	0	0	0	0	10	0	1128.51	SCL1Contig3695_orf1;GH1_16_2-c14174_g1_i1_orf1;GH2_16_2-c27258_g2_i3_orf1	SCL1Contig3695_orf1	993	1002	yes	no	3	0.02949	47.302	7	0
CHCSMCR	SKTSQWLRCHCSMCRK	RCHCSMCRKAIGAEHC	R	C	H	C	R	K	0	1	0	0	3	0	0	0	1	0	0	0	1	0	0	1	0	0	0	0	0	7	0	1009.34	GH2_16_1-c31829_g1_i1_orf1;CL6591Contig1_orf1	GH2_16_1-c31829_g1_i1_orf1	32	38	no	no	3	0.0011266	124.37	10	0
CHEAGACSIGECR	KYRSLAFRCHEAGACS	ACSIGECRPATDGLLL	R	C	H	C	R	P	2	1	0	0	3	0	2	2	1	1	0	0	0	0	0	1	0	0	0	0	0	13	0	1505.58	SCL1Contig1744_orf1;SCL1Contig3335_orf1;SCL1Contig1928_orf1;SCL1Contig1634_orf1;GH1_R_2-c16522_g1_i1_orf1;GH1_R_2-c16522_g1_i4_orf1;GH1_R_2-c16522_g1_i6_orf1;SCL1Contig3080_orf1;SCL1Contig3081_orf1	SCL1Contig1744_orf1	288	300	yes	no	3	0.00079079	66.004	4	0				1
CHEEASAK	SITLSALKCHEEASAK	CHEEASAKHTVSFTNP	K	C	H	A	K	H	2	0	0	0	1	0	2	0	1	0	0	1	0	0	0	1	0	0	0	0	0	8	0	930.387	SCL1Contig2689_orf1;SCL1Contig1658_orf1;GH2_16_2-c27122_g1_i4_orf1;GH2_16_2-c27122_g1_i6_orf1;GH2_16_2-c27122_g1_i5_orf1;SCL1Contig3979_orf1;SCL1Contig1657_orf1;SCL1Contig2688_orf1;SCL1Contig392_orf1;GH1_16_1-c21405_g1_i5_orf1;SCL1Contig389_orf1;SCL1Contig391_orf1;SCL1Contig3709_orf1;SCL1Contig3710_orf1;GH2_R_1-c19581_g1_i1_orf1;SCL1Contig3705_orf1;SCL1Contig390_orf1;SCL1Contig3707_orf1;SCL1Conti…	SCL1Contig2689_orf1	1072	1079	no	no	2;3	0.0024346	105.52	3	0			2
CHEEFNVR	FKSLLLQRCHEEFNVR	CHEEFNVREMYMQSEP	R	C	H	V	R	E	0	1	1	0	1	0	2	0	1	0	0	0	0	1	0	0	0	0	0	1	0	8	0	1089.47	CL10614Contig1_orf1	CL10614Contig1_orf1	280	287	yes	yes	2	0.0048778	95.358	6	0						1
CHEHIELLVK	KDAFKIIKCHEHIELL	EHIELLVKSDGELLFF	K	C	H	V	K	S	0	0	0	0	1	0	2	0	2	1	2	1	0	0	0	0	0	0	0	1	0	10	0	1276.66	CL10111Contig1_orf1	CL10111Contig1_orf1	84	93	yes	yes	4	0.035743	43.308	2	0		1
CHEPSDLVK	WRLCEYVRCHEPSDLV	HEPSDLVKCHVVFISN	R	C	H	V	K	C	0	0	0	1	1	0	1	0	1	0	1	1	0	0	1	1	0	0	0	1	0	9	0	1083.5	GH2_28_1-c26044_g1_i4_orf1;GH2_28_1-c26044_g1_i3_orf1;GH1_28_1-c11068_g1_i1_orf1;CL1241Contig5_orf1;CL1241Contig4_orf1;CL1241Contig3_orf1;CL1241Contig1_orf1	GH2_28_1-c26044_g1_i4_orf1	60	68	yes	no	3	0.00063522	83.948	10	0
CHIFLWNHDDK	YQGTTRCKCHIFLWNH	FLWNHDDKIVVSDIDG	K	C	H	D	K	I	0	0	1	2	1	0	0	0	2	1	1	1	0	1	0	0	0	1	0	0	0	11	0	1483.67	CL2137Contig2_orf1;CL2137Contig1_orf1	CL2137Contig2_orf1	765	775	yes	no	4	7.7889e-05	88.596	11	0
CHLDANNEYNK	ILRPNDKRCHLDANNE	DANNEYNKAIVYDYPS	R	C	H	N	K	A	1	0	3	1	1	0	1	0	1	0	1	1	0	0	0	0	0	0	1	0	0	11	0	1376.58	SCL1Contig923_orf1;SCL1Contig3902_orf1;SCL1Contig1717_orf1;GH1_R_2-c7796_g1_i1_orf1;SCL1Contig2077_orf1	SCL1Contig2077_orf1	279	289	no	no	3;4	7.5078e-09	117.52	10	0
CHLDNESCRDESITFK	DGKTYSSRCHLDNESC	RDESITFKHHGECEVK	R	C	H	F	K	H	0	1	1	2	2	0	2	0	1	1	1	1	0	1	0	2	1	0	0	0	0	16	1	2009.86	CL14113Contig1_orf1;CL14113Contig2_orf1	CL14113Contig2_orf1	62	77	no	no	4	1.3987e-07	103.13	9	0
CHLENAACGGVR	DGKTYDSRCHLENAAC	NAACGGVRVSFHHDGA	R	C	H	V	R	V	2	1	1	0	2	0	1	2	1	0	1	0	0	0	0	0	0	0	0	1	0	12	0	1342.59	CL7366Contig1_orf1	CL7366Contig1_orf1	60	71	yes	yes	2;3	6.0786e-18	116.03	9.5	8.5	2
CHLTFVFNKPE	FDRQYCGRCHLTFVFN	TFVFNKPE________	R	C	H	P	E	-	0	0	1	0	1	0	1	0	1	0	1	1	0	2	1	0	1	0	0	1	0	11	1	1390.67	SCL1Contig3775_orf1;GH1_16_2-c15742_g2_i1_orf1	SCL1Contig3775_orf1	164	174	yes	no	3	0.00092282	79.659	4	0				1
CHMVSNDVGGYVVDGEAQDTGR	ACEWTDGRCHMVSNDV	GEAQDTGRGFKVNLKK	R	C	H	G	R	G	1	1	1	3	1	1	1	4	1	0	0	0	1	0	0	1	1	0	1	4	0	22	0	2365.01	CL11867Contig1_orf1	CL11867Contig1_orf1	74	95	yes	yes	3;4	1.4578e-50	170.32	5.38	3.16		1		4	1
CHPWTGECECK	CEKHNTERCHPWTGEC	WTGECECKAGWAGETC	R	C	H	C	K	A	0	0	0	0	3	0	2	1	1	0	0	1	0	0	1	0	1	1	0	0	0	11	0	1462.54	GH2_16_2-c26435_g1_i2_orf1;GH1_R_2-c15234_g1_i2_orf1;GH1_R_2-c15234_g1_i1_orf1;GH1_16_2-c16850_g1_i1_orf1;GH1_28_1-c16450_g1_i1_orf1;SCL4Contig778_orf1;SCL4Contig264_orf1;GH2_16_1-c23465_g1_i1_orf1;SCL4Contig938_orf1;GH2_16_1-c23465_g1_i2_orf1;SCL4Contig777_orf1;SCL4Contig157_orf1	GH2_16_2-c26435_g1_i2_orf1	388	398	yes	no	3	9.099e-09	116.55	12	0
CHQILTGACNAGDR	CNRTVRMKCHQILTGA	GACNAGDRCFAVGSVE	K	C	H	D	R	C	2	1	1	1	2	1	0	2	1	1	1	0	0	0	0	0	1	0	0	0	0	14	0	1571.69	GH1_R_2-c15599_g1_i1_orf1;GH1_R_1-c20877_g1_i1_orf1;CL2227Contig2_orf1;GH2_16_2-c26718_g1_i1_orf1;CL2227Contig1_orf1	GH1_R_2-c15599_g1_i1_orf1	15	28	yes	no	3	0.00052697	68.168	6	0						1
CHTIMNCTK	RDPFSVYRCHTIMNCT	HTIMNCTKTCPKGLNP	R	C	H	T	K	T	0	0	1	0	2	0	0	0	1	1	0	1	1	0	0	0	2	0	0	0	0	9	0	1163.49	CL11832Contig1_orf1	CL11832Contig1_orf1	255	263	yes	yes	2;3;4	4.1105e-07	143.96	3	4.47	5
CHVMPEFSSVPLTCDAEVNEWLR	RLVEGKAKCHVMPEFS	AEVNEWLRFFDMPAPM	K	C	H	L	R	F	1	1	1	1	2	0	3	0	1	0	2	0	1	1	2	2	1	1	0	3	0	23	0	2775.25	CL10063Contig1_orf1	CL10063Contig1_orf1	214	236	yes	yes	3	1.4144e-24	133.84	1.5	0.5	1	1
CIAEHQVCNR	YFHCAENKCIAEHQVC	AEHQVCNRYDDCEGGE	K	C	I	N	R	Y	1	1	1	0	2	1	1	0	1	1	0	0	0	0	0	0	0	0	0	1	0	10	0	1285.57	CL10696Contig1_orf1;CL11983Contig1_orf1;CL2489Contig3_orf1	CL10696Contig1_orf1	69	78	yes	no	2;3	8.5427e-24	172.56	10.9	7.7	1	1	1
CIAMWMSDSLLDPK	GDRIRLARCIAMWMSD	SDSLLDPKVLATLLQD	R	C	I	P	K	V	1	0	0	2	1	0	0	0	0	1	2	1	2	0	1	2	0	1	0	0	0	14	0	1665.76	CL5809Contig1_orf1	CL5809Contig1_orf1	182	195	yes	yes	3	0.00044574	73.927	16.5	0.5
CIATEIAK	GANSGIGKCIATEIAK	CIATEIAKRGGTVHMV	K	C	I	A	K	R	2	0	0	0	1	0	1	0	0	2	0	1	0	0	0	0	1	0	0	0	0	8	0	904.469	CL3692Contig2_orf1;CL3692Contig1_orf1	CL3692Contig2_orf1	59	66	yes	no	2	0.014032	78.113	7	0
CIATGDPMPK	VDSDLEMRCIATGDPM	ATGDPMPKIIFQKFSN	R	C	I	P	K	I	1	0	0	1	1	0	0	1	0	1	0	1	1	0	2	0	1	0	0	0	0	10	0	1088.5	CL10510Contig1_orf1;CL14672Contig1_orf1;GH2_R_1-c17062_g1_i4_orf1;CL26374Contig1_orf1;CL29262Contig1_orf1;GH2_R_2-c17758_g1_i5_orf1;CL22913Contig1_orf1;CL32002Contig1_orf1;CL32040Contig1_orf1;GH1_16_1-c19170_g1_i2_orf1;CL1808Contig1_orf1;GH2_16_2-c25244_g1_i6_orf1;CL1808Contig2_orf1;CL1808Contig4_orf1;CL1808Contig3_orf1	CL10510Contig1_orf1	375	384	yes	no	2	4.2084e-06	121.9	5	0					1
CICPLNTAGDR	FCDPNSGRCICPLNTA	PLNTAGDR________	R	C	I	D	R	-	1	1	1	1	2	0	0	1	0	1	1	0	0	0	1	0	1	0	0	0	0	11	0	1275.57	GH2_16_2-c44884_g1_i1_orf1	GH2_16_2-c44884_g1_i1_orf1	165	175	yes	yes	2	0.00014224	95.477	8	0
CICTPGFYGSR	GGRCVFNRCICTPGFY	TPGFYGSRCQYDRNEC	R	C	I	S	R	C	0	1	0	0	2	0	0	2	0	1	0	0	0	1	1	1	1	0	1	0	0	11	0	1316.56	CL24109Contig1_orf1	CL24109Contig1_orf1	35	45	yes	yes	2	0.0014623	82.505	11.5	0.5
CIDADGQGIK	GQLGVGERCIDADGQG	DADGQGIKLIFCHLGT	R	C	I	I	K	L	1	0	0	2	1	1	0	2	0	2	0	1	0	0	0	0	0	0	0	0	0	10	0	1075.5	SCL8Contig256_orf1;GH2_R_1-c1342_g1_i1_orf1	SCL8Contig256_orf1	524	533	yes	no	2	4.387e-05	105.46	12	0
CIETGLWTVR	RVEVDATKCIETGLWT	ETGLWTVRTEKPYAVS	K	C	I	V	R	T	0	1	0	0	1	0	1	1	0	1	1	0	0	0	0	0	2	1	0	1	0	10	0	1233.62	CL1388Contig1_orf1	CL1388Contig1_orf1	1345	1354	yes	yes	3	0.0020427	69.786	18	0
CIEYNIMK	KAVANYEKCIEYNIMK	CIEYNIMKLESIAQHL	K	C	I	M	K	L	0	0	1	0	1	0	1	0	0	2	0	1	1	0	0	0	0	0	1	0	0	8	0	1069.49	CL3906Contig1_orf1	CL3906Contig1_orf1	357	364	yes	yes	4	0.083812	40.268	5	0					1
CIFESNAIAWAVANEQLR	AFESTDGKCIFESNAI	AVANEQLRGKTPMDQA	K	C	I	L	R	G	4	1	2	0	1	1	2	0	0	2	1	0	0	1	0	1	0	1	0	1	0	18	0	2091.02	CL11315Contig1_orf1	CL11315Contig1_orf1	79	96	yes	yes	3	3.0193e-35	153.75	16	0
CIHCESR	GQNSCVVKCIHCESRV	KCIHCESRVLSPQSAT	K	C	I	S	R	V	0	1	0	0	2	0	1	0	1	1	0	0	0	0	0	1	0	0	0	0	0	7	0	960.391	CL2098Contig1_orf1	CL2098Contig1_orf1	41	47	yes	yes	2;3	0.0083463	77.741	13.5	0.5
CIIAEQGIR	RGFFHGIKCIIAEQGI	IIAEQGIRGTYQGVTA	K	C	I	I	R	G	1	1	0	0	1	1	1	1	0	3	0	0	0	0	0	0	0	0	0	0	0	9	0	1058.55	CL11401Contig1_orf1	CL11401Contig1_orf1	179	187	yes	yes	2;3	0.0005985	100.57	8.33	0.471
CIIDMCMK	DNAWGILRCIIDMCMK	CIIDMCMKLPDGKYLI	R	C	I	M	K	L	0	0	0	1	2	0	0	0	0	2	0	1	2	0	0	0	0	0	0	0	0	8	0	1069.44	CL2463Contig1_orf1	CL2463Contig1_orf1	500	507	yes	yes	3	0.0043741	73.26	16	0
CIIPNHDK	NTNPNFVRCIIPNHDK	CIIPNHDKRAGKIDAG	R	C	I	D	K	R	0	0	1	1	1	0	0	0	1	2	0	1	0	0	1	0	0	0	0	0	0	8	0	995.486	SCL2Contig49_orf1;GH2_R_2-c16095_g1_i1_orf1;GH2_16_2-c26149_g1_i1_orf1	SCL2Contig49_orf1	721	728	yes	no	3	0.0129	61.679	9	0
CIISSLNK	EADRAAQRCIISSLNK	CIISSLNKCFPKITII	R	C	I	N	K	C	0	0	1	0	1	0	0	0	0	2	1	1	0	0	0	2	0	0	0	0	0	8	0	933.495	CL8455Contig1_orf1	CL8455Contig1_orf1	65	72	yes	yes	2;3	0.0032221	106.6	14.3	0.471
CIIVMPEK	CGAVKGYRCIIVMPEK	CIIVMPEKMSNEKVDV	R	C	I	E	K	M	0	0	0	0	1	0	1	0	0	2	0	1	1	0	1	0	0	0	0	1	0	8	0	988.509	CL9009Contig1_orf1;GH1_R_1-c11757_g1_i1_orf1	CL9009Contig1_orf1	134	141	yes	no	2	0.048102	63.565	9	0
CINLGQTCIAPDYILCSK	VRRILWGKCINLGQTC	PDYILCSKEVQDKFVS	K	C	I	S	K	E	1	0	1	1	3	1	0	1	0	3	2	1	0	0	1	1	1	0	1	0	0	18	0	2125	SCL4Contig706_orf1;SCL4Contig277_orf1;GH2_16_2-c21778_g1_i2_orf1;SCL4Contig276_orf1;SCL4Contig894_orf1;SCL4Contig278_orf1;SCL4Contig185_orf1	SCL4Contig706_orf1	242	259	yes	no	3	8.3011e-26	136.26	2.5	0.5		1	1
CINTSPGFR	HPCFPRVRCINTSPGF	INTSPGFRCEACPPGF	R	C	I	F	R	C	0	1	1	0	1	0	0	1	0	1	0	0	0	1	1	1	1	0	0	0	0	9	0	1050.49	CON__ENSEMBL:ENSBTAP00000006074	CON__ENSEMBL:ENSBTAP00000006074	141	149	yes	yes	2	0.00059316	99.855	6	0						1
CIPDYAR	EFQCRGGRCIPDYARC	RCIPDYARCDGKRDCR	R	C	I	A	R	C	1	1	0	1	1	0	0	0	0	1	0	0	0	0	1	0	0	0	1	0	0	7	0	893.407	CL27478Contig1_orf1	CL27478Contig1_orf1	87	93	yes	yes	2	0.064056	68.081	3	0			1
CISLLGSK	TDHDDGEKCISLLGSK	CISLLGSKGEEGRRRL	K	C	I	S	K	G	0	0	0	0	1	0	0	1	0	1	2	1	0	0	0	2	0	0	0	0	0	8	0	876.474	GH2_28_1-c26508_g1_i2_orf1;GH2_R_1-c19664_g1_i2_orf1;GH2_R_1-c19664_g1_i1_orf1;GH2_28_1-c26508_g1_i1_orf1;GH1_28_1-c30120_g1_i1_orf1;CL1013Contig2_orf1;GH2_28_2-c18492_g2_i1_orf1;GH1_28_2-gc18058_g2_i1_orf1;GH1_R_2-c17294_g1_i1_orf1;CL1013Contig1_orf1;GH2_16_2-c26689_g1_i3_orf1	GH2_28_1-c26508_g1_i2_orf1	1750	1757	yes	no	2	0.003752	102.07	14	0
CITDQQYR	LLNNMFKRCITDQQYR	CITDQQYRHAIGIALE	R	C	I	Y	R	H	0	1	0	1	1	2	0	0	0	1	0	0	0	0	0	0	1	0	1	0	0	8	0	1082.48	CL11383Contig1_orf1	CL11383Contig1_orf1	151	158	yes	yes	2	0.004515	96.624	17	0
CKGPGLEK	DYYPEKVKCKGPGLEK	CKGPGLEKNGVVSGKP	K	C	K	E	K	N	0	0	0	0	1	0	1	2	0	0	1	2	0	0	1	0	0	0	0	0	0	8	1	887.453	SCL1Contig3695_orf1;GH1_16_2-c14174_g1_i1_orf1;GH2_16_2-c27258_g1_i1_orf1	SCL1Contig3695_orf1	691	698	yes	no	4	0.010583	61.679	15	0
CKHFELGGDK	KSQLPLKRCKHFELGG	HFELGGDKKRKGQMIQ	R	C	K	D	K	K	0	0	0	1	1	0	1	2	1	0	1	2	0	1	0	0	0	0	0	0	0	10	1	1189.56	CL11801Contig1_orf1;CL13469Contig1_orf1;GH1_R_1-c19375_g1_i1_orf1	CL11801Contig1_orf1	88	97	yes	no	3;4	0.0035292	66.267	9.33	0.471
CKHFELGGDKK	KSQLPLKRCKHFELGG	FELGGDKKRKGQMIQF	R	C	K	K	K	R	0	0	0	1	1	0	1	2	1	0	1	3	0	1	0	0	0	0	0	0	0	11	2	1317.65	CL11801Contig1_orf1;CL13469Contig1_orf1;GH1_R_1-c19375_g1_i1_orf1	CL11801Contig1_orf1	88	98	yes	no	5	0.001217	66.267	18	0
CKNGDCIPISQR	MCQPGEYRCKNGDCIP	DCIPISQRCDGLAQCR	R	C	K	Q	R	C	0	1	1	1	2	1	0	1	0	2	0	1	0	0	1	1	0	0	0	0	0	12	1	1446.67	CL3Contig29_orf1;CL3Contig25_orf1;CL3Contig5_orf1;CL3Contig6_orf1;GH2_R_2-c18742_g2_i1_orf1;CL3Contig45_orf1;CL3Contig28_orf1;CL3Contig33_orf1;CL3Contig42_orf1;CL3Contig4_orf1	CL3Contig45_orf1	608	619	no	no	3	0.010705	56.286	15	0
CKNPDTDEICSGHGECECNK	SCDGNDDKCKNPDTDE	HGECECNKCNCQDDRM	K	C	K	N	K	C	0	0	2	2	4	0	3	2	1	1	0	2	0	0	1	1	1	0	0	0	0	20	1	2408.91	SCL1Contig923_orf1;SCL1Contig3902_orf1;SCL1Contig2077_orf1	SCL1Contig2077_orf1	584	603	no	no	4	6.5861e-27	139.95	4.5	0.5				1	1
CKPNYDGIHCDMCR	CDHDGKCRCKPNYDGI	GIHCDMCREGFYNFPL	R	C	K	C	R	E	0	1	1	2	3	0	0	1	1	1	0	1	1	0	1	0	0	0	1	0	0	14	1	1824.72	GH2_16_1-c9809_g1_i1_orf1	GH2_16_1-c9809_g1_i1_orf1	501	514	yes	yes	4	0.0014702	63.29	3	0			1
CLAATEETK	PTRNCLEKCLAATEET	LAATEETKHCITFASG	K	C	L	T	K	H	2	0	0	0	1	0	2	0	0	0	1	1	0	0	0	0	2	0	0	0	0	9	0	1021.48	CL6137Contig1_orf1	CL6137Contig1_orf1	72	80	yes	yes	2;3	1.1355e-05	131.22	9.5	0.5
CLCTHEK	PKTVENFRCLCTHEKG	RCLCTHEKGYGYQGST	R	C	L	E	K	G	0	0	0	0	2	0	1	0	1	0	1	1	0	0	0	0	1	0	0	0	0	7	0	946.4	CL7228Contig1_orf1;GH1_R_1-c48358_g1_i1_orf1	CL7228Contig1_orf1	182	188	yes	no	3	0.0068281	79.469	3	0			1
CLDGCDIPDYQR	CQVKRMWRCLDGCDIP	CDIPDYQRCDGQINCY	R	C	L	Q	R	C	0	1	0	3	2	1	0	1	0	1	1	0	0	0	1	0	0	0	1	0	0	12	0	1510.62	CL3Contig13_orf1	CL3Contig13_orf1	128	139	no	no	2;3	1.5266e-10	130.69	5	0					2
CLDNDVNLVWSAAR	TQIFDIEKCLDNDVNL	NLVWSAARVQPGERAT	K	C	L	A	R	V	2	1	2	2	1	0	0	0	0	0	2	0	0	0	0	1	0	1	0	2	0	14	0	1631.77	CL121Contig2_orf1;GH2_16_1-c22579_g1_i4_orf1;CL121Contig1_orf2;GH2_16_2-c24150_g2_i1_orf1;GH1_R_2-c13152_g1_i4_orf1	CL121Contig2_orf1	549	562	yes	no	2	3.5227e-07	102.72	4	0				1
CLEETEDLIHK	ENQQEDAKCLEETEDL	ETEDLIHKYNAAGKPV	K	C	L	H	K	Y	0	0	0	1	1	0	3	0	1	1	2	1	0	0	0	0	1	0	0	0	0	11	0	1385.65	SCL6Contig611_orf1;SCL6Contig246_orf1;GH1_16_2-c15187_g1_i2_orf2	SCL6Contig611_orf1	284	294	yes	no	3	0.00080891	75.819	6.5	0.5						1
CLEETTPEIR	EWFVQESRCLEETTPE	EETTPEIRDFIGGFGH	R	C	L	I	R	D	0	1	0	0	1	0	3	0	0	1	1	0	0	0	1	0	2	0	0	0	0	10	0	1246.59	SCL4Contig845_orf1;SCL4Contig745_orf1;SCL4Contig60_orf1;SCL4Contig37_orf1;GH2_16_2-c25875_g1_i4_orf1;SCL4Contig603_orf1;SCL4Contig474_orf1	SCL4Contig845_orf1	427	436	yes	no	2;3	5.0892e-05	104.43	2	0		2
CLFFDTMNK	PYQAVGGRCLFFDTMN	LFFDTMNKGTWHDSRN	R	C	L	N	K	G	0	0	1	1	1	0	0	0	0	0	1	1	1	2	0	0	1	0	0	0	0	9	0	1174.52	CL9159Contig1_orf1	CL9159Contig1_orf1	54	62	yes	yes	3	4.4993e-05	102.51	3.5	0.5			1	1
CLFINNFAQMTWEAAR	PFVDINGRCLFINNFA	QMTWEAARGFCQGFQA	R	C	L	A	R	G	3	1	2	0	1	1	1	0	0	1	1	0	1	2	0	0	1	1	0	0	0	16	0	1970.91	GH1_28_2-gc12864_g1_i1_orf1	GH1_28_2-gc12864_g1_i1_orf1	104	119	yes	yes	3	7.9259e-34	148.57	16	0
CLGSVLSR	ERNGVGKKCLGSVLSR	CLGSVLSRAMTSNSEW	K	C	L	S	R	A	0	1	0	0	1	0	0	1	0	0	2	0	0	0	0	2	0	0	0	1	0	8	0	890.464	CL4418Contig2_orf1;CL4418Contig1_orf1;CL4418Contig4_orf1;CL4418Contig3_orf1	CL4418Contig2_orf1	38	45	yes	no	2	0.0083895	84.498	15	0
CLHSNKK	NSIAYIHKCLHSNKKV	KCLHSNKKVLVEGANA	K	C	L	K	K	V	0	0	1	0	1	0	0	0	1	0	1	2	0	0	0	1	0	0	0	0	0	7	1	885.449	SCL1Contig1563_orf1;GH2_R_1-c18913_g1_i1_orf1	SCL1Contig1563_orf1	248	254	yes	no	4	0.0099922	64.803	12	0
CLIAECWIPTSDLGVIR	LNLDVTNKCLIAECWI	TSDLGVIRDALRKGTE	K	C	L	I	R	D	1	1	0	1	2	0	1	1	0	3	2	0	0	0	1	1	1	1	0	1	0	17	0	2002	CL4101Contig1_orf1;CL4101Contig2_orf1;CL17533Contig1_orf1	CL4101Contig1_orf1	321	337	yes	no	2;3	2.306e-41	159.69	17	0
CLLAVQK	AGVLRSDRCLLAVQKL	RCLLAVQKLFRDEGGH	R	C	L	Q	K	L	1	0	0	0	1	1	0	0	0	0	2	1	0	0	0	0	0	0	0	1	0	7	0	830.468	CL4036Contig2_orf1;CL4036Contig3_orf1;CL4036Contig4_orf1	CL4036Contig2_orf1	157	163	no	no	3	0.0064264	80.377	13	0
CLLCCCR	QTDSKIVRCLLCCCRC	RCLLCCCRCCLWCLEK	R	C	L	C	R	C	0	1	0	0	4	0	0	0	0	0	2	0	0	0	0	0	0	0	0	0	0	7	0	1040.4	CL11391Contig1_orf1;CL11761Contig2_orf1;CL11761Contig1_orf1;CL31756Contig1_orf1;CL10307Contig1_orf1	CL11391Contig1_orf1	539	545	yes	no	2	0.011214	98.807	14	0
CLLGQDQMEDDNIK	HTDFVLCKCLLGQDQM	QMEDDNIKRIMYLHDL	K	C	L	I	K	R	0	0	1	3	1	2	1	1	0	1	2	1	1	0	0	0	0	0	0	0	0	14	0	1677.73	CL11264Contig1_orf1	CL11264Contig1_orf1	96	109	yes	yes	3	1.171e-11	109.6	6	0						1
CLLGQDQMEDDNIKR	HTDFVLCKCLLGQDQM	MEDDNIKRIMYLHDLL	K	C	L	K	R	I	0	1	1	3	1	2	1	1	0	1	2	1	1	0	0	0	0	0	0	0	0	15	1	1833.83	CL11264Contig1_orf1	CL11264Contig1_orf1	96	110	yes	yes	3	3.9451e-17	123.76	10	0
CLLQVQAAGTGPK	MTPGERIKCLLQVQAA	QAAGTGPKLYKGPLDV	K	C	L	P	K	L	2	0	0	0	1	2	0	2	0	0	2	1	0	0	1	0	1	0	0	1	0	13	0	1341.71	CL16564Contig1_orf1;CL14342Contig1_orf1	CL16564Contig1_orf1	134	146	yes	no	2;3	4.6493e-34	174.39	10.5	0.5
CLMVDSVTK	PYIEIGGRCLMVDSVT	LMVDSVTKGTWADMRG	R	C	L	T	K	G	0	0	0	1	1	0	0	0	0	0	1	1	1	0	0	1	1	0	0	2	0	9	0	1051.5	SCL12Contig31_orf1;GH1_16_2-c19542_g2_i1_orf1;SCL12Contig197_orf1	SCL12Contig31_orf1	52	60	yes	no	2;3	1.5138e-06	137.95	10.6	1.58
CLNEAGQK	DRRTPATKCLNEAGQK	CLNEAGQKNASLGLIY	K	C	L	Q	K	N	1	0	1	0	1	1	1	1	0	0	1	1	0	0	0	0	0	0	0	0	0	8	0	918.423	CL12864Contig1_orf1;GH2_28_1-c15751_g1_i1_orf1	CL12864Contig1_orf1	346	353	yes	no	2	0.0025177	113.62	9.5	8.5	1
CLPAASK	TAFFGAKKCLPAASKV	KCLPAASKVEDPMNCT	K	C	L	S	K	V	2	0	0	0	1	0	0	0	0	0	1	1	0	0	1	1	0	0	0	0	0	7	0	745.379	SCL7Contig133_orf1;SCL7Contig88_orf1;SCL7Contig394_orf1;SCL7Contig481_orf1;SCL7Contig455_orf1;SCL7Contig133_orf3	SCL7Contig133_orf1	52	58	yes	no	2;3	0.0094062	87.323	2.5	0.5		2	2
CLPGSFECHDGTCIPDR	VVAAKELRCLPGSFEC	DGTCIPDRYVCDGEAD	R	C	L	D	R	Y	0	1	0	2	3	0	1	2	1	1	1	0	0	1	2	1	1	0	0	0	0	17	0	2019.82	SCL4Contig462_orf1;GH2_16_1-c21914_g1_i2_orf1;GH1_16_2-c17702_g1_i1_orf1;SCL4Contig947_orf1;SCL4Contig571_orf1	SCL4Contig462_orf1	28	44	yes	no	3	3.4147e-25	140.96	9	0
CLQCPIETK	KPAGGGTRCLQCPIET	LQCPIETKCPYSAKKI	R	C	L	T	K	C	0	0	0	0	2	1	1	0	0	1	1	1	0	0	1	0	1	0	0	0	0	9	0	1147.54	GH2_28_2-c17985_g1_i2_orf1;CL7363Contig1_orf1;GH2_R_2-c19026_g1_i1_orf1	GH2_28_2-c17985_g1_i2_orf1	235	243	yes	no	2;3	0.00060081	100.88	6.33	0.471						2
CLQEVDALK	QGNEEMIRCLQEVDAL	LQEVDALKLGSMHSHF	R	C	L	L	K	L	1	0	0	1	1	1	1	0	0	0	2	1	0	0	0	0	0	0	0	1	0	9	0	1074.54	GH1_16_2-c16976_g1_i1_orf1;GH2_28_1-c23903_g1_i1_orf1	GH1_16_2-c16976_g1_i1_orf1	305	313	yes	no	2;3	0.00065929	108.7	16.3	0.471
CLQMMLR	EYMQSVGRCLQMMLRV	RCLQMMLRVEEYRTIF	R	C	L	L	R	V	0	1	0	0	1	1	0	0	0	0	2	0	2	0	0	0	0	0	0	0	0	7	0	950.45	CL10731Contig1_orf1	CL10731Contig1_orf1	201	207	yes	yes	2	0.061083	68.7	2	0		1
CLREEIHK	HLQPNTQKCLREEIHK	CLREEIHKDVLVSGEY	K	C	L	H	K	D	0	1	0	0	1	0	2	0	1	1	1	1	0	0	0	0	0	0	0	0	0	8	1	1083.55	CL10466Contig1_orf1	CL10466Contig1_orf1	41	48	yes	yes	4	0.058935	44.349	3	0			1
CLTAFGTLPDFAR	DQCFFNSRCLTAFGTL	GTLPDFARVFTNIGYL	R	C	L	A	R	V	2	1	0	1	1	0	0	1	0	0	2	0	0	2	1	0	2	0	0	0	0	13	0	1467.72	CL6413Contig2_orf1;CL6413Contig1_orf1;GH2_28_1-c26695_g1_i2_orf1	CL6413Contig2_orf1	570	582	yes	no	2;3	3.8543e-17	140.53	7	0
CLVDLAESCPK	GDDDALLKCLVDLAES	DLAESCPKFLRPQVET	K	C	L	P	K	F	1	0	0	1	2	0	1	0	0	0	2	1	0	0	1	1	0	0	0	1	0	11	0	1290.59	GH2_R_2-c17496_g3_i1_orf1;CL5146Contig1_orf1	GH2_R_2-c17496_g3_i1_orf1	248	258	yes	no	3	0.028415	46.73	2	0		1
CLVTAAAQGIGR	PGRLKGKRCLVTAAAQ	AAAQGIGRATVLAFLR	R	C	L	G	R	A	3	1	0	0	1	1	0	2	0	1	1	0	0	0	0	0	1	0	0	1	0	12	0	1215.64	GH1_16_1-c17498_g1_i1_orf1;CL11516Contig1_orf1	GH1_16_1-c17498_g1_i1_orf1	21	32	yes	no	2;3	0.0058474	64.827	1	0	2
CLVTHCVDDGIAHPIGER	GSNDCCGKCLVTHCVD	IAHPIGERWESESDVC	K	C	L	E	R	W	1	1	0	2	2	0	1	2	2	2	1	0	0	0	1	0	1	0	0	2	0	18	0	2047.96	CL13847Contig1_orf1	CL13847Contig1_orf1	30	47	yes	yes	4	4.6494e-35	147.17	12	0
CLYPQTK	KRVLCMRKCLYPQTKR	KCLYPQTKRSAMEKID	K	C	L	T	K	R	0	0	0	0	1	1	0	0	0	0	1	1	0	0	1	0	1	0	1	0	0	7	0	908.443	SCL5Contig73_orf1	SCL5Contig73_orf1	352	358	yes	yes	2	0.016959	87.323	4.5	0.5				1	1
CLYVESDLR	PFTMVGSKCLYVESDL	LYVESDLRLSWPEARD	K	C	L	L	R	L	0	1	0	1	1	0	1	0	0	0	2	0	0	0	0	1	0	0	1	1	0	9	0	1153.54	CL10845Contig1_orf1	CL10845Contig1_orf1	46	54	yes	yes	2;3	0.00058452	104.48	12.8	0.433
CLYVNDNFLTWDAAR	PFTAVGERCLYVNDNF	FLTWDAARASCQGLAS	R	C	L	A	R	A	2	1	2	2	1	0	0	0	0	0	2	0	0	1	0	0	1	1	1	1	0	15	0	1856.85	CL11967Contig1_orf1	CL11967Contig1_orf1	189	203	yes	yes	2;3	8.5145e-50	187.75	12	0
CMENINAFVEGAK	QTSAMAFKCMENINAF	NAFVEGAKACGVPTQE	K	C	M	A	K	A	2	0	2	0	1	0	2	1	0	1	0	1	1	1	0	0	0	0	0	1	0	13	0	1481.66	SCL1Contig513_orf1;SCL1Contig2234_orf1;SCL1Contig124_orf1	SCL1Contig513_orf1	89	101	yes	no	3	0.00017709	79.875	6	0						1
CMHHIQEAAR	AYGVQSTKCMHHIQEA	HHIQEAARVGRVDAFV	K	C	M	A	R	V	2	1	0	0	1	1	1	0	2	1	0	0	1	0	0	0	0	0	0	0	0	10	0	1251.56	GH2_16_2-c25075_g1_i4_orf1;CL2199Contig1_orf1	GH2_16_2-c25075_g1_i4_orf1	265	274	yes	no	3	0.00096143	74.6	2	0		1
CMHVVHNK	GKPHHSIRCMHVVHNK	CMHVVHNKVWCGYRNK	R	C	M	N	K	V	0	0	1	0	1	0	0	0	2	0	0	1	1	0	0	0	0	0	0	2	0	8	0	1023.47	GH2_R_2-c18828_g1_i3_orf1;CL1702Contig4_orf1;CL1702Contig3_orf1;GH2_R_1-c18951_g1_i1_orf1;CL1702Contig2_orf1;CL1702Contig1_orf1	GH2_R_2-c18828_g1_i3_orf1	566	573	yes	no	4	0.0006526	97.473	2	0		1
CNAVGVR	QFTDMVQRCNAVGVRI	RCNAVGVRIIVDAVVN	R	C	N	V	R	I	1	1	1	0	1	0	0	1	0	0	0	0	0	0	0	0	0	0	0	2	0	7	0	774.381	CL4836Contig1_orf1;CL10255Contig1_orf1;GH2_28_2-c13208_g1_i1_orf1;GH1_28_2-gc12926_g1_i3_orf1;CL5591Contig3_orf1;CL5591Contig2_orf1;CL5591Contig1_orf1	GH2_28_2-c13208_g1_i1_orf1	119	125	no	no	2	0.014639	91.906	13	0
CNCGSMCIK	QQFLNPTRCNCGSMCI	NCGSMCIKYLEEGEEC	R	C	N	I	K	Y	0	0	1	0	3	0	0	1	0	1	0	1	1	0	0	1	0	0	0	0	0	9	0	1128.42	CL1062Contig1_orf1	CL1062Contig1_orf1	66	74	yes	yes	2	0.0050854	76.332	16	0
CNDDTDGLVK	FAANSRAKCNDDTDGL	DDTDGLVKILADKHTD	K	C	N	V	K	I	0	0	1	3	1	0	0	1	0	0	1	1	0	0	0	0	1	0	0	1	0	10	0	1135.48	CL7358Contig1_orf1	CL7358Contig1_orf1	438	447	yes	yes	2;3	6.4996e-06	119.39	1.67	0.471	1	2
CNDNSSYLPVHK	DPFLIFYRCNDNSSYL	SSYLPVHKTEYIKKTL	R	C	N	H	K	T	0	0	2	1	1	0	0	0	1	0	1	1	0	0	1	2	0	0	1	1	0	12	0	1432.64	CL2277Contig5_orf1;CL2277Contig1_orf1;CL2277Contig4_orf1;CL2277Contig6_orf1;CL2277Contig2_orf1;CL2277Contig3_orf1	CL2277Contig5_orf1	197	208	yes	no	3	0.0003522	76.326	7	0
CNDVCEAGSK	DFAVHRDRCNDVCEAG	DVCEAGSKLVGEGNHH	R	C	N	S	K	L	1	0	1	1	2	0	1	1	0	0	0	1	0	0	0	1	0	0	0	1	0	10	0	1138.44	CL30494Contig1_orf1;CL10656Contig1_orf1	CL30494Contig1_orf1	1876	1885	yes	no	2;3	2.5247e-07	133.32	5	0					2
CNDYALAVR	AALNACRRCNDYALAV	NDYALAVRFIEAIKDK	R	C	N	V	R	F	2	1	1	1	1	0	0	0	0	0	1	0	0	0	0	0	0	0	1	1	0	9	0	1080.5	SCL8Contig172_orf1;GH2_16_2-c13616_g1_i1_orf1	SCL8Contig172_orf1	113	121	yes	no	2	0.00062321	103.87	2	0		1
CNEIFEEQTK	WLREMAPKCNEIFEEQ	EIFEEQTKSNPPFEVI	K	C	N	T	K	S	0	0	1	0	1	1	3	0	0	1	0	1	0	1	0	0	1	0	0	0	0	10	0	1296.57	CL4048Contig2_orf1;CL4048Contig4_orf1;GH1_16_1-c19500_g1_i1_orf1;CL4048Contig1_orf1	CL4048Contig2_orf1	261	270	yes	no	2	0.00065607	91.62	5	0					1
CNFELEK	SVVMRSQRCNFELEKR	RCNFELEKRRPVQFSA	R	C	N	E	K	R	0	0	1	0	1	0	2	0	0	0	1	1	0	1	0	0	0	0	0	0	0	7	0	938.417	CL4240Contig2_orf1;CL4240Contig5_orf1;CL4240Contig3_orf1;CL4240Contig4_orf1	CL4240Contig2_orf1	288	294	yes	no	2	0.031813	77.732	15	0
CNFVVECPDGDTSDEDGCVSHK	TCLPITSRCNFVVECP	EDGCVSHKCNFEGRDI	R	C	N	H	K	C	0	0	1	4	3	0	2	2	1	0	0	1	0	1	1	2	1	0	0	3	0	22	0	2525.97	GH2_28_1-c26508_g1_i2_orf1;GH2_R_1-c19664_g1_i2_orf1;GH2_R_1-c19664_g1_i1_orf1;GH2_28_1-c26508_g1_i1_orf1;GH1_28_1-c30120_g1_i1_orf1;CL1013Contig2_orf1;GH2_28_2-c18492_g2_i1_orf1;GH1_28_2-gc18058_g2_i1_orf1;GH1_R_2-c17294_g1_i1_orf1;GH1_16_1-c21176_g3_i3_orf1;CL1013Contig4_orf1	GH2_28_1-c26508_g1_i2_orf1	11146	11167	yes	no	3;4	2.0998e-49	166.6	2	0		2
CNGHEESCTQLPSGEVR	TNTCEPCRCNGHEESC	QLPSGEVRCKCLPGYY	R	C	N	V	R	C	0	1	1	0	2	1	3	2	1	0	1	0	0	0	1	2	1	0	0	1	0	17	0	1958.82	CL3Contig12_orf1;CL3Contig9_orf1;CL3Contig29_orf1;CL3Contig25_orf1;CL3Contig11_orf1;CL3Contig10_orf1;GH1_28_1-c17527_g1_i3_orf1;CL3Contig27_orf1;GH2_16_2-c27199_g1_i3_orf1;GH1_R_2-c17254_g3_i6_orf1;CL3Contig46_orf1;CL3Contig7_orf1;CL3Contig45_orf1;CL3Contig28_orf1;CL3Contig47_orf1	CL3Contig45_orf1	2626	2642	no	no	3;4	1.0288e-07	101.92	6.5	4.5		1
CNGQADCK	TCLSARVRCNGQADCK	CNGQADCKDGSDEWGC	R	C	N	C	K	D	1	0	1	1	2	1	0	1	0	0	0	1	0	0	0	0	0	0	0	0	0	8	0	951.354	CL3Contig12_orf1;CL3Contig9_orf1;CL3Contig50_orf1;CL3Contig29_orf1;CL3Contig25_orf1;CL3Contig11_orf1;CL3Contig10_orf1;CL3Contig51_orf1;GH2_28_2-c16071_g1_i3_orf1;CL3Contig27_orf1;GH2_16_2-c27199_g1_i3_orf1;GH1_R_2-c17254_g3_i6_orf1;CL3Contig46_orf1;CL3Contig7_orf1;CL26242Contig1_orf1;CL3Contig45_orf1;CL3Contig28_orf1;CL3Contig47_orf1	CL3Contig45_orf1	1791	1798	no	no	2	0.0026952	111.61	9.5	0.5
CNNPNGHGHNYK	DNRGIFGKCNNPNGHG	NGHGHNYKLEVTVRGP	K	C	N	Y	K	L	0	0	4	0	1	0	0	2	2	0	0	1	0	0	1	0	0	0	1	0	0	12	0	1410.58	CL12480Contig1_orf1	CL12480Contig1_orf1	48	59	yes	yes	3;4	2.1798e-09	116.84	9	0
CNNVGVR	AFKDMVTRCNNVGVRI	RCNNVGVRIYVDAVIN	R	C	N	V	R	I	0	1	2	0	1	0	0	1	0	0	0	0	0	0	0	0	0	0	0	2	0	7	0	817.386	SCL1Contig2996_orf1;SCL1Contig538_orf1;CL16505Contig1_orf1;CON__Q3MHH8	SCL1Contig2996_orf1	105	111	yes	no	2	0.0013324	132.09	9.5	0.5
CNNVLYIR	HLGEVLIRCNNVLYIR	CNNVLYIRGVEEEEED	R	C	N	I	R	G	0	1	2	0	1	0	0	0	0	1	1	0	0	0	0	0	0	0	1	1	0	8	0	1050.53	GH1_R_1-c2096_g1_i1_orf1;GH2_28_1-c19515_g1_i2_orf1;CL9241Contig1_orf1	GH1_R_1-c2096_g1_i1_orf1	81	88	yes	no	2	0.0077387	85.38	8	0
CNPLGCEPNEYQCDNK	DDASDEMRCNPLGCEP	NEYQCDNKRCVLKTWL	R	C	N	N	K	R	0	0	3	1	3	1	2	1	0	0	1	1	0	0	2	0	0	0	1	0	0	16	0	1996.77	CL3Contig12_orf1;CL3Contig9_orf1;CL3Contig50_orf1;CL3Contig29_orf1;CL3Contig25_orf1;CL3Contig11_orf1;CL3Contig10_orf1;CL3Contig51_orf1;GH2_28_2-c16071_g1_i3_orf1;CL3Contig27_orf1;GH2_16_2-c27199_g1_i3_orf1;GH1_R_2-c17254_g3_i6_orf1;CL3Contig46_orf1;CL3Contig7_orf1;CL26242Contig1_orf1;CL3Contig45_orf1;CL3Contig28_orf1;CL3Contig47_orf1	CL3Contig45_orf1	1114	1129	no	no	3	1.9885e-17	128.74	7	0
CNPLGCEPNEYQCDNKR	DDASDEMRCNPLGCEP	EYQCDNKRCVLKTWLC	R	C	N	K	R	C	0	1	3	1	3	1	2	1	0	0	1	1	0	0	2	0	0	0	1	0	0	17	1	2152.87	CL3Contig12_orf1;CL3Contig9_orf1;CL3Contig50_orf1;CL3Contig29_orf1;CL3Contig25_orf1;CL3Contig11_orf1;CL3Contig10_orf1;CL3Contig51_orf1;GH2_28_2-c16071_g1_i3_orf1;CL3Contig27_orf1;GH2_16_2-c27199_g1_i3_orf1;GH1_R_2-c17254_g3_i6_orf1;CL3Contig46_orf1;CL3Contig7_orf1;CL26242Contig1_orf1;CL3Contig45_orf1;CL3Contig28_orf1;CL3Contig47_orf1	CL3Contig45_orf1	1114	1130	no	no	3;4;5	1.1176e-69	205.12	12.4	0.49
CNRPGLR	DEEACMEKCNRPGLRS	KCNRPGLRSFNTFIGC	K	C	N	L	R	S	0	2	1	0	1	0	0	1	0	0	1	0	0	0	1	0	0	0	0	0	0	7	1	871.445	SCL1Contig2689_orf1;SCL1Contig1658_orf1;GH2_16_2-c27122_g1_i4_orf1;GH2_16_2-c27122_g1_i6_orf1;GH2_16_2-c27122_g1_i5_orf1;SCL1Contig3979_orf1;SCL1Contig1657_orf1;SCL1Contig2688_orf1;SCL1Contig392_orf1;GH1_16_1-c21405_g1_i5_orf1;SCL1Contig389_orf1;SCL1Contig391_orf1;SCL1Contig3709_orf1;SCL1Contig3710_orf1;GH2_R_1-c19581_g1_i1_orf1;SCL1Contig3705_orf1;SCL1Contig390_orf1;SCL1Contig3707_orf1;SCL1Conti…	SCL1Contig2689_orf1	607	613	no	no	3	0.027933	67.035	4	0				1
CNSIEEIR	EDLTDPVRCNSIEEIR	CNSIEEIRALREAHAQ	R	C	N	I	R	A	0	1	1	0	1	0	2	0	0	2	0	0	0	0	0	1	0	0	0	0	0	8	0	1019.47	CL30494Contig1_orf1;CL10656Contig1_orf1	CL30494Contig1_orf1	2070	2077	yes	no	2	0.0076693	85.622	4	0				1
CNTDILFGK	RTLMIGDRCNTDILFG	NTDILFGKNCGLHTLV	R	C	N	G	K	N	0	0	1	1	1	0	0	1	0	1	1	1	0	1	0	0	1	0	0	0	0	9	0	1066.51	CL5497Contig1_orf1	CL5497Contig1_orf1	261	269	yes	yes	2	0.0048528	77.062	13	0
CNVNPQR	YLSFLRKRCNVNPQRG	RCNVNPQRGPFHQRAP	R	C	N	Q	R	G	0	1	2	0	1	1	0	0	0	0	0	0	0	0	1	0	0	0	0	1	0	7	0	886.408	CL6023Contig1_orf1	CL6023Contig1_orf1	72	78	yes	yes	2	0.0027503	128.86	7.5	0.5
CNVTLETGQK	MFKWLVRKCNVTLETG	VTLETGQKRVMFIGVL	K	C	N	Q	K	R	0	0	1	0	1	1	1	1	0	0	1	1	0	0	0	0	2	0	0	1	0	10	0	1148.55	CL26Contig17_orf1;CL26Contig8_orf1;GH1_16_2-c14235_g2_i3_orf1	CL26Contig17_orf1	334	343	yes	no	2;3	4.9558e-11	146.16	3	0			2
CNVTLETGQKR	MFKWLVRKCNVTLETG	TLETGQKRVMFIGVLD	K	C	N	K	R	V	0	1	1	0	1	1	1	1	0	0	1	1	0	0	0	0	2	0	0	1	0	11	1	1304.65	CL26Contig17_orf1;CL26Contig8_orf1;GH1_16_2-c14235_g2_i3_orf1	CL26Contig17_orf1	334	344	yes	no	3	0.016197	52.071	14.5	0.5
CPAIAAVGPCEGLPDYNR	CYRYIYDKCPAIAAVG	EGLPDYNRVRSSMYWL	K	C	P	N	R	V	3	1	1	1	2	0	1	2	0	1	1	0	0	0	3	0	0	0	1	1	0	18	0	1958.9	CL12017Contig1_orf1	CL12017Contig1_orf1	465	482	yes	yes	3	9.0786e-09	103.13	1.5	0.5	1	1
CPAVDGDFPTFFAHPDDCSK	CPDEVSAKCPAVDGDF	AHPDDCSKGCECSKGK	K	C	P	S	K	G	2	0	0	4	2	0	0	1	1	0	0	1	0	3	3	1	1	0	0	1	0	20	0	2281.94	CL8184Contig1_orf1	CL8184Contig1_orf1	62	81	yes	yes	3;4;5	2.7427e-79	197.72	14.4	0.49
CPCYVDQTADLDIATR	TTLELGGKCPCYVDQT	ADLDIATRRILWGKLF	K	C	P	T	R	R	2	1	0	3	2	1	0	0	0	1	1	0	0	0	1	0	2	0	1	1	0	16	0	1896.83	CL8345Contig1_orf1	CL8345Contig1_orf1	242	257	yes	yes	3	4.5147e-05	90.348	9	0
CPDALFPGMWVAPMLDLK	PQDCTVGRCPDALFPG	VAPMLDLKDNRGEACA	R	C	P	L	K	D	2	0	0	2	1	0	0	1	0	0	3	1	2	1	3	0	0	1	0	1	0	18	0	2059.99	CL11665Contig1_orf1;GH2_16_2-c21380_g1_i1_orf1	CL11665Contig1_orf1	227	244	yes	no	3;4	1.6221e-08	98.062	4.57	1.99		2	1			3
CPDNEKDWNPVVEVYPVGR	EVEVTALKCPDNEKDW	VEVYPVGRQGSLQINL	K	C	P	G	R	Q	0	1	2	2	1	0	2	1	0	0	0	1	0	0	3	0	0	1	1	4	0	19	1	2272.06	SCL1Contig923_orf1;SCL1Contig3902_orf1;SCL1Contig1717_orf1;GH1_R_2-c7796_g1_i1_orf1;SCL1Contig2077_orf1	SCL1Contig2077_orf1	411	429	no	no	3	3.5856e-46	166.29	17.5	0.5
CPEFESK	KFTQVDPKCPEFESKH	KCPEFESKHASTLQLL	K	C	P	S	K	H	0	0	0	0	1	0	2	0	0	0	0	1	0	1	1	1	0	0	0	0	0	7	0	895.375	SCL7Contig190_orf1;GH1_28_1-c17925_g5_i3_orf1;SCL7Contig484_orf1;SCL7Contig39_orf1;SCL7Contig191_orf2;SCL7Contig191_orf1;SCL7Contig189_orf1;SCL7Contig122_orf2;SCL7Contig122_orf1;GH2_R_1-c19623_g2_i1_orf1;GH2_28_2-c18685_g1_i1_orf1;GH1_28_1-c17925_g5_i3_orf2;SCL7Contig439_orf1;GH1_16_1-c20716_g1_i4_orf1;SCL7Contig267_orf1;GH2_16_1-c24352_g4_i2_orf1	SCL7Contig190_orf1	952	958	yes	no	2	0.072354	66.351	11	0
CPELVQPAAR	QLVNFLQRCPELVQPA	ELVQPAARDVATSIAH	R	C	P	A	R	D	2	1	0	0	1	1	1	0	0	0	1	0	0	0	2	0	0	0	0	1	0	10	0	1139.58	CL8243Contig1_orf1	CL8243Contig1_orf1	558	567	yes	yes	2	0.002831	79.201	4	0				1
CPENKWDSPPYPTMMIR	GKDPWSLKCPENKWDS	PYPTMMIRVGDNQSKK	K	C	P	I	R	V	0	1	1	1	1	0	1	0	0	1	0	1	2	0	4	1	1	1	1	0	0	17	1	2120.95	CL11867Contig1_orf1	CL11867Contig1_orf1	517	533	yes	yes	3	1.5338e-07	102.84	16	0
CPESSYK	IQDCQLGRCPESSYKG	RCPESSYKGLWVAPMV	R	C	P	Y	K	G	0	0	0	0	1	0	1	0	0	0	0	1	0	0	1	2	0	0	1	0	0	7	0	869.359	CL17758Contig1_orf1	CL17758Contig1_orf1	239	245	yes	yes	2;3	0.016133	88.954	16.3	0.471
CPFDAIMIINLPSNLEK	GCGICVKKCPFDAIMI	NLPSNLEKETVHRYNK	K	C	P	E	K	E	1	0	2	1	1	0	1	0	0	3	2	1	1	1	2	1	0	0	0	0	0	17	0	1974	CL53Contig10_orf1;GH1_16_1-c17002_g1_i1_orf1;GH2_16_1-c6775_g1_i1_orf1;CL53Contig12_orf1;CL53Contig7_orf1	CL53Contig10_orf1	90	106	yes	no	3	9.9001e-05	80.545	4	0				1
CPGLAGKPK	WINFTAERCPGLAGKP	PGLAGKPKLYFIQACR	R	C	P	P	K	L	1	0	0	0	1	0	0	2	0	0	1	2	0	0	2	0	0	0	0	0	0	9	1	926.501	GH2_16_2-c20753_g1_i4_orf2;CL2078Contig2_orf2;CL2078Contig1_orf1;CL10651Contig1_orf1;CL2078Contig3_orf2;CL24848Contig1_orf2	GH2_16_2-c20753_g1_i4_orf2	131	139	yes	no	3	0.028483	55.37	13	0
CPGQCPVIPCPDCYPGQSCPEK	PTCYPGDKCPGQCPVI	PGQSCPEKCPATPCPD	K	C	P	E	K	C	0	0	0	1	5	2	1	2	0	1	0	1	0	0	6	1	0	0	1	1	0	22	0	2605.05	CL4494Contig1_orf1	CL4494Contig1_orf1	472	493	yes	yes	3;4	3.3591e-12	102.45	18	0
CPHGDLDALSFIVPEALR	SPGVPVDRCPHGDLDA	FIVPEALRVINCLNAT	R	C	P	L	R	V	2	1	0	2	1	0	1	1	1	1	3	0	0	1	2	1	0	0	0	1	0	18	0	2009	CL798Contig1_orf1	CL798Contig1_orf1	662	679	yes	yes	3	3.6181e-26	141.86	8.5	0.5
CPIGFDLSSDGR	TIGSFRCRCPIGFDLS	FDLSSDGRTCIDHDEC	R	C	P	G	R	T	0	1	0	2	1	0	0	2	0	1	1	0	0	1	1	2	0	0	0	0	0	12	0	1322.59	GH1_16_1-c37456_g1_i1_orf1	GH1_16_1-c37456_g1_i1_orf1	11	22	yes	yes	2;3	1.759e-08	111.96	1.33	0.471	2	1
CPIVAVTR	LVSKYRPRCPIVAVTR	CPIVAVTRYPQVARQC	R	C	P	T	R	Y	1	1	0	0	1	0	0	0	0	1	0	0	0	0	1	0	1	0	0	2	0	8	0	914.501	SCL2Contig755_orf1;SCL2Contig680_orf2;SCL2Contig121_orf1	SCL2Contig755_orf1	444	451	yes	no	2	0.040829	65.88	10	0
CPQPAMR	FLRAIAERCPQPAMRN	RCPQPAMRNLITFGGQ	R	C	P	M	R	N	1	1	0	0	1	1	0	0	0	0	0	0	1	0	2	0	0	0	0	0	0	7	0	858.384	CL1800Contig2_orf1;CL1800Contig5_orf1	CL1800Contig2_orf1	136	142	yes	no	3	0.067651	48.115	13	0
CPSSSISCSFDK	DVSLDSGRCPSSSISC	SISCSFDKGLCGWTNK	R	C	P	D	K	G	0	0	0	1	2	0	0	0	0	1	0	1	0	1	1	5	0	0	0	0	0	12	0	1373.56	GH2_28_1-c26508_g1_i2_orf1;GH2_R_1-c19664_g1_i2_orf1;GH2_R_1-c19664_g1_i1_orf1;GH2_28_1-c26508_g1_i1_orf1;GH1_28_1-c30120_g1_i1_orf1;CL1013Contig2_orf1;GH2_28_2-c18492_g2_i1_orf1;GH1_28_2-gc18058_g2_i1_orf1;GH1_R_2-c17294_g1_i1_orf1;GH1_16_1-c21176_g3_i3_orf1;CL1013Contig1_orf1	GH2_28_1-c26508_g1_i2_orf1	6117	6128	yes	no	2	4.8889e-10	123.28	7	0
CPTGYVGLSCQDCAPNYK	AVLVEECRCPTGYVGL	QDCAPNYKRVSDGPWL	R	C	P	Y	K	R	1	0	1	1	3	1	0	2	0	0	1	1	0	0	2	1	1	0	2	1	0	18	0	2088.87	CL3Contig12_orf1;CL3Contig9_orf1;CL3Contig50_orf1;CL3Contig29_orf1;CL3Contig25_orf1;CL3Contig11_orf1;CL3Contig10_orf1;CL3Contig51_orf1;GH2_28_2-c16071_g1_i3_orf1;CL3Contig27_orf1;GH2_16_2-c27199_g1_i3_orf1;GH1_R_2-c17254_g3_i6_orf1;CL3Contig46_orf1;CL3Contig7_orf1;CL26242Contig1_orf1;CL3Contig45_orf1;CL3Contig28_orf1;CL3Contig47_orf1	CL3Contig45_orf1	1543	1560	no	no	2;3;4	9.0702e-78	195.77	9.25	0.433
CPTGYVGLSCQDCAPNYKR	AVLVEECRCPTGYVGL	DCAPNYKRVSDGPWLG	R	C	P	K	R	V	1	1	1	1	3	1	0	2	0	0	1	1	0	0	2	1	1	0	2	1	0	19	1	2244.97	CL3Contig12_orf1;CL3Contig9_orf1;CL3Contig50_orf1;CL3Contig29_orf1;CL3Contig25_orf1;CL3Contig11_orf1;CL3Contig10_orf1;CL3Contig51_orf1;GH2_28_2-c16071_g1_i3_orf1;CL3Contig27_orf1;GH2_16_2-c27199_g1_i3_orf1;GH1_R_2-c17254_g3_i6_orf1;CL3Contig46_orf1;CL3Contig7_orf1;CL26242Contig1_orf1;CL3Contig45_orf1;CL3Contig28_orf1;CL3Contig47_orf1	CL3Contig45_orf1	1543	1561	no	no	3;4	4.9747e-59	180.32	1	0	2
CPTMCDPSYYECSANDVGFVVEAK	EAEGFFPKCPTMCDPS	VGFVVEAKQCPDGLLF	K	C	P	A	K	Q	2	0	1	2	3	0	2	1	0	0	0	1	1	1	2	2	1	0	2	3	0	24	0	2798.13	CL10604Contig1_orf1;CL35698Contig1_orf1	CL10604Contig1_orf1	236	259	yes	no	3	1.1539e-21	121.25	13	0
CPTVGIGSTPTCR	RVGKRGVKCPTVGIGS	IGSTPTCRRPGPSMKK	K	C	P	C	R	R	0	1	0	0	2	0	0	2	0	1	0	0	0	0	2	1	3	0	0	1	0	13	0	1404.65	CL8727Contig1_orf1	CL8727Contig1_orf1	233	245	yes	yes	2;3	3.9027e-34	175.74	3.33	0.471			2	1
CPVCQHLVLK	HSNEGSRRCPVCQHLV	VCQHLVLKHEIRNKIL	R	C	P	L	K	H	0	0	0	0	2	1	0	0	1	0	2	1	0	0	1	0	0	0	0	2	0	10	0	1252.64	CL9675Contig1_orf1	CL9675Contig1_orf1	487	496	yes	yes	3	0.0015289	71.451	7	0
CQACVGR	EVINERDRCQACVGRK	RCQACVGRKVIQQTKI	R	C	Q	G	R	K	1	1	0	0	2	1	0	1	0	0	0	0	0	0	0	0	0	0	0	1	0	7	0	849.359	GH1_16_1-c16290_g1_i1_orf1;SCL7Contig249_orf1;GH1_16_2-c15234_g1_i1_orf1	GH1_16_1-c16290_g1_i1_orf1	172	178	yes	no	2	0.0060734	115.46	7	0
CQAHTCPNDNMDFNR	DVACKCQKCQAHTCPN	NDNMDFNRSTCKCECT	K	C	Q	N	R	S	1	1	3	2	2	1	0	0	1	0	0	0	1	1	1	0	1	0	0	0	0	15	0	1878.72	CL10965Contig1_orf1	CL10965Contig1_orf1	137	151	yes	yes	3	9.8136e-08	104.94	7	0
CQANEFQCR	CRPRPPPRCQANEFQC	QANEFQCRGGRCIPDY	R	C	Q	C	R	G	1	1	1	0	2	2	1	0	0	0	0	0	0	1	0	0	0	0	0	0	0	9	0	1211.48	CL27478Contig1_orf1	CL27478Contig1_orf1	75	83	yes	yes	2;3	8.4328e-05	117.81	11.8	0.748
CQATVEVAGPR	INKAGEARCQATVEVA	TVEVAGPRPAQAPKTP	R	C	Q	P	R	P	2	1	0	0	1	1	1	1	0	0	0	0	0	0	1	0	1	0	0	2	0	11	0	1186.58	GH2_16_2-c35615_g1_i1_orf1	GH2_16_2-c35615_g1_i1_orf1	31	41	yes	yes	2	7.477e-12	138.89	16	0
CQCTLDSTNKPR	WEDGLCLKCQCTLDST	LDSTNKPRHTCTEQTC	K	C	Q	P	R	H	0	1	1	1	2	1	0	0	0	0	1	1	0	0	1	1	2	0	0	0	0	12	1	1478.66	CL22130Contig1_orf1	CL22130Contig1_orf1	107	118	yes	yes	3;4	0.0010125	71.806	10.7	0.471
CQDGTCLSAR	CTSPNQFKCQDGTCLS	DGTCLSARVRCNGQAD	K	C	Q	A	R	V	1	1	0	1	2	1	0	1	0	0	1	0	0	0	0	1	1	0	0	0	0	10	0	1166.48	CL3Contig12_orf1;CL3Contig9_orf1;CL3Contig50_orf1;CL3Contig29_orf1;CL3Contig25_orf1;CL3Contig11_orf1;CL3Contig10_orf1;CL3Contig51_orf1;GH2_28_2-c16071_g1_i3_orf1;CL3Contig27_orf1;GH2_16_2-c27199_g1_i3_orf1;GH1_R_2-c17254_g3_i6_orf1;CL3Contig46_orf1;CL3Contig7_orf1;CL26242Contig1_orf1;CL3Contig45_orf1;CL3Contig28_orf1;CL3Contig47_orf1	CL3Contig45_orf1	1779	1788	no	no	2;3	1.9313e-17	160.72	11.5	0.5
CQDYLDDLR	GVHVGRTKCQDYLDDL	QDYLDDLRECMFQTKQ	K	C	Q	L	R	E	0	1	0	3	1	1	0	0	0	0	2	0	0	0	0	0	0	0	1	0	0	9	0	1196.51	CL10347Contig1_orf1	CL10347Contig1_orf1	67	75	yes	yes	2	0.014559	68.536	3	0			1
CQELCHR	TLSCGLHKCQELCHRG	KCQELCHRGNCPRCWQ	K	C	Q	H	R	G	0	1	0	0	2	1	1	0	1	0	1	0	0	0	0	0	0	0	0	0	0	7	0	1001.42	GH1_16_1-c17769_g3_i3_orf1;GH2_16_2-c19720_g1_i1_orf1;SCL5Contig163_orf1;GH2_16_1-c14308_g1_i2_orf1;SCL5Contig57_orf1;SCL5Contig529_orf1;SCL5Contig416_orf1;SCL5Contig195_orf1;SCL5Contig102_orf1	GH1_16_1-c17769_g3_i3_orf1	370	376	yes	no	3	0.0068997	79.307	11.5	0.5
CQGECIQK	DAVWEATRCQGECIQK	CQGECIQKWETVKKQI	R	C	Q	Q	K	W	0	0	0	0	2	2	1	1	0	1	0	1	0	0	0	0	0	0	0	0	0	8	0	1021.43	CL518Contig5_orf1;CL518Contig8_orf1;CL518Contig6_orf1;GH2_28_2-c13258_g1_i2_orf1;CL518Contig10_orf1;GH1_16_2-c14572_g1_i6_orf2	CL518Contig5_orf1	708	715	yes	no	2;3	0.0026952	111.61	14.7	0.471
CQLAEATNLHDR	SDVLTWLRCQLAEATN	EATNLHDRSLVAQLHE	R	C	Q	D	R	S	2	1	1	1	1	1	1	0	1	0	2	0	0	0	0	0	1	0	0	0	0	12	0	1426.66	CL445Contig1_orf1;CL445Contig2_orf1;CL445Contig4_orf1;CL445Contig3_orf1	CL445Contig1_orf1	1265	1276	yes	no	3	0.00088281	69.314	12	0
CQNIVVQVK	DQSVYIFKCQNIVVQV	QNIVVQVKGKVNSVIL	K	C	Q	V	K	G	0	0	1	0	1	2	0	0	0	1	0	1	0	0	0	0	0	0	0	3	0	9	0	1086.59	CL14340Contig1_orf1;GH2_16_2-c20107_g1_i1_orf1;CL8329Contig3_orf1;CL8329Contig2_orf1;CL8329Contig1_orf1	CL14340Contig1_orf1	326	334	yes	no	2;3	0.00017673	123.35	3	0			2
CQPASIR	MREVALHRCQPASIRL	RCQPASIRLMDNEQFK	R	C	Q	I	R	L	1	1	0	0	1	1	0	0	0	1	0	0	0	0	1	1	0	0	0	0	0	7	0	830.407	CL11356Contig1_orf1	CL11356Contig1_orf1	422	428	yes	yes	2	0.031041	78.149	11	0
CQPNTFFLNDK	VTGPKCDRCQPNTFFL	NTFFLNDKTRFGCIDC	R	C	Q	D	K	T	0	0	2	1	1	1	0	0	0	0	1	1	0	2	1	0	1	0	0	0	0	11	0	1382.63	CL3Contig12_orf1;CL3Contig9_orf1;CL3Contig29_orf1;CL3Contig25_orf1;CL3Contig11_orf1;CL3Contig10_orf1;GH1_28_1-c17527_g1_i3_orf1;CL3Contig27_orf1;GH2_16_2-c27199_g1_i3_orf1;GH1_R_2-c17254_g3_i6_orf1;CL3Contig46_orf1;CL3Contig7_orf1;CL3Contig45_orf1;CL3Contig28_orf1;CL3Contig47_orf1	CL3Contig45_orf1	2034	2044	no	no	2;3;4	3.7267e-29	180.09	12.8	0.687
CQTAGGIPDDPLHK	RDDVGEYKCQTAGGIP	IPDDPLHKIILVIFLE	K	C	Q	H	K	I	1	0	0	2	1	1	0	2	1	1	1	1	0	0	2	0	1	0	0	0	0	14	0	1507.71	SCL1Contig1143_orf1;SCL1Contig1144_orf1	SCL1Contig1143_orf1	132	145	yes	no	3	0.0080711	48.899	14	0
CQTGGGLSK	TNYEVTVKCQTGGGLS	QTGGGLSKGTRSSFKT	K	C	Q	S	K	G	0	0	0	0	1	1	0	3	0	0	1	1	0	0	0	1	1	0	0	0	0	9	0	906.423	CL14271Contig1_orf1;CL10911Contig1_orf1;CL11036Contig1_orf1	CL14271Contig1_orf1	689	697	yes	no	2;3	0.0021409	86.114	13.3	0.471
CQVSLVDK	EKCFLCNKCQVSLVDK	CQVSLVDKQFGSKMDK	K	C	Q	D	K	Q	0	0	0	1	1	1	0	0	0	0	1	1	0	0	0	1	0	0	0	2	0	8	0	947.475	GH2_16_1-c22687_g1_i3_orf1;CL806Contig7_orf1;CL806Contig5_orf1;CL806Contig2_orf1;CL806Contig3_orf1;CL806Contig1_orf1;GH2_28_1-c25361_g1_i3_orf1;GH2_16_1-c22687_g1_i2_orf1;CL806Contig6_orf1	GH2_16_1-c22687_g1_i3_orf1	97	104	yes	no	2	0.01364	78.556	7	0
CRPGYYGDALNQQCR	TFGFNCERCRPGYYGD	DALNQQCRECVCNILG	R	C	R	C	R	E	1	2	1	1	2	2	0	2	0	0	1	0	0	0	1	0	0	0	2	0	0	15	1	1856.8	CL12822Contig1_orf1	CL12822Contig1_orf1	323	337	yes	yes	3	2.4744e-35	170.42	13.5	0.5
CRPNTYGR	DQQTGQCKCRPNTYGR	CRPNTYGRQCNECQPG	K	C	R	G	R	Q	0	2	1	0	1	0	0	1	0	0	0	0	0	0	1	0	1	0	1	0	0	8	1	1022.47	CL12822Contig1_orf1	CL12822Contig1_orf1	153	160	yes	yes	3	0.0027841	88.358	16.5	0.5
CRPYELK	RELAGVVRCRPYELKR	RCRPYELKRMPKYKKK	R	C	R	L	K	R	0	1	0	0	1	0	1	0	0	0	1	1	0	0	1	0	0	0	1	0	0	7	1	964.48	SCL9Contig13_orf1;GH1_R_2-c9434_g1_i1_orf1	SCL9Contig13_orf1	57	63	yes	no	3	0.033307	64.265	16	0
CSAGSGVCGIEIR	GKWSFWSRCSAGSGVC	GVCGIEIRYENAGLGD	R	C	S	I	R	Y	1	1	0	0	2	0	1	3	0	2	0	0	0	0	0	2	0	0	0	1	0	13	0	1364.62	CL5710Contig1_orf1	CL5710Contig1_orf1	176	188	yes	yes	2	3.0676e-28	125.47	4	0				1
CSANLVVEER	________________	ANLVVEERKQRGAGAV	K	C	S	E	R	K	1	1	1	0	1	0	2	0	0	0	1	0	0	0	0	1	0	0	0	2	0	10	0	1175.56	GH1_16_1-c37399_g1_i1_orf1	GH1_16_1-c37399_g1_i1_orf1	6	15	yes	yes	2	2.1415e-08	134.99	6.5	0.5						1
CSAQGSPR	RGQTLEVRCSAQGSPR	CSAQGSPRPQVVWSHG	R	C	S	P	R	P	1	1	0	0	1	1	0	1	0	0	0	0	0	0	1	2	0	0	0	0	0	8	0	861.376	CL3Contig29_orf1;CL3Contig25_orf1;GH1_28_1-c17527_g1_i3_orf1;CL3Contig18_orf1;CL3Contig15_orf1;CL3Contig16_orf1;CL3Contig17_orf1;CL3Contig14_orf1;CL3Contig20_orf1;CL3Contig27_orf1;GH2_16_2-c27199_g1_i3_orf1;GH1_R_2-c17254_g3_i6_orf1;CL3Contig46_orf1;CL3Contig45_orf1;CL3Contig28_orf1;CL3Contig47_orf1	CL3Contig45_orf1	2902	2909	no	no	2	0.0072002	87.258	2	0		1
CSATTDEAVPDEPSEVIVSK	GRDEEKARCSATTDEA	PSEVIVSKVTNTTAHI	R	C	S	S	K	V	2	0	0	2	1	0	3	0	0	1	0	1	0	0	2	3	2	0	0	3	0	20	0	2132.98	CL14271Contig1_orf1;CL10911Contig1_orf1;CL11036Contig1_orf1	CL14271Contig1_orf1	606	625	yes	no	4	0.0005256	54.225	3	0			1
CSCGEAEDTAGANLK	GILTVSDRCSCGEAED	DTAGANLKDLIAKNTL	R	C	S	L	K	D	3	0	1	1	2	0	2	2	0	0	1	1	0	0	0	1	1	0	0	0	0	15	0	1581.64	CL1287Contig2_orf1	CL1287Contig2_orf1	20	34	yes	yes	3	4.9391e-05	88.282	3	0			1
CSCVDVPFGGAK	LSALMTFKCSCVDVPF	DVPFGGAKAGLKINPR	K	C	S	A	K	A	1	0	0	1	2	0	0	2	0	0	0	1	0	1	1	1	0	0	0	2	0	12	0	1295.56	CL8361Contig1_orf1	CL8361Contig1_orf1	180	191	yes	yes	2;3	1.0701e-10	131.69	9	0
CSDGTCIPLQAR	ACTSGEWRCSDGTCIP	TCIPLQARCDGRYNCP	R	C	S	A	R	C	1	1	0	1	2	1	0	1	0	1	1	0	0	0	1	1	1	0	0	0	0	12	0	1376.62	GH2_28_1-c25282_g2_i1_orf1	GH2_28_1-c25282_g2_i1_orf1	11	22	no	no	2;3	2.159e-29	176.32	2.6	0.49		2	3
CSDIIFLNR	PTIGWAWRCSDIIFLN	SDIIFLNRNWQEDRRI	R	C	S	N	R	N	0	1	1	1	1	0	0	0	0	2	1	0	0	1	0	1	0	0	0	0	0	9	0	1136.56	SCL1Contig2446_orf1;SCL1Contig1374_orf1;SCL1Contig866_orf1;SCL1Contig865_orf1	SCL1Contig2446_orf1	152	160	yes	no	2;3	0.00043874	105.2	15	0
CSDINYTVVRPPGLGSAPK	MEKFLKEKCSDINYTV	PGLGSAPKTGLPMSVE	K	C	S	P	K	T	1	1	1	1	1	0	0	2	0	1	1	1	0	0	3	2	1	0	1	2	0	19	1	2030.03	CL5801Contig1_orf1	CL5801Contig1_orf1	163	181	yes	yes	3;4	5.546e-06	74.776	5	0					2
CSDLLMNK	NSNSDAIKCSDLLMNK	CSDLLMNKVTSVNRRT	K	C	S	N	K	V	0	0	1	1	1	0	0	0	0	0	2	1	1	0	0	1	0	0	0	0	0	8	0	979.447	CL9862Contig1_orf1	CL9862Contig1_orf1	176	183	yes	yes	2	0.014	78.149	9	0
CSEAGVIEVK	ETMFWSEKCSEAGVIE	EAGVIEVKQEREISIE	K	C	S	V	K	Q	1	0	0	0	1	0	2	1	0	1	0	1	0	0	0	1	0	0	0	2	0	10	0	1090.53	GH2_16_1-c16072_g1_i2_orf1;CL6917Contig1_orf1	GH2_16_1-c16072_g1_i2_orf1	90	99	yes	no	2	3.3342e-06	124.42	12	0
CSEDVLYLDYVNITK	TDASYYEKCSEDVLYL	LDYVNITKVVKPGNRI	K	C	S	T	K	V	0	0	1	2	1	0	1	0	0	1	2	1	0	0	0	1	1	0	2	2	0	15	0	1830.87	SCL2Contig755_orf1;SCL2Contig680_orf2;SCL2Contig121_orf1	SCL2Contig755_orf1	148	162	yes	no	3	0.0001489	82.529	1	0	1
CSEESGVLK	SEELKLFKCSEESGVL	SEESGVLKVTEVKNGP	K	C	S	L	K	V	0	0	0	0	1	0	2	1	0	0	1	1	0	0	0	2	0	0	0	1	0	9	0	1007.46	GH1_28_1-c17699_g1_i1_orf1;SCL8Contig40_orf1;SCL8Contig132_orf1;SCL8Contig377_orf1	GH1_28_1-c17699_g1_i1_orf1	284	292	no	no	2	0.0026879	83.862	8	0
CSEGFLDSLK	KCYEQCLRCSEGFLDS	EGFLDSLK________	R	C	S	L	K	-	0	0	0	1	1	0	1	1	0	0	2	1	0	1	0	2	0	0	0	0	0	10	0	1154.53	CL10148Contig1_orf1	CL10148Contig1_orf1	149	158	yes	yes	2;3	1.3582e-05	111.86	3	0			2
CSEGGGTPK	HVPGPRPKCSEGGGTP	SEGGGTPKCAKTCEKG	K	C	S	P	K	C	0	0	0	0	1	0	1	3	0	0	0	1	0	0	1	1	1	0	0	0	0	9	0	891.376	CL11961Contig1_orf1	CL11961Contig1_orf1	207	215	yes	yes	2	0.0016243	89.827	11	0
CSETISCFSPCQQ	NFDVMHQRCSETISCF	SCFSPCQQ________	R	C	S	Q	Q	-	0	0	0	0	3	2	1	0	0	1	0	0	0	1	1	3	1	0	0	0	0	13	0	1602.61	CL7465Contig1_orf1;GH2_R_1-c12321_g1_i1_orf1	GH2_R_1-c12321_g1_i1_orf1	218	230	no	no	2;3	2.3248e-10	117.86	14	0
CSEYEFQCGDGTCIDQR	DEYNCPQKCSEYEFQC	DGTCIDQRQLCDGRAD	K	C	S	Q	R	Q	0	1	0	2	3	2	2	2	0	1	0	0	0	1	0	1	1	0	1	0	0	17	0	2123.8	CL3Contig12_orf1;CL3Contig9_orf1;CL3Contig29_orf1;CL3Contig25_orf1;CL3Contig11_orf1;CL3Contig10_orf1;GH1_28_1-c17527_g1_i3_orf1;CL3Contig27_orf1;GH2_16_2-c27199_g1_i3_orf1;GH1_R_2-c17254_g3_i6_orf1;CL3Contig46_orf1;CL3Contig7_orf1;CL3Contig45_orf1;CL3Contig28_orf1;CL3Contig47_orf1	CL3Contig45_orf1	1926	1942	no	no	3	0.00017593	65.47	2	0		1
CSGEAVAEK	VGSPFKVKCSGEAVAE	SGEAVAEKGVQESSSV	K	C	S	E	K	G	2	0	0	0	1	0	2	1	0	0	0	1	0	0	0	1	0	0	0	1	0	9	0	949.418	SCL1Contig3695_orf1;GH1_16_2-c14174_g1_i1_orf1	SCL1Contig3695_orf1	2122	2130	yes	no	2	0.00060081	100.88	5	0					1
CSGEKPFFDGYVCQSDEAK	GGAGTAMRCSGEKPFF	VCQSDEAKCCSCIAYC	R	C	S	A	K	C	1	0	0	2	2	1	2	2	0	0	0	2	0	2	1	2	0	0	1	1	0	19	1	2222.92	CL10604Contig1_orf1;CL35698Contig1_orf1	CL10604Contig1_orf1	130	148	yes	no	4	6.8532e-09	99.092	16	0
CSGNQEWR	IISSKDLRCSGNQEWR	CSGNQEWRQTQLYVGE	R	C	S	W	R	Q	0	1	1	0	1	1	1	1	0	0	0	0	0	0	0	1	0	1	0	0	0	8	0	1035.42	GH2_28_1-c26508_g1_i2_orf1;GH2_R_1-c19664_g1_i2_orf1;GH2_R_1-c19664_g1_i1_orf1;GH2_28_1-c26508_g1_i1_orf1;GH1_28_1-c30120_g1_i1_orf1;CL1013Contig2_orf1;GH2_28_2-c18492_g2_i1_orf1;GH1_28_2-gc18058_g2_i1_orf1;GH1_R_2-c17294_g1_i1_orf1;GH1_16_1-c21176_g3_i3_orf1;CL1013Contig1_orf1	GH2_28_1-c26508_g1_i2_orf1	7176	7183	yes	no	2	0.014045	78.098	11.5	0.5
CSHGGALDASASQPAEGGINK	PKPPTGGKCSHGGALD	PAEGGINKDTTSPCFS	K	C	S	N	K	D	4	0	1	1	1	1	1	4	1	1	1	1	0	0	1	3	0	0	0	0	0	21	0	2025.92	SCL1Contig1480_orf1;SCL1Contig2_orf1;GH2_16_1-c23961_g1_i1_orf1	SCL1Contig1480_orf1	268	288	yes	no	3;4	5.689e-49	161.86	12	0
CSHGGVLDDSSSVAAQGGINK	PKPTSGGKCSHGGVLD	AAQGGINKDTASPCFS	K	C	S	N	K	D	2	0	1	2	1	1	0	4	1	1	1	1	0	0	0	4	0	0	0	2	0	21	0	2057.94	SCL1Contig3969_orf1;SCL1Contig1034_orf1;SCL1Contig527_orf1;SCL1Contig528_orf1	SCL1Contig528_orf1	272	292	no	no	3	1.5969e-90	206.59	16	0
CSLSTSMLSK	ACSLFNQKCSLSTSML	LSTSMLSKYEPEVYAA	K	C	S	S	K	Y	0	0	0	0	1	0	0	0	0	0	2	1	1	0	0	4	1	0	0	0	0	10	0	1112.52	CL8403Contig1_orf1	CL8403Contig1_orf1	298	307	yes	yes	2	5.7741e-05	103.43	8	0
CSNTCGFTLEDVVVPK	KEINMGQRCSNTCGFT	LEDVVVPKENVLIGEG	R	C	S	P	K	E	0	0	1	1	2	0	1	1	0	0	1	1	0	1	1	1	2	0	0	3	0	16	0	1824.84	CL7378Contig2_orf1;CL7378Contig1_orf1	CL7378Contig2_orf1	252	267	yes	no	3	1.1753e-06	97.235	6	0						1
CSPGGTLCGLQTR	GDWGSWARCSPGGTLC	TLCGLQTRVEHDDVLN	R	C	S	T	R	V	0	1	0	0	2	1	0	3	0	0	2	0	0	0	1	1	2	0	0	0	0	13	0	1405.64	SCL1Contig1363_orf1;GH2_28_1-c5806_g1_i1_orf1	SCL1Contig1363_orf1	220	232	yes	no	2;3	5.9772e-34	171.99	2.5	0.5		2	2
CSPGSGVCGIQTR	GEWSLWSRCSPGSGVC	GVCGIQTRFQNSGLGD	R	C	S	T	R	F	0	1	0	0	2	1	0	3	0	1	0	0	0	0	1	2	1	0	0	1	0	13	0	1377.61	CL5710Contig2_orf1;CL2877Contig1_orf1	CL5710Contig2_orf1	174	186	yes	no	2;3	3.1693e-17	141.54	14.3	0.471
CSTIYINGEEK	APERILERCSTIYING	IYINGEEKALDEEMKE	R	C	S	E	K	A	0	0	1	0	1	0	2	1	0	2	0	1	0	0	0	1	1	0	1	0	0	11	0	1312.6	CL11457Contig1_orf1	CL11457Contig1_orf1	515	525	yes	yes	2	1.0146e-15	148.96	14	0
CSVGQEYSER	HYMLIQDKCSVGQEYS	VGQEYSERWHIAMQED	K	C	S	E	R	W	0	1	0	0	1	1	2	1	0	0	0	0	0	0	0	2	0	0	1	1	0	10	0	1213.5	CL10443Contig1_orf1	CL10443Contig1_orf1	604	613	yes	yes	2;3	2.7983e-06	125.97	2	0.707	1	2	1
CSVLLVK	QFELAWNKCSVLLVKC	KCSVLLVKCAQAHTRY	K	C	S	V	K	C	0	0	0	0	1	0	0	0	0	0	2	1	0	0	0	1	0	0	0	2	0	7	0	817.473	CL7598Contig3_orf1;CL7598Contig2_orf1;CL7598Contig1_orf1	CL7598Contig3_orf1	540	546	yes	no	2	0.069087	67.032	11.5	0.5
CSYLGDGELAR	ESYQMAMRCSYLGDGE	LGDGELARIFSADFPF	R	C	S	A	R	I	1	1	0	1	1	0	1	2	0	0	2	0	0	0	0	1	0	0	1	0	0	11	0	1239.56	CL5929Contig1_orf1LUCB_OPLGR;GH1_R_2-c16072_g1_i2_orf1LUCB_OPLGR	CL5929Contig1_orf1LUCB_OPLGR	70	80	yes	no	2	3.6806e-08	116.74	10	0
CTATGPQPITINWSK	PGDLVRIRCTATGPQP	PITINWSKEGGYMPRT	R	C	T	S	K	E	1	0	1	0	1	1	0	1	0	2	0	1	0	0	2	1	3	1	0	0	0	15	0	1672.82	CL3Contig29_orf1;CL3Contig25_orf1;GH1_28_1-c17527_g1_i3_orf1;CL3Contig18_orf1;CL3Contig15_orf1;CL3Contig16_orf1;CL3Contig17_orf1;CL3Contig14_orf1;CL3Contig27_orf1;GH2_16_2-c27199_g1_i3_orf1;GH1_R_2-c17254_g3_i6_orf1;CL3Contig46_orf1;CL3Contig45_orf1;CL3Contig28_orf1;CL3Contig47_orf1	CL3Contig45_orf1	3472	3486	no	no	2;3	2.4927e-73	215.15	9.33	0.471
CTAYSCPASAR	TCSLCVPKCTAYSCPA	YSCPASAREIVSVADP	K	C	T	A	R	E	3	1	0	0	2	0	0	0	0	0	0	0	0	0	1	2	1	0	1	0	0	11	0	1242.51	GH1_16_1-c17211_g1_i1_orf1;SCL2Contig806_orf1;SCL2Contig1058_orf1	SCL2Contig806_orf1	31	41	no	no	2	9.413e-12	137.01	11	0
CTCPADVSK	VYDASACRCTCPADVS	TCPADVSKSCSDGKIW	R	C	T	S	K	S	1	0	0	1	2	0	0	0	0	0	0	1	0	0	1	1	1	0	0	1	0	9	0	1036.43	GH1_R_2-c7352_g1_i2_orf1;CL1383Contig5_orf1;CL1383Contig3_orf1	GH1_R_2-c7352_g1_i2_orf1	145	153	yes	no	2	0.00063894	105.98	16	0
CTDERCEYPDQVK	GKPTLGSRCTDERCEY	CEYPDQVKFEIRHEGM	R	C	T	V	K	F	0	1	0	2	2	1	2	0	0	0	0	1	0	0	1	0	1	0	1	1	0	13	1	1698.7	SCL1Contig3388_orf1;SCL1Contig2652_orf1;GH2_16_1-c23931_g1_i2_orf1;GH1_28_1-c17324_g1_i1_orf1;SCL1Contig643_orf1;SCL1Contig3128_orf1;CL31762Contig1_orf1	SCL1Contig3388_orf1	750	762	no	no	3	2.7203e-10	110.44	3	0			1
CTDYKPCVQCK	DCPTCSGKCTDYKPCV	YKPCVQCKAFDTGEYD	K	C	T	C	K	A	0	0	0	1	3	1	0	0	0	0	0	2	0	0	1	0	1	0	1	1	0	11	1	1457.61	SCL1Contig923_orf1;SCL1Contig3902_orf1;SCL1Contig2077_orf1	SCL1Contig2077_orf1	625	635	no	no	3;4	7.2829e-10	124.42	14.5	0.5
CTFEEDFCR	VCEKYQEKCTFEEDFC	TFEEDFCRWEQESSEL	K	C	T	C	R	W	0	1	0	1	2	0	2	0	0	0	0	0	0	2	0	0	1	0	0	0	0	9	0	1262.47	GH2_28_1-c26508_g1_i2_orf1;GH2_R_1-c19664_g1_i2_orf1;GH2_R_1-c19664_g1_i1_orf1;GH2_28_1-c26508_g1_i1_orf1;GH1_28_1-c30120_g1_i1_orf1;CL1013Contig2_orf1;GH2_28_2-c18492_g2_i1_orf1;GH1_28_2-gc18058_g2_i1_orf1;GH1_R_2-c17294_g1_i1_orf1;GH1_16_1-c21176_g3_i3_orf1;CL1013Contig4_orf1	GH2_28_1-c26508_g1_i2_orf1	10536	10544	yes	no	2	0.00035748	117.7	1	0	1
CTFFQIK	AIDSDVKKCTFFQIKG	KCTFFQIKGSDSRDTL	K	C	T	I	K	G	0	0	0	0	1	1	0	0	0	1	0	1	0	2	0	0	1	0	0	0	0	7	0	942.463	SCL1Contig959_orf1;GH2_R_2-c17373_g1_i1_orf1;GH1_16_2-c17124_g1_i1_orf1	SCL1Contig959_orf1	409	415	yes	no	2;3	0.0063888	95.531	15.7	0.471
CTGGWSGPTCSCDGNDDK	ECECNECRCTGGWSGP	SCDGNDDKCKNPDTDE	R	C	T	D	K	C	0	0	1	3	3	0	0	4	0	0	0	1	0	0	1	2	2	1	0	0	0	18	0	1972.7	SCL1Contig923_orf1;SCL1Contig3902_orf1;SCL1Contig2077_orf1	SCL1Contig2077_orf1	566	583	no	no	3	8.1082e-19	130.64	6	0						1
CTGGWSGPTCSCDGNDDKCK	ECECNECRCTGGWSGP	DGNDDKCKNPDTDEIC	R	C	T	C	K	N	0	0	1	3	4	0	0	4	0	0	0	2	0	0	1	2	2	1	0	0	0	20	1	2260.82	SCL1Contig923_orf1;SCL1Contig3902_orf1;SCL1Contig2077_orf1	SCL1Contig2077_orf1	566	585	no	no	4	1.472e-47	169.25	15	0
CTGYRPILDAFK	SLDGNLCRCTGYRPIL	RPILDAFKSLAEDGDQ	R	C	T	F	K	S	1	1	0	1	1	0	0	1	0	1	1	1	0	1	1	0	1	0	1	0	0	12	1	1439.72	CL8308Contig1_orf1	CL8308Contig1_orf1	171	182	yes	yes	3	0.0093191	57.106	13	0
CTGYRPILEAFK	SLDGNLCRCTGYRPIL	RPILEAFKALADDGDQ	R	C	T	F	K	A	1	1	0	0	1	0	1	1	0	1	1	1	0	1	1	0	1	0	1	0	0	12	1	1453.74	CL9516Contig1_orf1;GH2_16_2-c19491_g1_i2_orf1;CL10721Contig1_orf1;CL13888Contig1_orf1	GH2_16_2-c19491_g1_i2_orf1	167	178	no	no	2;3;4	2.0353e-05	104.94	13.8	2.14
CTGYRPIMEGFR	YFTGNLCRCTGYRPIM	RPIMEGFRGLTTDAPA	R	C	T	F	R	G	0	2	0	0	1	0	1	2	0	1	0	0	1	1	1	0	1	0	1	0	0	12	1	1485.69	CL2469Contig2_orf1;CL2469Contig1_orf1;CL2469Contig3_orf1	CL2469Contig2_orf1	189	200	yes	no	3	0.00281	62.528	9	0
CTGYRPIVDAFK	ILDANLCRCTGYRPIV	RPIVDAFKAVTVQDIE	R	C	T	F	K	A	1	1	0	1	1	0	0	1	0	1	0	1	0	1	1	0	1	0	1	1	0	12	1	1425.71	SCL2Contig503_orf1;SCL2Contig383_orf1;SCL2Contig540_orf1;GH1_16_2-c19130_g1_i1_orf1;GH2_R_2-c19405_g1_i1_orf1;SCL2Contig1163_orf1	SCL2Contig503_orf1	175	186	no	no	2;3	1.0055e-07	110.8	9.33	0.471
CTILELPNMPR	NELCTKRKCTILELPN	LELPNMPRKLEVYYDL	K	C	T	P	R	K	0	1	1	0	1	0	1	0	0	1	2	0	1	0	2	0	1	0	0	0	0	11	0	1342.67	GH1_16_1-c12555_g1_i2_orf1;CL6683Contig1_orf1	GH1_16_1-c12555_g1_i2_orf1	258	268	yes	no	3	1.0787e-05	97.284	1.5	0.5	1	1
CTKPIVVEPPPR	LDGSDEQRCTKPIVVE	IVVEPPPRNIMVQVGE	R	C	T	P	R	N	0	1	0	0	1	0	1	0	0	1	0	1	0	0	4	0	1	0	0	2	0	12	1	1391.76	CL3Contig12_orf1;CL3Contig9_orf1;CL3Contig50_orf1;CL3Contig29_orf1;CL3Contig25_orf1;CL3Contig11_orf1;CL3Contig10_orf1;CL3Contig51_orf1;GH2_28_2-c16071_g1_i3_orf1;CL3Contig27_orf1;GH2_16_2-c27199_g1_i3_orf1;GH1_R_2-c17254_g3_i6_orf1;CL3Contig46_orf1;CL3Contig7_orf1;CL26242Contig1_orf1;CL3Contig45_orf1;CL3Contig28_orf1;CL3Contig47_orf1	CL3Contig45_orf1	1197	1208	no	no	2;3;4	9.1382e-08	111.83	1.5	0.5	3	3
CTNFMGDIK	ERAGVNRRCTNFMGDI	TNFMGDIKDSEIYSHL	R	C	T	I	K	D	0	0	1	1	1	0	0	1	0	1	0	1	1	1	0	0	1	0	0	0	0	9	0	1084.47	GH1_28_1-c4928_g1_i1_orf1;GH2_16_2-c20934_g1_i1_orf1;SCL2Contig1062_orf1	GH1_28_1-c4928_g1_i1_orf1	297	305	yes	no	2;3	0.00062348	103.91	10.8	0.433
CTQCKPGYWNYSER	RSGVGGQRCTQCKPGY	GYWNYSERGCQECTCR	R	C	T	E	R	G	0	1	1	0	2	1	1	1	0	0	0	1	0	0	1	1	1	1	2	0	0	14	1	1847.77	CL3616Contig1_orf1	CL3616Contig1_orf1	543	556	yes	yes	3	5.3345e-12	118.5	1.5	0.5	1	1
CTQPPNPGVCR	QPVNFEKRCTQPPNPG	PPNPGVCRGAFPMFYF	R	C	T	C	R	G	0	1	1	0	2	1	0	1	0	0	0	0	0	0	3	0	1	0	0	1	0	11	0	1284.57	SCL1Contig2689_orf1;SCL1Contig1658_orf1;GH2_16_2-c27122_g1_i4_orf1;GH2_16_2-c27122_g1_i6_orf1;GH2_16_2-c27122_g1_i5_orf1;SCL1Contig3979_orf1;SCL1Contig1657_orf1;SCL1Contig2688_orf1;SCL1Contig392_orf1;GH1_16_1-c21405_g1_i5_orf1;SCL1Contig389_orf1;SCL1Contig391_orf1;SCL1Contig3709_orf1;SCL1Contig3710_orf1;GH2_R_1-c19581_g1_i1_orf1;SCL1Contig3705_orf1;SCL1Contig390_orf1;SCL1Contig3707_orf1;SCL1Conti…	SCL1Contig2689_orf1	84	94	no	no	2;3	2.1206e-05	103.21	10	0
CTTGCSCPSK	CRCEPCEKCTTGCSCP	TGCSCPSKDECSKKCT	K	C	T	S	K	D	0	0	0	0	3	0	0	1	0	0	0	1	0	0	1	2	2	0	0	0	0	10	0	1156.43	GH2_16_1-c15035_g1_i1_orf1;CL2923Contig1_orf1	GH2_16_1-c15035_g1_i1_orf1	44	53	yes	no	2;3	0.0002096	96.229	8.33	0.471
CTTGCSCPSKDECSK	CRCEPCEKCTTGCSCP	PSKDECSKKCTKPCKC	K	C	T	S	K	K	0	0	0	1	4	0	1	1	0	0	0	2	0	0	1	3	2	0	0	0	0	15	1	1775.66	GH2_16_1-c15035_g1_i1_orf1;CL2923Contig1_orf1	GH2_16_1-c15035_g1_i1_orf1	44	58	yes	no	3;4	7.215e-24	137.79	15.5	0.5
CTTGCSCPSKDECSKK	CRCEPCEKCTTGCSCP	SKDECSKKCTKPCKCC	K	C	T	K	K	C	0	0	0	1	4	0	1	1	0	0	0	3	0	0	1	3	2	0	0	0	0	16	2	1903.75	GH2_16_1-c15035_g1_i1_orf1;CL2923Contig1_orf1	GH2_16_1-c15035_g1_i1_orf1	44	59	yes	no	3;4	8.5536e-08	106.38	7.33	0.471
CTTPGTLIPNVNDCGMYK	LCNPCEVKCTTPGTLI	VNDCGMYKICLDNGNS	K	C	T	Y	K	I	0	0	2	1	2	0	0	2	0	1	1	1	1	0	2	0	3	0	1	1	0	18	0	2039.91	CL7673Contig1_orf1	CL7673Contig1_orf1	128	145	yes	yes	3	2.3605e-18	124.25	13	0
CTVGLQDK	VGFGGVFRCTVGLQDK	CTVGLQDKYGKDRVFN	R	C	T	D	K	Y	0	0	0	1	1	1	0	1	0	0	1	1	0	0	0	0	1	0	0	1	0	8	0	919.443	CL10861Contig1_orf1	CL10861Contig1_orf1	89	96	yes	yes	2	0.010343	82.287	3	0			1
CVAENDFGK	EDDSGFYRCVAENDFG	VAENDFGKADSSTPVS	R	C	V	G	K	A	1	0	1	1	1	0	1	1	0	0	0	1	0	1	0	0	0	0	0	1	0	9	0	1038.44	CL2852Contig1_orf1	CL2852Contig1_orf1	892	900	yes	yes	2	0.00038313	117.02	12	0
CVCAEGGCAK	PDPCCNEKCVCAEGGC	CAEGGCAKDCKCASCK	K	C	V	A	K	D	2	0	0	0	3	0	1	2	0	0	0	1	0	0	0	0	0	0	0	1	0	10	0	1110.43	SCL11Contig238_orf1	SCL11Contig238_orf1	14	23	yes	yes	2;3	1.9754e-08	135.86	16.3	0.471
CVCAEGGCK	PGPCCNEKCVCAEGGC	VCAEGGCKTGCQCKSC	K	C	V	C	K	T	1	0	0	0	3	0	1	2	0	0	0	1	0	0	0	0	0	0	0	1	0	9	0	1039.39	GH2_16_1-c15035_g1_i1_orf1;CL2923Contig1_orf1	GH2_16_1-c15035_g1_i1_orf1	20	28	yes	no	2;3	0.00013729	113.62	16.5	0.5
CVCVDPDGNR	KGPLGEQRCVCVDPDG	CVDPDGNRLYGDAFSY	R	C	V	N	R	L	0	1	1	2	2	0	0	1	0	0	0	0	0	0	1	0	0	0	0	2	0	10	0	1190.48	CL11869Contig1_orf1	CL11869Contig1_orf1	248	257	yes	yes	2	0.012259	66.92	6	0						1
CVDAPGCGEWKPPMVDNPEFK	APLITNPKCVDAPGCG	MVDNPEFKGKWRPPMI	K	C	V	F	K	G	1	0	1	2	2	0	2	2	0	0	0	2	1	1	4	0	0	1	0	2	0	21	1	2432.06	SCL1Contig1518_orf1;GH1_16_2-c18841_g2_i3_orf1;GH1_16_2-c18841_g2_i2_orf1	SCL1Contig1518_orf1	364	384	yes	no	3;4	1.201e-74	183.09	2	0		2
CVDPAFK	VNYIVPPKCVDPAFKG	KCVDPAFKGICHANHI	K	C	V	F	K	G	1	0	0	1	1	0	0	0	0	0	0	1	0	1	1	0	0	0	0	1	0	7	0	835.39	GH2_28_1-c26344_g1_i1_orf1;CL2313Contig1_orf1;CL2313Contig2_orf1;GH1_16_1-c21062_g1_i3_orf2	GH2_28_1-c26344_g1_i1_orf1	191	197	yes	no	3	0.019048	64.803	5	0					1
CVELAVGDVK	ASEAALLKCVELAVGD	ELAVGDVKGWRARNKK	K	C	V	V	K	G	1	0	0	1	1	0	1	1	0	0	1	1	0	0	0	0	0	0	0	3	0	10	0	1088.55	CL11457Contig1_orf1	CL11457Contig1_orf1	456	465	yes	yes	2	8.508e-06	117.25	18	0
CVELHPNPR	CLSGCGKKCVELHPNP	VELHPNPRCPNPVVEG	K	C	V	P	R	C	0	1	1	0	1	0	1	0	1	0	1	0	0	0	2	0	0	0	0	1	0	9	0	1120.54	GH2_16_1-c20638_g1_i1_orf1;CL12004Contig2_orf1;CL12004Contig1_orf1	GH2_16_1-c20638_g1_i1_orf1	85	93	yes	no	3	0.010938	58.596	4	0				1
CVFEEYR	AYSYPLLRCVFEEYRK	RCVFEEYRKIKGKTFG	R	C	V	Y	R	K	0	1	0	0	1	0	2	0	0	0	0	0	0	1	0	0	0	0	1	1	0	7	0	1001.43	CL1328Contig3_orf1;CL1328Contig8_orf1;CL1328Contig7_orf1;CL1328Contig2_orf1;CL1328Contig6_orf1;CL1328Contig5_orf1;CL1328Contig4_orf1	CL1328Contig3_orf1	239	245	no	no	2;3	0.0060199	81.297	11.3	0.471
CVFEEYRK	AYSYPLLRCVFEEYRK	CVFEEYRKIKGKTFGD	R	C	V	R	K	I	0	1	0	0	1	0	2	0	0	0	0	1	0	1	0	0	0	0	1	1	0	8	1	1129.52	CL1328Contig3_orf1;CL1328Contig8_orf1;CL1328Contig7_orf1;CL1328Contig2_orf1;CL1328Contig6_orf1;CL1328Contig5_orf1;CL1328Contig4_orf1	CL1328Contig3_orf1	239	246	no	no	2;3	6.6446e-26	186.3	9.33	0.471
CVGFSYGGCR	YYDSRSNRCVGFSYGG	GFSYGGCRGNANRFIS	R	C	V	C	R	G	0	1	0	0	2	0	0	3	0	0	0	0	0	1	0	1	0	0	1	1	0	10	0	1161.47	CL2852Contig1_orf1	CL2852Contig1_orf1	528	537	yes	yes	2	5.7834e-05	103.42	9	0
CVGIQYMEALK	GRGTQDMKCVGIQYME	IQYMEALKELKKKGHK	K	C	V	L	K	E	1	0	0	0	1	1	1	1	0	1	1	1	1	0	0	0	0	0	1	1	0	11	0	1310.64	CL10999Contig1_orf1;CL27645Contig1_orf1	CL27645Contig1_orf1	119	129	no	no	2;3	1.8009e-09	124.42	16	0
CVHNMCR	CRNPKGGRCVHNMCRA	RCVHNMCRACCRVKCY	R	C	V	C	R	A	0	1	1	0	2	0	0	0	1	0	0	0	1	0	0	0	0	0	0	1	0	7	0	975.384	CL11Contig6_orf1	CL11Contig6_orf1	459	465	yes	yes	3	0.0077541	77.374	17	0
CVLDNLEMERPEFGYFCRPK	NTQSIYDKCVLDNLEM	FGYFCRPKIVDTVRPK	K	C	V	P	K	I	0	2	1	1	2	0	3	1	0	0	2	1	1	2	2	0	0	0	1	1	0	20	2	2559.17	CL2027Contig1_orf1	CL2027Contig1_orf1	131	150	yes	yes	4	8.9132e-08	95.5	13	0
CVLEVDGAPEDTWLDMSGWGK	LAAPALYRCVLEVDGA	LDMSGWGKGAVFVNGF	R	C	V	G	K	G	1	0	0	3	1	0	2	3	0	0	2	1	1	0	1	1	1	2	0	2	0	21	0	2364.04	CL10299Contig1_orf1	CL10299Contig1_orf1	600	620	yes	yes	2;3;4;5	5.8944e-75	192.64	16.7	1.58
CVLTIVNPATGER	RRVKPCERCVLTIVNP	VNPATGERHPQQEPLT	R	C	V	E	R	H	1	1	1	0	1	0	1	1	0	1	1	0	0	0	1	0	2	0	0	2	0	13	0	1428.74	CL2029Contig3_orf1;CL2029Contig6_orf1	CL2029Contig3_orf1	297	309	yes	no	2;3	0.00051676	81.789	1.67	0.471	1	2
CVMEELKR	RKEAYVHRCVMEELKR	CVMEELKRIIDDSEIM	R	C	V	K	R	I	0	1	0	0	1	0	2	0	0	0	1	1	1	0	0	0	0	0	0	1	0	8	1	1063.52	CL4005Contig1_orf1	CL4005Contig1_orf1	58	65	yes	yes	3	0.0014479	95.909	11.5	0.5
CVMVCQDR	QFQERLQRCVMVCQDR	CVMVCQDRVRNQVTAD	R	C	V	D	R	V	0	1	0	1	2	1	0	0	0	0	0	0	1	0	0	0	0	0	0	2	0	8	0	1066.44	GH1_R_1-c23247_g1_i2_orf1;SCL10Contig13_orf1;SCL10Contig107_orf1;SCL10Contig214_orf1;SCL10Contig117_orf1;SCL10Contig106_orf1;SCL10Contig168_orf1;CL27860Contig1_orf1	GH1_R_1-c23247_g1_i2_orf1	99	106	yes	no	2	0.0018793	120.87	3.5	0.5			1	1
CVNIDQQADVR	VNFTGETKCVNIDQQA	IDQQADVRLDDQGWDF	K	C	V	V	R	L	1	1	1	2	1	2	0	0	0	1	0	0	0	0	0	0	0	0	0	2	0	11	0	1316.61	CL8610Contig1_orf1	CL8610Contig1_orf1	331	341	yes	yes	2	4.141e-37	187.85	8	0
CVPDVECR	SDGPWLGRCVPDVECR	CVPDVECRPGEYGDPA	R	C	V	C	R	P	0	1	0	1	2	0	1	0	0	0	0	0	0	0	1	0	0	0	0	2	0	8	0	1033.43	CL3Contig12_orf1;CL3Contig9_orf1;CL3Contig50_orf1;CL3Contig29_orf1;CL3Contig25_orf1;CL3Contig11_orf1;CL3Contig10_orf1;CL3Contig51_orf1;GH2_28_2-c16071_g1_i3_orf1;CL3Contig27_orf1;GH2_16_2-c27199_g1_i3_orf1;GH1_R_2-c17254_g3_i6_orf1;CL3Contig46_orf1;CL3Contig7_orf1;CL26242Contig1_orf1;CL3Contig45_orf1;CL3Contig28_orf1;CL3Contig47_orf1	CL3Contig45_orf1	1571	1578	no	no	2	0.011962	80.455	5	0					1
CVPGDRR	AGSNCYRKCVPGDRRL	KCVPGDRRLCHFTFEV	K	C	V	R	R	L	0	2	0	1	1	0	0	1	0	0	0	0	0	0	1	0	0	0	0	1	0	7	1	858.413	CL179Contig4_orf1	CL179Contig4_orf1	56	62	yes	yes	3	0.032022	60.39	9	0
CVSSGVSVGAR	DLSDLILKCVSSGVSV	SGVSVGARDKATGELV	K	C	V	A	R	D	1	1	0	0	1	0	0	2	0	0	0	0	0	0	0	3	0	0	0	3	0	11	0	1077.52	GH1_16_1-c19831_g1_i2_orf2;CL4971Contig1_orf1	GH1_16_1-c19831_g1_i2_orf2	165	175	yes	no	2	2.725e-05	101.39	17.5	0.5
CVSTLLDLIQTK	KVETSAERCVSTLLDL	LLDLIQTKVNYVVQEA	R	C	V	T	K	V	0	0	0	1	1	1	0	0	0	1	3	1	0	0	0	1	2	0	0	1	0	12	0	1389.75	CL1010Contig3_orf1;CL1010Contig2_orf1;CL1010Contig1_orf1;GH1_16_2-c18472_g1_i4_orf1;GH1_R_1-c35626_g1_i1_orf1	CL1010Contig3_orf1	398	409	yes	no	2;3	2.4587e-12	136.3	11.5	0.5
CVTLTAEDGQK	KLPDSVPRCVTLTAED	LTAEDGQKIDQCEVYV	R	C	V	Q	K	I	1	0	0	1	1	1	1	1	0	0	1	1	0	0	0	0	2	0	0	1	0	11	0	1220.57	SCL2Contig1180_orf1	SCL2Contig1180_orf1	1172	1182	yes	yes	2;3	8.4969e-29	176.62	12.7	0.471
CVVILATK	QTLMESDKCVVILATK	CVVILATKDAREITSP	K	C	V	T	K	D	1	0	0	0	1	0	0	0	0	1	1	1	0	0	0	0	1	0	0	2	0	8	0	902.526	GH2_28_2-c18787_g1_i1_orf1	GH2_28_2-c18787_g1_i1_orf1	144	151	yes	yes	2	0.0067527	88.819	14	0
CVVVGDGAVGK	________________	VGDGAVGKTCLLISYT	K	C	V	G	K	T	1	0	0	1	1	0	0	3	0	0	0	1	0	0	0	0	0	0	0	4	0	11	0	1059.54	SCL1Contig3551_orf1;SCL1Contig3550_orf1;SCL1Contig2387_orf1;SCL1Contig1885_orf1;SCL1Contig1884_orf1;SCL1Contig1145_orf1;GH1_R_1-c19127_g1_i1_orf1;GH1_R_1-c6440_g1_i1_orf1;CL10976Contig1_orf1C	SCL1Contig3551_orf1	7	17	no	no	2;3	2.1965e-08	118.9	6.67	0.471						1
CVVVLATK	QTLMESDKCVVVLATK	CVVVLATKDAREITSP	K	C	V	T	K	D	1	0	0	0	1	0	0	0	0	0	1	1	0	0	0	0	1	0	0	3	0	8	0	888.51	SCL1Contig1503_orf1;GH1_28_1-c17902_g2_i3_orf1;GH1_R_2-c17354_g1_i1_orf1;GH2_16_1-c24388_g1_i1_orf1	SCL1Contig1503_orf1	482	489	no	no	2;3	0.0018592	111.95	11.5	0.5
CVVVLPDSVR	QELEAGQRCVVVLPDS	VVLPDSVRNYMTKHLS	R	C	V	V	R	N	0	1	0	1	1	0	0	0	0	0	1	0	0	0	1	1	0	0	0	4	0	10	0	1142.61	CL9009Contig1_orf1	CL9009Contig1_orf1	339	348	yes	yes	2	0.009769	68.847	13	0
CVVVVATK	QTIMESDKCVVVVATK	CVVVVATKDARKVTNP	K	C	V	T	K	D	1	0	0	0	1	0	0	0	0	0	0	1	0	0	0	0	1	0	0	4	0	8	0	874.495	SCL1Contig3999_orf1;SCL1Contig1502_orf1;SCL1Contig398_orf1;GH1_28_1-c17902_g2_i2_orf1	SCL1Contig1502_orf1	482	489	no	no	2	0.0026652	111.95	7.5	0.5
CVVVVPSSAAQELTDPDQLMAR	HAVLESDKCVVVVPSS	DPDQLMARYDEVLAME	K	C	V	A	R	Y	3	1	0	2	1	2	1	0	0	0	2	0	1	0	2	2	1	0	0	4	0	22	0	2385.17	SCL1Contig686_orf1	SCL1Contig686_orf1	139	160	yes	yes	3	3.0142e-38	150.23	18	0
CWCSGATSQCFSSNYYR	ENPDGCLKCWCSGATS	CFSSNYYRTQLPMQLL	K	C	W	Y	R	T	1	1	1	0	3	1	0	1	0	0	0	0	0	1	0	4	1	1	2	0	0	17	0	2132.81	CL3Contig12_orf1;CL3Contig9_orf1;CL3Contig29_orf1;CL3Contig25_orf1;CL3Contig11_orf1;CL3Contig10_orf1;GH1_28_1-c17527_g1_i3_orf1;CL3Contig27_orf1;GH2_16_2-c27199_g1_i3_orf1;GH1_R_2-c17254_g3_i6_orf1;CL3Contig46_orf1;CL3Contig7_orf1;CL3Contig45_orf1;CL3Contig28_orf1;CL3Contig47_orf1	CL3Contig45_orf1	2391	2407	no	no	2;3	2.6974e-125	251.04	8.5	0.5
CWDLEYNK	CGEDKQVKCWDLEYNK	CWDLEYNKVIRHYHGH	K	C	W	N	K	V	0	0	1	1	1	0	1	0	0	0	1	1	0	0	0	0	0	1	1	0	0	8	0	1126.48	CL4082Contig3_orf1;CL4082Contig2_orf1;CL4082Contig1_orf1;GH1_R_1-c1497_g1_i1_orf1	CL4082Contig3_orf1	245	252	yes	no	2	0.010027	82.645	1	0	1
CWEEVTHQADYHK	LEKCNVRRCWEEVTHQ	THQADYHKRKEAVDLF	R	C	W	H	K	R	1	0	0	1	1	1	2	0	2	0	0	1	0	0	0	0	1	1	1	1	0	13	0	1701.72	CL2469Contig2_orf1;CL2469Contig1_orf1;CL2469Contig3_orf1	CL2469Contig2_orf1	1033	1045	yes	no	3;4	1.5308e-21	149.69	12.3	0.471
CWEEVTHQADYHKR	LEKCNVRRCWEEVTHQ	HQADYHKRKEAVDLFN	R	C	W	K	R	K	1	1	0	1	1	1	2	0	2	0	0	1	0	0	0	0	1	1	1	1	0	14	1	1857.82	CL2469Contig2_orf1;CL2469Contig1_orf1;CL2469Contig3_orf1	CL2469Contig2_orf1	1033	1046	yes	no	5	0.00024445	63.185	18	0
CWLSDSK	GYSGLPARCWLSDSKR	RCWLSDSKRLLFSSYK	R	C	W	S	K	R	0	0	0	1	1	0	0	0	0	0	1	1	0	0	0	2	0	1	0	0	0	7	0	894.391	SCL1Contig2232_orf1;SCL1Contig1343_orf1;SCL1Contig1098_orf1;CL31307Contig1_orf2	SCL1Contig2232_orf1	356	362	yes	no	2;3	0.019156	84.568	11.7	0.471
CWLSDSKR	GYSGLPARCWLSDSKR	CWLSDSKRLLFSSYKF	R	C	W	K	R	L	0	1	0	1	1	0	0	0	0	0	1	1	0	0	0	2	0	1	0	0	0	8	1	1050.49	SCL1Contig2232_orf1;SCL1Contig1343_orf1;SCL1Contig1098_orf1;CL31307Contig1_orf2	SCL1Contig2232_orf1	356	363	yes	no	2;3	0.027071	78.377	9	0
CWMSDTTHPNYEAGR	AFFFHGGRCWMSDTTH	HPNYEAGRRATKYVYG	R	C	W	G	R	R	1	1	1	1	1	0	1	1	1	0	0	0	1	0	1	1	2	1	1	0	0	15	0	1823.74	SCL8Contig311_orf1;SCL8Contig135_orf1	SCL8Contig311_orf1	391	405	yes	no	3	0.0020115	57.62	15	0
CWSNPCPDDK	MNGADEDRCWSNPCPD	SNPCPDDKVARCQSST	R	C	W	D	K	V	0	0	1	2	2	0	0	0	0	0	0	1	0	0	2	1	0	1	0	0	0	10	0	1277.48	CL7544Contig1_orf1	CL7544Contig1_orf1	455	464	yes	yes	2;3	1.1667e-08	140.09	12.7	0.471
CWTLASQQETGYYAPAHQPGAAGDWTR	LGIPLYGRCWTLASQQ	GAAGDWTRSPGMLGYN	R	C	W	T	R	S	5	1	0	1	1	3	1	3	1	0	1	0	0	0	2	1	3	2	2	0	0	27	0	3021.35	CL1051Contig3_orf1;CL1051Contig4_orf1;CL1051Contig2_orf1	CL1051Contig4_orf1	271	297	no	no	3;4;5	3.8955e-231	287.4	6	2.75	2
CWVHFNNLEEGK	KRSCTDGRCWVHFNNL	FNNLEEGKTYTVKVQR	R	C	W	G	K	T	0	0	2	0	1	0	2	1	1	0	1	1	0	1	0	0	0	1	0	1	0	12	0	1531.69	SCL2Contig1180_orf1	SCL2Contig1180_orf1	975	986	yes	yes	3	7.0543e-13	134.3	6	0						1
CWVILEER	FSGTRLGKCWVILEER	CWVILEERYPEYKNPC	K	C	W	E	R	Y	0	1	0	0	1	0	2	0	0	1	1	0	0	0	0	0	0	1	0	1	0	8	0	1103.54	SCL6Contig609_orf1;SCL6Contig560_orf1	SCL6Contig609_orf1	134	141	yes	no	2	0.0027339	111.17	2.5	0.5		1	1
CYIDAAGSPLRPHMK	DQLLMLEKCYIDAAGS	SPLRPHMKNMVLGTNN	K	C	Y	M	K	N	2	1	0	1	1	0	0	1	1	1	1	1	1	0	2	1	0	0	1	0	0	15	1	1714.83	CL518Contig5_orf1;CL518Contig8_orf1;CL518Contig6_orf1;GH2_28_2-c13258_g1_i2_orf1;CL518Contig10_orf1;GH1_16_2-c14572_g1_i6_orf2	CL518Contig5_orf1	664	678	yes	no	4	0.00027066	76.759	7	0
CYKDWEDLVK	IHSLPQERCYKDWEDL	KDWEDLVKEPKLADCA	R	C	Y	V	K	E	0	0	0	2	1	0	1	0	0	0	1	2	0	0	0	0	0	1	1	1	0	10	1	1354.62	GH2_28_2-c17985_g1_i2_orf1;CL7363Contig1_orf1;GH2_R_2-c19026_g1_i1_orf1	GH2_28_2-c17985_g1_i2_orf1	63	72	yes	no	3	0.035825	48.568	6	0						1
CYNCNSHLDPDCLNLDTPK	VATGSAIRCYNCNSHL	CLNLDTPKAKDYLTDC	R	C	Y	P	K	A	0	0	3	3	3	0	0	0	1	0	3	1	0	0	2	1	1	0	1	0	0	19	0	2334.97	SCL1Contig1164_orf1;SCL1Contig3373_orf1;SCL1Contig1843_orf1	SCL1Contig1164_orf1	40	58	yes	no	3;4;5	1.1899e-68	191.35	12.2	3.7						2
DAAAPNCK	DKDASECKDAAAPNCK	DAAAPNCKTCEPSCRF	K	D	A	C	K	T	3	0	1	1	1	0	0	0	0	0	0	1	0	0	1	0	0	0	0	0	0	8	0	845.37	GH1_28_1-c33395_g1_i1_orf1;CL4399Contig1_orf1;CL4399Contig2_orf1	GH1_28_1-c33395_g1_i1_orf1	111	118	yes	no	2	0.0076539	85.676	12	0
DAASGLYFLK	GGGPLVCKDAASGLYF	ASGLYFLKGITAWGIS	K	D	A	L	K	G	2	0	0	1	0	0	0	1	0	0	2	1	0	1	0	1	0	0	1	0	0	10	0	1083.56	CL24401Contig1_orf1	CL24401Contig1_orf1	36	45	yes	yes	3	0.00021615	89.047	17	0
DAASWATNQEER	FLLGRWVKDAASWATN	WATNQEERDLYVYNAL	K	D	A	E	R	D	3	1	1	1	0	1	2	0	0	0	0	0	0	0	0	1	1	1	0	0	0	12	0	1376.6	CL7068Contig2_orf1;CL7068Contig1_orf1	CL7068Contig2_orf1	821	832	yes	no	2;3	6.5336e-30	180.84	1.33	0.471	2	1
DACQGDSGGPFVCGGK	AGLPEGGKDACQGDSG	GPFVCGGKLHGITSWG	K	D	A	G	K	L	1	0	0	2	2	1	0	5	0	0	0	1	0	1	1	1	0	0	0	1	0	16	0	1610.65	CL7285Contig1_orf1	CL7285Contig1_orf1	222	237	yes	yes	2;3;4	2.7803e-58	193.8	11.9	0.639
DACVMDK	VDAGKRPKDACVMDKR	KDACVMDKRYKDPSTY	K	D	A	D	K	R	1	0	0	2	1	0	0	0	0	0	0	1	1	0	0	0	0	0	0	1	0	7	0	837.336	CL654Contig3_orf1	CL654Contig3_orf1	202	208	yes	yes	2	0.014937	91.318	9	0
DADAYYNQWSVFQEK	MDENNFGRDADAYYNQ	QWSVFQEKSRQLLTAA	R	D	A	E	K	S	2	0	1	2	0	2	1	0	0	0	0	1	0	1	0	1	0	1	2	1	0	15	0	1862.81	CL10313Contig1_orf1	CL10313Contig1_orf1	416	430	yes	yes	3	3.5489e-05	90.853	18	0
DADEIENWIAEK	QTLQQFSRDADEIENW	IENWIAEKLQVATEES	R	D	A	E	K	L	2	0	1	2	0	0	3	0	0	2	0	1	0	0	0	0	0	1	0	0	0	12	0	1431.65	CL30494Contig1_orf1;CL10656Contig1_orf1	CL30494Contig1_orf1	1509	1520	yes	no	3	0.0015947	63.091	4.5	0.5				1	1
DADETIAWVAEK	HEIQRFNRDADETIAW	TIAWVAEKDVVLSSDD	R	D	A	E	K	D	3	0	0	2	0	0	2	0	0	1	0	1	0	0	0	0	1	1	0	1	0	12	0	1346.64	CL30494Contig1_orf1;CL10656Contig1_orf1	CL30494Contig1_orf1	269	280	yes	no	2;3	4.3265e-10	124.51	7	0
DADETIAWVAEKDVVLSSDDYGR	HEIQRFNRDADETIAW	LSSDDYGRDLASVQTL	R	D	A	G	R	D	3	1	0	5	0	0	2	1	0	1	1	1	0	0	0	2	1	1	1	3	0	23	1	2553.19	CL30494Contig1_orf1;CL10656Contig1_orf1	CL30494Contig1_orf1	269	291	yes	no	3	3.764e-30	140.88	8	0
DADIFGAPVK	VTQEGEARDADIFGAP	DIFGAPVKGVDCGDEV	R	D	A	V	K	G	2	0	0	2	0	0	0	1	0	1	0	1	0	1	1	0	0	0	0	1	0	10	0	1031.53	CL19774Contig1_orf1;CL9736Contig1_orf1	CL19774Contig1_orf1	111	120	yes	no	2;3	0.0023593	81.017	1	0	2
DADLEYAVEQSHFGVFFNQGQCCCAGTR	KSPNIVFKDADLEYAV	QCCCAGTRIFVEDAVY	K	D	A	T	R	I	3	1	1	2	3	3	2	3	1	0	1	0	0	3	0	1	1	0	1	2	0	28	0	3265.37	CL8323Contig1_orf1;CL8323Contig2_orf1	CL8323Contig1_orf1	336	363	yes	no	4	7.7557e-86	187.21	17	0
DADVFVSR	TDFQPLQRDADVFVSR	DADVFVSRIMATLWAN	R	D	A	S	R	I	1	1	0	2	0	0	0	0	0	0	0	0	0	1	0	1	0	0	0	2	0	8	0	907.44	CL4166Contig1_orf1	CL4166Contig1_orf1	514	521	yes	yes	2	0.0027085	111.46	9	0
DADVVPMVLVGNK	REQIKRVKDADVVPMV	PMVLVGNKCDLQVRAM	K	D	A	N	K	C	1	0	1	2	0	0	0	1	0	0	1	1	1	0	1	0	0	0	0	4	0	13	0	1355.71	SCL8Contig232_orf1;SCL8Contig13_orf1	SCL8Contig232_orf1	115	127	yes	no	3	0.0006082	69.03	6	0						1
DADWFLK	YVYNNHYKDADWFLKA	KDADWFLKADDDTYVI	K	D	A	L	K	A	1	0	0	2	0	0	0	0	0	0	1	1	0	1	0	0	0	1	0	0	0	7	0	893.428	CL1891Contig3_orf1;CL1891Contig2_orf1;CL1891Contig1_orf1	CL1891Contig3_orf1	183	189	yes	no	2;3	0.028598	79.469	3.67	0.471			1	2
DAEDWFFSK	KMAEKNRKDAEDWFFS	AEDWFFSKTEELNREV	K	D	A	S	K	T	1	0	0	2	0	0	1	0	0	0	0	1	0	2	0	1	0	1	0	0	0	9	0	1143.49	CON__Q04695;CON__Q9QWL7	CON__Q04695	270	278	yes	no	2;3	1.2178e-06	100.88	15	0
DAEGGVCCDHTTAEDGPSAPVIK	FVCVAITKDAEGGVCC	GPSAPVIKEISSFRGD	K	D	A	I	K	E	3	0	0	3	2	0	2	3	1	1	0	1	0	0	2	1	2	0	0	2	0	23	0	2385.02	CL14271Contig1_orf1;CL10911Contig1_orf1;CL11036Contig1_orf1	CL14271Contig1_orf1	413	435	yes	no	4	2.4227e-13	101.17	3.5	0.5			1	1
DAEHAAEELLSR	SICIKNVKDAEHAAEE	AAEELLSRGCGSVIIT	K	D	A	S	R	G	3	1	0	1	0	0	3	0	1	0	2	0	0	0	0	1	0	0	0	0	0	12	0	1339.64	SCL10Contig330_orf1;SCL10Contig310_orf1;CL14756Contig1_orf2	SCL10Contig330_orf1	214	225	yes	no	3	0.001181	66.708	1	0	1
DAEVFADEDKK	EDIERMIKDAEVFADE	VFADEDKKLKERVESR	K	D	A	K	K	L	2	0	0	3	0	0	2	0	0	0	0	2	0	1	0	0	0	0	0	1	0	11	1	1265.58	CL9228Contig1_orf1	CL9228Contig1_orf1	557	567	yes	yes	3;4	0.00081805	78.324	3.67	0.471			1	2
DAFKDLSHPR	GIHHCALRDAFKDLSH	FKDLSHPRFPTRLEPV	R	D	A	P	R	F	1	1	0	2	0	0	0	0	1	0	1	1	0	1	1	1	0	0	0	0	0	10	1	1184.59	CL7544Contig1_orf1	CL7544Contig1_orf1	252	261	yes	yes	4	0.00059833	78.342	9	0
DAGAAVICYDITEK	AMSRIYYRDAGAAVIC	ICYDITEKESLERAKY	R	D	A	E	K	E	3	0	0	2	1	0	1	1	0	2	0	1	0	0	0	0	1	0	1	1	0	14	0	1524.71	CL9338Contig1_orf1	CL9338Contig1_orf1	90	103	yes	yes	3	0.00041265	74.853	12	0
DAGEYTLSVK	FSIYYTVKDAGEYTLS	GEYTLSVKFGGQPVPD	K	D	A	V	K	F	1	0	0	1	0	0	1	1	0	0	1	1	0	0	0	1	1	0	1	1	0	10	0	1081.53	SCL1Contig3695_orf1;GH1_16_2-c14174_g1_i1_orf1;GH2_16_2-c27258_g2_i3_orf2	SCL1Contig3695_orf1	1344	1353	yes	no	2;3	1.1648e-17	164.64	16	0
DAGQIAGLNVLR	DSQRQATKDAGQIAGL	IAGLNVLRVINEPTAA	K	D	A	L	R	V	2	1	1	1	0	1	0	2	0	1	2	0	0	0	0	0	0	0	0	1	0	12	0	1225.68	CL10430Contig1_orf1	CL10430Contig1_orf1	216	227	yes	yes	2;3	4.98e-09	110.08	15.5	0.5
DAGTIAGLTVMR	DAQRQATKDAGTIAGL	IAGLTVMRIINEPTAA	K	D	A	M	R	I	2	1	0	1	0	0	0	2	0	1	1	0	1	0	0	0	2	0	0	1	0	12	0	1203.63	CL9228Contig1_orf1	CL9228Contig1_orf1	199	210	yes	yes	2;3	5.1076e-06	96.745	15	2.16
DAGTYTCVAK	TVKALIIKDAGTYTCV	GTYTCVAKNSKGEAQV	K	D	A	A	K	N	2	0	0	1	1	0	0	1	0	0	0	1	0	0	0	0	2	0	1	1	0	10	0	1084.49	CL4337Contig1_orf1	CL4337Contig1_orf1	261	270	yes	yes	2;3	1.6516e-12	152.07	2.5	0.5		2	2
DAIACGYR	GEVTQAVKDAIACGYR	DAIACGYRHIDCALAY	K	D	A	Y	R	H	2	1	0	1	1	0	0	1	0	1	0	0	0	0	0	0	0	0	1	0	0	8	0	924.412	GH2_16_2-c24931_g1_i1_orf1;SCL7Contig473_orf1;SCL7Contig404_orf1;GH1_R_2-c17390_g1_i1_orf1;GH2_28_1-c22957_g1_i1_orf1	GH2_16_2-c24931_g1_i1_orf1	52	59	yes	no	2;3	0.0066693	83.313	17.7	0.471
DAIECELK	VETLKAERDAIECELK	DAIECELKSATIDMKN	R	D	A	L	K	S	1	0	0	1	1	0	2	0	0	1	1	1	0	0	0	0	0	0	0	0	0	8	0	976.454	SCL7Contig36_orf1;SCL7Contig311_orf1	SCL7Contig36_orf1	570	577	yes	no	2	0.011756	80.688	4	0				1
DAIFCLLTEK	MLKKIQGKDAIFCLLT	IFCLLTEKIDTEVLNA	K	D	A	E	K	I	1	0	0	1	1	0	1	0	0	1	2	1	0	1	0	0	1	0	0	0	0	10	0	1208.61	GH2_16_2-c25895_g1_i6_orf1;GH2_16_2-c25895_g1_i4_orf1;CL3111Contig1_orf1;CL3111Contig3_orf1;GH2_16_2-c25895_g1_i5_orf1;CL3111Contig2_orf1	GH2_16_2-c25895_g1_i6_orf1	60	69	yes	no	2;3	7.4858e-05	100.93	14.5	0.5
DAIIDMLENVR	QSTAEDIRDAIIDMLE	IDMLENVRLGMATGWP	R	D	A	V	R	L	1	1	1	2	0	0	1	0	0	2	1	0	1	0	0	0	0	0	0	1	0	11	0	1287.65	CL5920Contig2_orf1	CL5920Contig2_orf1	64	74	yes	yes	2;3	3.5524e-05	98.902	18	0
DAILDGTHPVTLER	GLLYVQCRDAILDGTH	THPVTLERACSFAGIQ	R	D	A	E	R	A	1	1	0	2	0	0	1	1	1	1	2	0	0	0	1	0	2	0	0	1	0	14	0	1535.79	GH1_28_2-gc14618_g1_i2_orf1;GH1_16_1-c15705_g1_i3_orf1;CL26188Contig1_orf1;CL17688Contig1_orf1;CL16434Contig1_orf1;CL13863Contig1_orf1;CL13509Contig1_orf1;CL13294Contig1_orf1;CL10910Contig1_orf1	GH1_28_2-gc14618_g1_i2_orf1	233	246	yes	no	2	2.8476e-49	184.17	10	0
DAISCGYR	GEVMQAVKDAISCGYR	DAISCGYRHLDCALIY	K	D	A	Y	R	H	1	1	0	1	1	0	0	1	0	1	0	0	0	0	0	1	0	0	1	0	0	8	0	940.407	SCL4Contig634_orf1;GH2_16_2-c27200_g2_i3_orf1;GH1_16_2-c10471_g1_i1_orf1;SCL4Contig425_orf1;GH2_16_2-c27200_g2_i1_orf1	SCL4Contig634_orf1	37	44	yes	no	2	0.054028	61.679	17	0
DAITGLAAGSILQLK	NRIGTVEKDAITGLAA	AGSILQLKNNMLTDLP	K	D	A	L	K	N	3	0	0	1	0	1	0	2	0	2	3	1	0	0	0	1	1	0	0	0	0	15	0	1469.85	SCL1Contig1593_orf1LUCB_OPLGR	SCL1Contig1593_orf1LUCB_OPLGR	280	294	yes	yes	2;3;4	1.1321e-73	217.48	7.92	1.33						3
DAIVDAVVHAPDLVR	EQDRAMIRDAIVDAVV	VHAPDLVRVQLAVCTY	R	D	A	V	R	V	3	1	0	3	0	0	0	0	1	1	1	0	0	0	1	0	0	0	0	4	0	15	0	1588.86	CL1879Contig1_orf1;GH1_16_1-c14279_g1_i2_orf1	CL1879Contig1_orf1	94	108	yes	no	3	0.00051178	60.631	2	0		1
DALACCDEMLSAPR	SKLEGCCRDALACCDE	DEMLSAPRSESGSCPR	R	D	A	P	R	S	3	1	0	2	2	0	1	0	0	0	2	0	1	0	1	1	0	0	0	0	0	14	0	1607.67	SCL5Contig588_orf1;SCL5Contig28_orf1;SCL5Contig624_orf1;GH2_R_1-c15386_g1_i3_orf1;SCL5Contig240_orf1;SCL5Contig95_orf1;SCL5Contig626_orf1;SCL5Contig625_orf1;GH2_R_2-c17215_g1_i2_orf2;SCL5Contig29_orf1;GH1_16_1-c18148_g5_i3_orf1;SCL5Contig671_orf1;GH2_16_1-c19401_g2_i1_orf1	SCL5Contig588_orf1	117	130	yes	no	3	3.7432e-05	87.083	7	0
DALDEVLTEAEK	VEELIARKDALDEVLT	EVLTEAEKAVEDALST	K	D	A	E	K	A	2	0	0	2	0	0	3	0	0	0	2	1	0	0	0	0	1	0	0	1	0	12	0	1331.65	SCL1Contig2306_orf1	SCL1Contig2306_orf1	302	313	yes	yes	2;3	7.1189e-17	155.66	2.33	0.471		2	1
DALDLWMDNMPEGK	DLSGAAIKDALDLWMD	MDNMPEGKWPNWVLGN	K	D	A	G	K	W	1	0	1	3	0	0	1	1	0	0	2	1	2	0	1	0	0	1	0	0	0	14	0	1633.71	CL16184Contig1_orf1;CL10349Contig1_orf1;GH2_16_1-c22890_g1_i2_orf1;CL4355Contig1_orf1	CL16184Contig1_orf1	359	372	yes	no	3	0.00041265	74.853	14	0
DALDNGNVQPDYNLITGK	QKPILTIKDALDNGNV	DYNLITGKREPMIVGD	K	D	A	G	K	R	1	0	3	3	0	1	0	2	0	1	2	1	0	0	1	0	1	0	1	1	0	18	0	1945.94	CL9516Contig1_orf1	CL9516Contig1_orf1	691	708	yes	yes	2;3;4	3.8305e-171	272.64	15.2	0.433
DALEVFEK	LVPLSTMRDALEVFEK	DALEVFEKEVKIYPIW	R	D	A	E	K	E	1	0	0	1	0	0	2	0	0	0	1	1	0	1	0	0	0	0	0	1	0	8	0	949.476	GH1_16_1-c20852_g1_i3_orf1;GH2_16_2-c20984_g1_i3_orf1;GH2_16_2-c20984_g1_i2_orf1;GH1_16_1-c20852_g1_i4_orf1;CL1617Contig3_orf1;CL1617Contig2_orf1	GH1_16_1-c20852_g1_i3_orf1	391	398	yes	no	3	0.0041545	74.301	11	0
DALLLWCQMK	NQETKSAKDALLLWCQ	LLLWCQMKTAGYHNVN	K	D	A	M	K	T	1	0	0	1	1	1	0	0	0	0	3	1	1	0	0	0	0	1	0	0	0	10	0	1276.63	GH2_28_2-c17275_g1_i6_orf1;GH2_28_2-c17275_g1_i2_orf1;CL29932Contig1_orf1;CL23205Contig1_orf1;CL18547Contig1_orf1;CL17672Contig1_orf1;CL12826Contig1_orf1;GH1_16_1-c17539_g2_i4_orf1;CL214Contig6_orf1;GH2_28_2-c17275_g1_i7_orf1;CL12054Contig1_orf1;CL11966Contig1_orf1;GH1_28_2-gc15398_g2_i3_orf1;GH1_16_1-c17539_g2_i2_orf1;CL214Contig5_orf1;GH1_R_1-c44069_g1_i1_orf1	GH2_28_2-c17275_g1_i6_orf1	175	184	yes	no	3	1.3601e-05	103.55	7	0
DALLNCEACKPDNDPCNPNPCFPGVSCTR	REETALLRDALLNCEA	FPGVSCTRGPEGARCG	R	D	A	T	R	G	2	1	4	3	5	0	1	1	0	0	2	1	0	1	5	1	1	0	0	1	0	29	1	3377.4	CL13993Contig1_orf1	CL13993Contig1_orf1	73	101	yes	yes	4	5.8039e-33	126.42	17	0
DALPEEAFIADLDAK	DYPPPFGRDALPEEAF	FIADLDAKSGSSLKLT	R	D	A	A	K	S	4	0	0	3	0	0	2	0	0	1	2	1	0	1	1	0	0	0	0	0	0	15	0	1616.79	CL10713Contig1_orf1;CL13092Contig1_orf1	CL10713Contig1_orf1	249	263	yes	no	2;3	3.3105e-41	180.74	6	0						2
DALTLIQESIEK	APNILNNKDALTLIQE	LIQESIEKAGYTGKIE	K	D	A	E	K	A	1	0	0	1	0	1	2	0	0	2	2	1	0	0	0	1	1	0	0	0	0	12	0	1358.73	CL10037Contig1_orf1	CL10037Contig1_orf1	252	263	yes	yes	2;3	3.4074e-29	172.57	3	0			2
DALVDFK	PDCSHYTRDALVDFKK	RDALVDFKKHENQVLE	R	D	A	F	K	K	1	0	0	2	0	0	0	0	0	0	1	1	0	1	0	0	0	0	0	1	0	7	0	806.417	CL2047Contig1_orf1;CL2047Contig3_orf1;CL2047Contig4_orf1;CL2047Contig5_orf1	CL2047Contig5_orf1	877	883	no	no	2;3	0.007895	106.04	18	0
DALVDFKK	PDCSHYTRDALVDFKK	DALVDFKKHENQVLEG	R	D	A	K	K	H	1	0	0	2	0	0	0	0	0	0	1	2	0	1	0	0	0	0	0	1	0	8	1	934.512	CL2047Contig1_orf1;CL2047Contig3_orf1;CL2047Contig4_orf1;CL2047Contig5_orf1	CL2047Contig5_orf1	877	884	no	no	3	0.012122	66.299	11.5	0.5
DALVELLK	NKGDFVGRDALVELLK	DALVELLKKRPRKHLI	R	D	A	L	K	K	1	0	0	1	0	0	1	0	0	0	3	1	0	0	0	0	0	0	0	1	0	8	0	899.533	SCL1Contig3800_orf1;SCL1Contig1671_orf1;SCL1Contig1498_orf1;GH1_28_1-c17854_g3_i1_orf1;SCL1Contig3184_orf1;GH2_28_1-c26863_g1_i3_orf1	SCL1Contig3800_orf1	761	768	no	no	2;3	0.0033482	105.52	8.33	0.471
DALWMSK	VKMGGSWRDALWMSKK	RDALWMSKKGAMDYRN	R	D	A	S	K	K	1	0	0	1	0	0	0	0	0	0	1	1	1	0	0	1	0	1	0	0	0	7	0	849.405	GH1_R_1-c23533_g2_i3_orf1;CL1290Contig6_orf1;CL1290Contig5_orf1;GH1_16_1-c21499_g1_i2_orf1;CL1290Contig9_orf1;CL1290Contig8_orf1;CL1290Contig3_orf1;CL1290Contig1_orf1;GH1_16_2-c19634_g3_i4_orf1;CL1290Contig2_orf1;CL25702Contig1_orf1;GH1_28_1-c17905_g1_i2_orf1;CL1290Contig7_orf1;CL1290Contig4_orf1	GH1_R_1-c23533_g2_i3_orf1	1248	1254	yes	no	2	0.028588	79.474	14	0
DAMAVIDLVDAINPGTVNYENVR	SFQDSSLRDAMAVIDL	TVNYENVRAGGQEEDN	R	D	A	V	R	A	3	1	3	3	0	0	1	1	0	2	1	0	1	0	1	0	1	0	1	4	0	23	0	2488.23	GH1_28_1-c4928_g1_i1_orf1;GH2_16_2-c20934_g1_i1_orf1;SCL2Contig1062_orf1	GH1_28_1-c4928_g1_i1_orf1	552	574	yes	no	3;4	2.9981e-39	149.93	2.57	1.29	2	2		3
DAMQQQLNK	ESEFQVIKDAMQQQLN	AMQQQLNKALSVFNSF	K	D	A	N	K	A	1	0	1	1	0	3	0	0	0	0	1	1	1	0	0	0	0	0	0	0	0	9	0	1074.51	SCL1Contig3388_orf1;SCL1Contig2652_orf1;GH2_16_1-c23931_g1_i2_orf1;GH1_28_1-c17324_g1_i1_orf1;SCL1Contig643_orf1;SCL1Contig3128_orf1;CL31762Contig1_orf1	SCL1Contig3388_orf1	406	414	no	no	2;3	9.7277e-10	152.97	6.25	4.79			3	3
DAPHAVLESDK	DWEAIKTRDAPHAVLE	HAVLESDKCVVVVPSS	R	D	A	D	K	C	2	0	0	2	0	0	1	0	1	0	1	1	0	0	1	1	0	0	0	1	0	11	0	1180.57	SCL1Contig1458_orf1;SCL1Contig3661_orf1	SCL1Contig1458_orf1	477	487	no	no	3	0.002516	64.121	6	0						1
DAPPACLLDPNLGIHR	AFRRSQTRDAPPACLL	DPNLGIHRFIKLQNLK	R	D	A	H	R	F	2	1	1	2	1	0	0	1	1	1	3	0	0	0	3	0	0	0	0	0	0	16	0	1757.89	GH2_28_1-c20486_g1_i1_orf1;CL1176Contig5_orf1;GH1_16_2-c16598_g1_i7_orf1;CL1176Contig4_orf2;GH2_16_1-c18278_g1_i1_orf1;CL1176Contig2_orf1;GH2_28_1-c20486_g1_i5_orf1;GH2_16_1-c18278_g1_i2_orf1;GH1_16_2-c16598_g1_i5_orf1;GH2_16_1-c18278_g1_i4_orf1;CL1176Contig3_orf1;GH1_R_1-c15984_g1_i2_orf1;GH2_28_1-c20486_g1_i3_orf1;CL1176Contig6_orf1;CL23903Contig1_orf1;CL1176Contig1_orf1	GH2_28_1-c20486_g1_i1_orf1	49	64	yes	no	3	0.0027831	54.281	4	0				1
DAPQTLMESDK	EWETIKMRDAPQTLME	QTLMESDKCVVVLATK	R	D	A	D	K	C	1	0	0	2	0	1	1	0	0	0	1	1	1	0	1	1	1	0	0	0	0	11	0	1233.55	SCL1Contig3999_orf1;SCL1Contig1503_orf1;GH1_28_1-c17902_g2_i3_orf1;GH1_R_2-c17354_g1_i1_orf1;GH2_16_1-c24388_g1_i1_orf1;GH2_28_2-c18787_g1_i1_orf1	SCL1Contig1503_orf1	471	481	no	no	2;3	1.2196e-12	156.52	4.3	2	2	1			3	4
DAQIKDFQVENEPVFGYMPGSPER	RAASTVIKDAQIKDFQ	YMPGSPERAELEAALK	K	D	A	E	R	A	1	1	1	2	0	2	3	2	0	1	0	1	1	2	3	1	0	0	1	2	0	24	1	2752.28	CL128Contig5_orf1;CL128Contig7_orf1;CL128Contig2_orf1	CL128Contig5_orf1	48	71	yes	no	3;4	1.1143e-109	214.08	16	0
DAQSISVNGAEIPSSGWR	IDILGFPKDAQSISVN	EIPSSGWRYDADARLL	K	D	A	W	R	Y	2	1	1	1	0	1	1	2	0	2	0	0	0	0	1	4	0	1	0	1	0	18	0	1872.9	CL11867Contig1_orf1	CL11867Contig1_orf1	888	905	yes	yes	2;3;4	2.5266e-135	254.82	1.25	0.433	3	1
DAQSQDLAK	LKDIIFSKDAQSQDLA	AQSQDLAKKLLKLYFG	K	D	A	A	K	K	2	0	0	2	0	2	0	0	0	0	1	1	0	0	0	1	0	0	0	0	0	9	0	974.467	CL16Contig5_orf1	CL16Contig5_orf1	419	427	yes	yes	2	0.00093664	94.767	6	0						1
DASLMEPIK	PYASGENRDASLMEPI	ASLMEPIKNMCKLKTD	R	D	A	I	K	N	1	0	0	1	0	0	1	0	0	1	1	1	1	0	1	1	0	0	0	0	0	9	0	1002.51	SCL3Contig708_orf1	SCL3Contig708_orf1	333	341	yes	yes	2;3	0.00010433	127.76	16	0
DATDDQVTIDCAQAIK	FDLGMENRDATDDQVT	IDCAQAIKKYSVGIKC	R	D	A	I	K	K	3	0	0	4	1	2	0	0	0	2	0	1	0	0	0	0	2	0	0	1	0	16	0	1762.8	SCL16Contig99_orf1;SCL16Contig22_orf1;SCL16Contig21_orf1;SCL16Contig20_orf1;SCL16Contig19_orf1;GH2_R_1-c17476_g1_i1_orf1	SCL16Contig99_orf1	56	71	yes	no	2;3	8.9182e-125	248.1	4	0				2
DATDDQVTIDCAQAIKK	FDLGMENRDATDDQVT	DCAQAIKKYSVGIKCA	R	D	A	K	K	Y	3	0	0	4	1	2	0	0	0	2	0	2	0	0	0	0	2	0	0	1	0	17	1	1890.9	SCL16Contig99_orf1;SCL16Contig22_orf1;SCL16Contig21_orf1;SCL16Contig20_orf1;SCL16Contig19_orf1;GH2_R_1-c17476_g1_i1_orf1	SCL16Contig99_orf1	56	72	yes	no	3	5.6444e-25	139.46	12	0
DATEAFR	TTIQAVDKDATEAFRN	KDATEAFRNLDFSFDE	K	D	A	F	R	N	2	1	0	1	0	0	1	0	0	0	0	0	0	1	0	0	1	0	0	0	0	7	0	808.372	CL4265Contig2_orf1;CL4265Contig1_orf1	CL4265Contig2_orf1	739	745	yes	no	2	0.030987	78.178	7	0
DATIVTK	EAVGFTSRDATIVTKI	RDATIVTKIAYIADFT	R	D	A	T	K	I	1	0	0	1	0	0	0	0	0	1	0	1	0	0	0	0	2	0	0	1	0	7	0	746.417	CL3431Contig2_orf1	CL3431Contig2_orf1	36	42	yes	yes	2	0.0083107	105.14	3	0			1
DATWHQPASLQELYSTLSDLPQGTK	ESRLIQLRDATWHQPA	SDLPQGTKYRFVCSDT	R	D	A	T	K	Y	2	0	0	2	0	3	1	1	1	0	4	1	0	0	2	3	3	1	1	0	0	25	0	2785.36	SCL2Contig503_orf1;SCL2Contig383_orf1;SCL2Contig540_orf1;GH1_16_2-c19130_g1_i1_orf1;GH2_R_2-c19405_g1_i1_orf1;SCL2Contig1163_orf1	SCL2Contig503_orf1	240	264	no	no	3;4;5	7.8178e-80	189.09	11.5	0.5
DAVAYGCIK	PEEFEKARDAVAYGCI	AVAYGCIKYADLCHDR	R	D	A	I	K	Y	2	0	0	1	1	0	0	1	0	1	0	1	0	0	0	0	0	0	1	1	0	9	0	995.475	CL9288Contig1_orf1	CL9288Contig1_orf1	507	515	yes	yes	2	0.00060656	101.65	6	0						1
DAVIAMAK	VVRGSSPRDAVIAMAK	DAVIAMAKCSGNVKQQ	R	D	A	A	K	C	3	0	0	1	0	0	0	0	0	1	0	1	1	0	0	0	0	0	0	1	0	8	0	817.437	CL1792Contig1_orf1;CL1792Contig2_orf1	CL1792Contig1_orf1	61	68	yes	no	2	0.0024405	114.5	10	0
DAVIMHPK	ICEREDPRDAVIMHPK	DAVIMHPKYSECKLAS	R	D	A	P	K	Y	1	0	0	1	0	0	0	0	1	1	0	1	1	0	1	0	0	0	0	1	0	8	0	909.474	CL3483Contig1_orf1	CL3483Contig1_orf1	116	123	yes	yes	3	0.082667	42.599	8	0
DAVLHQYIVSHPDDFPPIER	VQRKSAHRDAVLHQYI	DDFPPIERKKYASVLE	R	D	A	E	R	K	1	1	0	3	0	1	1	0	2	2	1	0	0	1	3	1	0	0	1	2	0	20	0	2347.16	CL10306Contig1_orf1	CL10306Contig1_orf1	94	113	yes	yes	4	9.7721e-07	77.221	15.7	0.471
DAVLLLFANK	MLQEDELRDAVLLLFA	VLLLFANKQDLPNAMA	R	D	A	N	K	Q	2	0	1	1	0	0	0	0	0	0	3	1	0	1	0	0	0	0	0	1	0	10	0	1102.64	GH1_R_1-c667_g1_i1_orf1	GH1_R_1-c667_g1_i1_orf1	148	157	yes	yes	2;3	0.00013917	96.957	10.3	0.471
DAVLLVFANK	MLREDELRDAVLLVFA	VLLVFANKQDLPNAMT	R	D	A	N	K	Q	2	0	1	1	0	0	0	0	0	0	2	1	0	1	0	0	0	0	0	2	0	10	0	1088.62	GH1_R_1-c4105_g1_i1_orf1;CL2706Contig2_orf1;SCL222Contig1_orf1;GH1_R_1-c46266_g1_i1_orf1;CL10588Contig1_orf1	CL10588Contig1_orf1	136	145	no	no	2;3	2.6304e-12	148.32	7.5	0.5
DAVQAGK	KAAEKVYKDAVQAGKT	KDAVQAGKTAVLARED	K	D	A	G	K	T	2	0	0	1	0	1	0	1	0	0	0	1	0	0	0	0	0	0	0	1	0	7	0	687.355	SCL15Contig107_orf1;GH2_16_2-c27206_g1_i4_orf1;SCL15Contig95_orf1;SCL15Contig70_orf1;SCL15Contig96_orf1;SCL15Contig16_orf1;SCL15Contig71_orf1;SCL15Contig69_orf1;SCL15Contig15_orf1;SCL15Contig13_orf1;SCL15Contig14_orf1	SCL15Contig107_orf1	106	112	yes	no	2;3	0.0067854	108.46	15	0
DAVTYTEHAK	VFLENVIRDAVTYTEH	VTYTEHAKRKTVTAMD	R	D	A	A	K	R	2	0	0	1	0	0	1	0	1	0	0	1	0	0	0	0	2	0	1	1	0	10	0	1133.54	CL6230Contig2_orf1	CL6230Contig2_orf1	91	100	yes	yes	2;3;4	7.1075e-32	188.28	8.8	2.14						3
DAVWEATR	GWTAPGVRDAVWEATR	DAVWEATRCQGECIQK	R	D	A	T	R	C	2	1	0	1	0	0	1	0	0	0	0	0	0	0	0	0	1	1	0	1	0	8	0	946.451	CL518Contig5_orf1;CL518Contig8_orf1;CL518Contig6_orf1;GH2_28_2-c13258_g1_i2_orf1;CL518Contig10_orf1;GH1_16_2-c14572_g1_i6_orf2	CL518Contig5_orf1	700	707	yes	no	2;3	0.0015756	89.355	10	0
DAWKEYDACELAK	GYLGEGNKDAWKEYDA	YDACELAKKYNGPPLE	K	D	A	A	K	K	3	0	0	2	1	0	2	0	0	0	1	2	0	0	0	0	0	1	1	0	0	13	1	1597.71	CL10380Contig1_orf1	CL10380Contig1_orf1	236	248	yes	yes	3	0.0016148	63.31	14	0
DAWTFGSCDPSSATAVQMELTR	YVILGNHRDAWTFGSC	AVQMELTRSLGQLVKQ	R	D	A	T	R	S	3	1	0	2	1	1	1	1	0	0	1	0	1	1	1	3	3	1	0	1	0	22	0	2429.06	CL518Contig5_orf1;CL518Contig8_orf1;CL518Contig6_orf1;GH2_28_2-c13258_g1_i2_orf1;CL518Contig10_orf1;CL518Contig4_orf1;CL518Contig9_orf1;CL518Contig2_orf1;GH1_16_2-c14572_g1_i6_orf1;CL518Contig7_orf1;CL518Contig3_orf1;CL518Contig1_orf1	CL518Contig5_orf1	374	395	yes	no	2;3;4	7.7184e-164	262.94	14.7	6.21	1
DAWVFGGLDPSSGTAALLEVTR	YVILGNHRDAWVFGGL	AALLEVTRVLASLRNE	R	D	A	T	R	V	3	1	0	2	0	0	1	3	0	0	3	0	0	1	1	2	2	1	0	2	0	22	0	2261.13	CL10350Contig1_orf1	CL10350Contig1_orf1	398	419	yes	yes	3	3.5299e-16	115.39	11	0
DAWVFGGVDPSSGTAALLEVTR	YVILGNHRDAWVFGGV	AALLEVTRVLTSLRNQ	R	D	A	T	R	V	3	1	0	2	0	0	1	3	0	0	2	0	0	1	1	2	2	1	0	3	0	22	0	2247.12	SCL165Contig1_orf1;CL14584Contig1_orf1;CL6153Contig2_orf1;CL25124Contig1_orf1;CL26835Contig1_orf1	SCL165Contig1_orf1	350	371	yes	no	2;3	1.7491e-89	204.04	9.33	0.471
DAWWEFVVVK	CDCCSGERDAWWEFVV	WWEFVVVKIRQFDTEF	R	D	A	V	K	I	1	0	0	1	0	0	1	0	0	0	0	1	0	1	0	0	0	2	0	3	0	10	0	1277.64	CL6327Contig3_orf1;CL6327Contig2_orf1;CL2933Contig4_orf1;CL2933Contig3_orf1;CL2933Contig1_orf1;CL2933Contig2_orf1;GH1_16_2-c18264_g1_i2_orf1	CL6327Contig3_orf1	147	156	no	no	2;3	1.4412e-06	129.89	14.5	0.5
DAYGMAALTPADWQDLAER	WERLYSARDAYGMAAL	DWQDLAERMAADRSLF	R	D	A	E	R	M	5	1	0	3	0	1	1	1	0	0	2	0	1	0	1	0	1	1	1	0	0	19	0	2092.95	CL8560Contig1_orf1;GH2_28_2-c18504_g1_i2_orf1;CL12521Contig1_orf1;CL5444Contig1_orf1	CL8560Contig1_orf1	519	537	no	no	2;3;4	8.4172e-135	248.91	11.5	2.23						1
DAYGQSDIEDSMICAGVPEGGK	IVSDDECRDAYGQSDI	AGVPEGGKDSCQGDSG	R	D	A	G	K	D	2	0	0	3	1	1	2	4	0	2	0	1	1	0	1	2	0	0	1	1	0	22	0	2297.98	CL4124Contig1_orf1;GH2_28_1-c25433_g1_i1_orf1;CL4124Contig4_orf1;CL18942Contig1_orf1;CL4124Contig2_orf1	CL4124Contig1_orf1	201	222	no	no	2;3;4;5	9.7663e-164	261.54	5.92	1.94			6	8	18	20
DAYLEALPK	YREYDTQKDAYLEALP	AYLEALPKTLKLYSDF	K	D	A	P	K	T	2	0	0	1	0	0	1	0	0	0	2	1	0	0	1	0	0	0	1	0	0	9	0	1018.53	GH1_16_1-c17504_g1_i1_orf1;SCL1Contig2340_orf1;SCL1Contig610_orf1;SCL1Contig1909_orf1	GH1_16_1-c17504_g1_i1_orf1	141	149	yes	no	2	0.010054	70.908	18	0
DCAGVILYCAEK	DRGHFSNKDCAGVILY	VILYCAEKATQVCLQA	K	D	C	E	K	A	2	0	0	1	2	0	1	1	0	1	1	1	0	0	0	0	0	0	1	1	0	12	0	1397.63	CL83Contig7_orf1;GH2_28_2-c18687_g1_i1_orf1;CL83Contig14_orf1	CL83Contig7_orf1	367	378	yes	no	2;3	2.4995e-10	128.54	1	0	2
DCCFRDEFHK	LSLGGEFRDCCFRDEF	CFRDEFHKAIGKSLSS	R	D	C	H	K	A	0	1	0	2	2	0	1	0	1	0	0	1	0	2	0	0	0	0	0	0	0	10	1	1412.56	GH1_16_1-c17877_g1_i1_orf1;CL1587Contig5_orf1;GH2_16_2-c23810_g2_i1_orf1;CL1587Contig1_orf1;GH2_16_2-c23810_g2_i2_orf1;GH2_16_2-c23810_g2_i3_orf1;CL1587Contig4_orf1;CL1587Contig3_orf1	GH1_16_1-c17877_g1_i1_orf1	421	430	yes	no	3;4	0.013399	52.167	13	0
DCEQAENWMSSR	LELQLFYRDCEQAENW	AENWMSSREAFLSSDE	R	D	C	S	R	E	1	1	1	1	1	1	2	0	0	0	0	0	1	0	0	2	0	1	0	0	0	12	0	1511.58	CL30494Contig1_orf1;CL10656Contig1_orf1	CL30494Contig1_orf1	1403	1414	yes	no	2	6.5556e-22	159	3	0			1
DCFNYEDERECDVCFNSGHK	SRRCDGIKDCFNYEDE	VCFNSGHKCSDRHCIH	K	D	C	H	K	C	0	1	2	3	3	0	3	1	1	0	0	1	0	2	0	1	0	0	1	1	0	20	1	2579.97	CL3Contig12_orf1;CL3Contig9_orf1;CL3Contig50_orf1;CL3Contig29_orf1;CL3Contig25_orf1;CL3Contig11_orf1;CL3Contig10_orf1;CL3Contig51_orf1;GH2_28_2-c16071_g1_i3_orf1;CL3Contig27_orf1;GH2_16_2-c27199_g1_i3_orf1;GH1_R_2-c17254_g3_i6_orf1;CL3Contig46_orf1;CL3Contig7_orf1;CL3Contig45_orf1;CL3Contig28_orf1;CL3Contig47_orf1	CL3Contig45_orf1	1677	1696	no	no	5	9.7005e-07	81.807	4	0				1
DCGCEWVILGHSER	EISPAMVKDCGCEWVI	VILGHSERRNVFGEPD	K	D	C	E	R	R	0	1	0	1	2	0	2	2	1	1	1	0	0	0	0	1	0	1	0	1	0	14	0	1716.73	CL11623Contig1_orf1	CL11623Contig1_orf1	111	124	yes	yes	2;3	7.146e-61	205.3	10.2	0.433
DCKEEEDHCYR	NRPGHFARDCKEEEDH	EEEDHCYRCDGVGHIA	R	D	C	Y	R	C	0	1	0	2	2	0	3	0	1	0	0	1	0	0	0	0	0	0	1	0	0	11	1	1539.57	CL2688Contig2_orf1;CL2688Contig3_orf1;CL2688Contig1_orf1	CL2688Contig2_orf1	51	61	yes	no	4	0.089643	34.96	5	0					1
DCLDYGLFTPPPSVE	TDYWLQVKDCLDYGLF	FTPPPSVE________	K	D	C	V	E	-	0	0	0	2	1	0	1	1	0	0	2	0	0	1	3	1	1	0	1	1	0	15	0	1708.77	CL9772Contig1_orf1	CL9772Contig1_orf1	120	134	yes	yes	2;3	5.8394e-11	113.69	9.8	0.748
DCPYDNSDERDCPYTCRPDQFR	RLRCDGKRDCPYDNSD	TCRPDQFRCENGECLD	R	D	C	F	R	C	0	3	1	5	3	1	1	0	0	0	0	0	0	1	3	1	1	0	2	0	0	22	2	2865.12	CL3Contig12_orf1;CL3Contig9_orf1;CL3Contig50_orf1;CL3Contig23_orf1;CL3Contig22_orf1;CL3Contig21_orf1;GH1_28_1-c16864_g2_i1_orf1;CL3Contig40_orf1	CL3Contig12_orf1	226	247	no	no	3;4	2.8894e-48	162.65	4.25	3.34		2	1
DCPYTCRPDQFR	PYDNSDERDCPYTCRP	TCRPDQFRCENGECLD	R	D	C	F	R	C	0	2	0	2	2	1	0	0	0	0	0	0	0	1	2	0	1	0	1	0	0	12	1	1613.67	CL3Contig12_orf1;CL3Contig9_orf1;CL3Contig50_orf1;CL3Contig23_orf1;CL3Contig22_orf1;CL3Contig21_orf1;GH1_28_1-c16864_g2_i1_orf1;CL3Contig40_orf1	CL3Contig12_orf1	236	247	no	no	2;3	9.7403e-29	177.1	17	0
DCTMPGTCHWGEGK	NARMTDKKDCTMPGTC	TCHWGEGKVALVTGSA	K	D	C	G	K	V	0	0	0	1	2	0	1	3	1	0	0	1	1	0	1	0	2	1	0	0	0	14	0	1634.63	GH2_28_1-c24091_g1_i1_orf1;CL9551Contig1_orf1	GH2_28_1-c24091_g1_i1_orf1	25	38	yes	no	3	4.3949e-08	105.99	15	0
DCTNPLK	PFVFLSWRDCTNPLKQ	RDCTNPLKQSHPRLID	R	D	C	L	K	Q	0	0	1	1	1	0	0	0	0	0	1	1	0	0	1	0	1	0	0	0	0	7	0	846.391	CL9161Contig1_orf1;CL28280Contig1_orf1;CL9923Contig1_orf1	CL9161Contig1_orf1	157	163	yes	no	2;3	0.0089083	103.83	1.67	0.471	1	2
DCVSISLDYYNR	NEDYDGTRDCVSISLD	ISLDYYNRLVDAHCEL	R	D	C	N	R	L	0	1	1	2	1	0	0	0	0	1	1	0	0	0	0	2	0	0	2	1	0	12	0	1503.67	CL10845Contig1_orf1	CL10845Contig1_orf1	141	152	yes	yes	2;3	2.4444e-47	198.97	1	0	3
DCYDALEK	TEIEELPRDCYDALEK	DCYDALEKGNAVSGLT	R	D	C	E	K	G	1	0	0	2	1	0	1	0	0	0	1	1	0	0	0	0	0	0	1	0	0	8	0	1012.42	CL820Contig5_orf1	CL820Contig5_orf1	305	312	yes	yes	2;3	0.001693	105.52	4.33	0.471				2	1
DCYPTVQK	ELMKNSPRDCYPTVQK	DCYPTVQKTTMIILER	R	D	C	Q	K	T	0	0	0	1	1	1	0	0	0	0	0	1	0	0	1	0	1	0	1	1	0	8	0	1009.45	SCL1Contig884_orf1;SCL1Contig2882_orf1;CL11626Contig1_orf1;CL11580Contig1_orf1	SCL1Contig884_orf1	571	578	yes	no	3	0.029388	54.776	2	0		1
DDAVSLVDSFDIHDR	CELLAVLRDDAVSLVD	DSFDIHDRILGSTLGC	R	D	D	D	R	I	1	1	0	5	0	0	0	0	1	1	1	0	0	1	0	2	0	0	0	2	0	15	0	1702.78	CL7598Contig3_orf1;CL7598Contig2_orf1;CL7598Contig1_orf1	CL7598Contig3_orf1	623	637	yes	no	3	1.1153e-17	130.27	4	0				1
[truncated: 20,871 more rows]
[truncated: 44 more columns]
