# Supplementary material for: Proteomic Responses Under Cold Stress Reveal Unique Cold Tolerance Mechanisms in the Pacific White Shrimp (Litopenaeus vannamei)
Source: Front Physiol. 2018 Nov 13;9:1399. doi: 10.3389/fphys.2018.01399 (PMC6243039; doi:10.3389/fphys.2018.01399)
Supplement: TABLE S3 — Differentially expressed up-regulated and down-regulated proteins of GH1 and GH2 under different temperature treatments. [file Data_Sheet_3.XLSX]

## Sheet: Diff distribution
Compared sample name	Up-regulated	Down-regulated
GH2-28vsGH1-28	71	59
16vs28	35	64
GH2-28vsGH2-16	174	108
GH2-16vsGH1-16	274	139
Rvs28	29	40
Rvs16	19	18
GH2-RvsGH2-28	142	97
GH2-16vsGH2-R	50	55
GH2-RvsGH1-R	236	129
GH1-16vsGH1-28	50	43
GH1-RvsGH1-28	28	27
GH1-16vsGH1-R	41	36

## Sheet: GH2-28vsGH1-28
Protein accession	Protein description	A/D Ratio	Regulated Type	A/D P value	MW [kDa]	Subcellular Location	Biological Process	Cellular Component	Molecular Function	KEGG KO No.	KEGG Gene	KEGG pathway	IPR ID	Domain description
SCL1Contig3916_orf1	angiotensin-converting enzyme-like	23.164	Up	5.62e-08	167.36	plasma membrane	proteolysis; metabolic process; macromolecule metabolic process; protein metabolic process; primary metabolic process; organic substance metabolic process;	membrane;	peptidyl-dipeptidase activity; peptidase activity; exopeptidase activity; catalytic activity; peptidase activity, acting on L-amino acid peptides; hydrolase activity; metallopeptidase activity;	K01283	ACE; peptidyl-dipeptidase A [EC:3.4.15.1]	ko05410 Hypertrophic cardiomyopathy (HCM); ko05142 Chagas disease (American trypanosomiasis); ko04614 Renin-angiotensin system; ko04924 Renin secretion;
GH2_28_1-c23418_g1_i1_orf1	hypothetical protein DAPPUDRAFT_308079	0.445	Down	3.44e-05	48.351	extracellular
SCL5Contig592_orf1	cathepsin D-like protein	0.59	Down	1e-32	44.121	cytosol, nuclear	proteolysis; metabolic process; macromolecule metabolic process; protein metabolic process; primary metabolic process; organic substance metabolic process;		endopeptidase activity; peptidase activity; catalytic activity; aspartic-type endopeptidase activity; peptidase activity, acting on L-amino acid peptides; hydrolase activity; aspartic-type peptidase activity;				IPR033121; IPR021109;	Peptidase family A1 domain; Aspartic peptidase domain;
CL11059Contig1_orf1LUCB_OPLGR	RecName: Full=Oplophorus-luciferin 2-monooxygenase non-catalytic subunit	1.574	Up	1.11e-14	48.803	mitochondria							IPR032675;	Leucine-rich repeat domain, L domain-like;
CL11427Contig1_orf1	C-type lectin 1	0.638	Down	1.87e-08	44.621	extracellular			protein binding; binding;	K08399			IPR001304; IPR016187; IPR032675; IPR016186;	C-type lectin-like; C-type lectin fold; Leucine-rich repeat domain, L domain-like; C-type lectin-like/link domain;
CL11867Contig1_orf1	"Maltase-glucoamylase, intestinal"	1.537	Up	1e-32	105.06	extracellular	metabolic process; carbohydrate metabolic process; primary metabolic process; organic substance metabolic process;		carbohydrate binding; hydrolase activity, hydrolyzing O-glycosyl compounds; hydrolase activity; catalytic activity; binding; hydrolase activity, acting on glycosyl bonds;				IPR011013; IPR031727; IPR017853;	Galactose mutarotase-like domain; Galactose mutarotase, N-terminal barrel; Glycoside hydrolase superfamily;
CL5673Contig1_orf1	"hypothetical protein X975_12632, partial"	1.667	Up	9.64e-05	32.061	plasma membrane
CL1388Contig1_orf1	hemolymph clottable protein	1.571	Up	2.73e-05	189.17	extracellular	transport; lipid transport; single-organism localization; single-organism process; lipid localization; organic substance transport; macromolecule localization; localization; single-organism transport; establishment of localization;		lipid transporter activity; substrate-specific transporter activity; transporter activity;				IPR015816; IPR011030; IPR015819; IPR001747; IPR001846;	Vitellinogen, beta-sheet N-terminal; Vitellinogen, superhelical; Lipid transport protein, beta-sheet shell; Lipid transport protein, N-terminal; von Willebrand factor, type D domain;
GH1_R_2-c15630_g2_i1_orf1	C-type lectin	0.104	Down	7.77e-10	37.876	extracellular							IPR001304; IPR016187; IPR016186;	C-type lectin-like; C-type lectin fold; C-type lectin-like/link domain;
CL10305Contig1_orf1	proteasome subunit beta type-1	0.441	Down	0.0417	30.879	nuclear	proteolysis involved in cellular protein catabolic process; cellular macromolecule catabolic process; cellular protein catabolic process; cellular protein metabolic process; primary metabolic process; cellular metabolic process; organic substance metabolic process; organic substance catabolic process; metabolic process; protein catabolic process; macromolecule catabolic process; cellular macromol…	proteasome complex; cell part; intracellular; proteasome core complex; macromolecular complex; intracellular part; protein complex; cell;	endopeptidase activity; threonine-type endopeptidase activity; peptidase activity; threonine-type peptidase activity; catalytic activity; peptidase activity, acting on L-amino acid peptides; hydrolase activity;	K02732	PSMB1; 20S proteasome subunit beta 6 [EC:3.4.25.1]	ko03050 Proteasome;	IPR029055;	Nucleophile aminohydrolases, N-terminal;
GH2_28_2-c13739_g2_i1_orf1	chymotrypsin	0.323	Down	9.17e-05	7.6965	cytosol	proteolysis; metabolic process; macromolecule metabolic process; protein metabolic process; primary metabolic process; organic substance metabolic process;		serine-type endopeptidase activity; endopeptidase activity; peptidase activity; catalytic activity; serine hydrolase activity; serine-type peptidase activity; peptidase activity, acting on L-amino acid peptides; hydrolase activity;				IPR009003; IPR001254;	Peptidase S1, PA clan; Serine proteases, trypsin domain;
CL6023Contig1_orf1	putative 60S ribosomal protein L13a	1.855	Up	3.74e-06	24.148	cytosol	cellular protein metabolic process; biosynthetic process; primary metabolic process; cellular metabolic process; organic substance biosynthetic process; cellular biosynthetic process; organic substance metabolic process; metabolic process; cellular macromolecule biosynthetic process; cellular macromolecule metabolic process; gene expression; macromolecule metabolic process; protein metabolic proc…	ribosome; intracellular organelle; intracellular non-membrane-bounded organelle; intracellular organelle part; cytoplasm; macromolecular complex; intracellular part; cell; organelle part; non-membrane-bounded organelle; organelle; large ribosomal subunit; intracellular; cell part; ribosomal subunit; ribonucleoprotein complex; cytoplasmic part;	structural constituent of ribosome; structural molecule activity;	K02872	RP-L13Ae; large subunit ribosomal protein L13Ae	ko03010 Ribosome;
SCL1Contig877_orf1	hypothetical protein DAPPUDRAFT_307838	0.587	Down	6.08e-08	165.91	plasma membrane	proteolysis; metabolic process; macromolecule metabolic process; protein metabolic process; primary metabolic process; organic substance metabolic process;	membrane;	peptidyl-dipeptidase activity; peptidase activity; exopeptidase activity; catalytic activity; peptidase activity, acting on L-amino acid peptides; hydrolase activity; metallopeptidase activity;	K01283	ACE; peptidyl-dipeptidase A [EC:3.4.15.1]	ko05410 Hypertrophic cardiomyopathy (HCM); ko05142 Chagas disease (American trypanosomiasis); ko04614 Renin-angiotensin system; ko04924 Renin secretion;
CL4097Contig2_orf1	"hydroxyacylglutathione hydrolase, mitochondrial isoform X1"	0.579	Down	0.0175	35.844	mitochondria	lactate metabolic process; methylglyoxal catabolic process; organic hydroxy compound metabolic process; ketone catabolic process; single-organism catabolic process; small molecule metabolic process; single-organism cellular process; cellular aldehyde metabolic process; single-organism process; small molecule catabolic process; cellular metabolic process; organic substance metabolic process; organ…		hydrolase activity; hydroxyacylglutathione hydrolase activity; thiolester hydrolase activity; catalytic activity; hydrolase activity, acting on ester bonds;	K01069	E3.1.2.6; hydroxyacylglutathione hydrolase [EC:3.1.2.6]	ko00620 Pyruvate metabolism;	IPR001279; IPR032282;	Metallo-beta-lactamase; Hydroxyacylglutathione hydrolase, C-terminal domain;
CL8308Contig1_orf1	hypothetical protein DAPPUDRAFT_313254	0.665	Down	3.36e-12	149.8	cytosol	single-organism process; metabolic process; oxidation-reduction process; single-organism metabolic process;		2 iron, 2 sulfur cluster binding; nucleoside phosphate binding; iron ion binding; flavin adenine dinucleotide binding; ion binding; nucleotide binding; cofactor binding; oxidoreductase activity; oxidoreductase activity, acting on CH-OH group of donors; electron carrier activity; heterocyclic compound binding; organic cyclic compound binding; transition metal ion binding; catalytic activity; iron-…	K00106	XDH; xanthine dehydrogenase/oxidase [EC:1.17.1.4 1.17.3.2]	ko04146 Peroxisome; ko00230 Purine metabolism; ko01120 Microbial metabolism in diverse environments; ko01110 Biosynthesis of secondary metabolites; ko00983 Drug metabolism - other enzymes; ko01100 Metabolic pathways; ko00232 Caffeine metabolism;	IPR001041; IPR002346; IPR012675; IPR002888; IPR016166; IPR005107; IPR016169; IPR000674; IPR008274;	2Fe-2S ferredoxin-type iron-sulfur binding domain; Molybdopterin dehydrogenase, FAD-binding; Beta-grasp domain; [2Fe-2S]-binding; FAD-binding, type 2; CO dehydrogenase flavoprotein, C-terminal; CO dehydrogenase flavoprotein-like, FAD-binding, subdomain 2; Aldehyde oxidase/xanthine dehydrogenase, a/b hammerhead; Aldehyde oxidase/xanthine dehydrogenase, molybdopterin binding;
CL10112Contig1_orf1	fatty acids binding protein	1.518	Up	8.32e-07	15.072	cytosol	transport; localization; establishment of localization;		lipid binding; binding; transporter activity;				IPR000463; IPR012674; IPR011038;	Cytosolic fatty-acid binding; Calycin; Calycin-like;
CL602Contig5_orf1	triacylglycerol lipase	0.607	Down	8.03e-06	47.663	extracellular	single-organism process; metabolic process; primary metabolic process; single-organism metabolic process; lipid metabolic process; organic substance metabolic process;		hydrolase activity; catalytic activity; hydrolase activity, acting on ester bonds;	K01052	LIPA; lysosomal acid lipase/cholesteryl ester hydrolase [EC:3.1.1.13]	ko00100 Steroid biosynthesis; ko04142 Lysosome;	IPR006693; IPR029058; IPR000073;	Partial AB-hydrolase lipase domain; Alpha/Beta hydrolase fold; Alpha/beta hydrolase fold-1;
CL823Contig3_orf1	lectin D	0.307	Down	0.000861	23.174	mitochondria							IPR001304; IPR016187; IPR016186;	C-type lectin-like; C-type lectin fold; C-type lectin-like/link domain;
GH1_16_1-c20867_g1_i1_orf1	acid sphingomyelinase-like phosphodiesterase 3b	0.184	Down	1.29e-05	56.226	mitochondria	sphingomyelin catabolic process; organic hydroxy compound metabolic process; organophosphate catabolic process; membrane lipid metabolic process; alcohol metabolic process; ammonium ion metabolic process; single-organism process; cellular lipid metabolic process; alcohol catabolic process; cellular metabolic process; phosphate-containing compound metabolic process; organic substance metabolic pro…	extracellular space; extracellular region part; extracellular region;	phospholipase activity; phosphoric diester hydrolase activity; hydrolase activity; sphingomyelin phosphodiesterase activity; lipase activity; phosphoric ester hydrolase activity; catalytic activity; hydrolase activity, acting on ester bonds;	K01128			IPR029052; IPR004843;	Metallo-dependent phosphatase-like; Calcineurin-like phosphoesterase domain, ApaH type;
CL11054Contig1_orf1	hypothetical protein DAPPUDRAFT_308200	2.37	Up	0.00949	48.913	extracellular
CL6074Contig2_orf1	carboxylesterase	0.177	Down	0.00225	70.237	plasma membrane	metabolic process;		hydrolase activity; catalytic activity;				IPR029058; IPR002018;	Alpha/Beta hydrolase fold; Carboxylesterase, type B;
GH2_28_2-c23019_g1_i1_orf1	"chymotrypsin, partial"	0.163	Down	0.000797	4.1965	extracellular							IPR009003;	Peptidase S1, PA clan;
CL7104Contig1_orf1	prostatic acid phosphatase-like	0.422	Down	1.87e-05	48.898	endoplasmic reticulum			hydrolase activity; acid phosphatase activity; catalytic activity; phosphoric ester hydrolase activity; phosphatase activity; hydrolase activity, acting on ester bonds;	K14410	ACP2; lysosomal acid phosphatase [EC:3.1.3.2]	ko04142 Lysosome;
CL11201Contig1_orf1	Chymotrypsin BII	0.578	Down	0.000235	16.519	nuclear	proteolysis; metabolic process; macromolecule metabolic process; protein metabolic process; primary metabolic process; organic substance metabolic process;		serine-type endopeptidase activity; endopeptidase activity; peptidase activity; catalytic activity; serine hydrolase activity; serine-type peptidase activity; peptidase activity, acting on L-amino acid peptides; hydrolase activity;				IPR009003; IPR001254;	Peptidase S1, PA clan; Serine proteases, trypsin domain;
CL4836Contig1_orf1	amylase	0.482	Down	3.25e-12	79.478	extracellular	metabolic process; carbohydrate metabolic process; primary metabolic process; organic substance metabolic process;		cation binding; catalytic activity; binding; ion binding;				IPR013780; IPR031319; IPR017853; IPR006048; IPR013781; IPR006047;	Glycosyl hydrolase, all-beta; Alpha-amylase, C-terminal domain; Glycoside hydrolase superfamily; Alpha-amylase/branching enzyme, C-terminal all beta; Glycoside hydrolase, catalytic domain; Glycosyl hydrolase, family 13, catalytic domain;
CL5801Contig1_orf1	flavin reductase (NADPH)-like isoform X4	0.377	Down	3.29e-12	25.537	cytosol							IPR016040;	NAD(P)-binding domain;
CL6592Contig2_orf1	GH5 family protein GH5A	0.33	Down	1.31e-10	42.282	mitochondria	metabolic process; carbohydrate metabolic process; primary metabolic process; organic substance metabolic process;		hydrolase activity, hydrolyzing O-glycosyl compounds; hydrolase activity; catalytic activity; hydrolase activity, acting on glycosyl bonds;				IPR017853; IPR001547; IPR013781;	Glycoside hydrolase superfamily; Glycoside hydrolase, family 5; Glycoside hydrolase, catalytic domain;
SCL1Contig3388_orf1	uncharacterized protein LOC105286221	2.644	Up	3.03e-07	89.776	plasma membrane
GH2_16_1-c15035_g1_i1_orf1	metallothionein	2.759	Up	5.55e-06	7.3198	extracellular			metal ion binding; cation binding; binding; ion binding;				IPR017854;	Metallothionein domain;
GH1_28_2-gc13534_g1_i2_orf1	excitatory amino acid transporter 1-like	0.526	Down	0.0217	49.558	plasma membrane		intrinsic component of membrane; membrane; integral component of membrane; membrane part;	active transmembrane transporter activity; secondary active transmembrane transporter activity; symporter activity; transporter activity; transmembrane transporter activity;
CL12Contig11_orf1	hypothetical protein DAPPUDRAFT_333758	0.235	Down	1.89e-05	122.29	nuclear	single-organism carbohydrate metabolic process; metabolic process; single-organism metabolic process; monosaccharide metabolic process; single-organism process; mannose metabolic process; primary metabolic process; carbohydrate metabolic process; organic substance metabolic process; hexose metabolic process;		mannosidase activity; transition metal ion binding; catalytic activity; binding; ion binding; alpha-mannosidase activity; hydrolase activity, acting on glycosyl bonds; cation binding; metal ion binding; hydrolase activity, hydrolyzing O-glycosyl compounds; carbohydrate binding; hydrolase activity; zinc ion binding;	K01191	E3.2.1.24; alpha-mannosidase [EC:3.2.1.24]	ko00511 Other glycan degradation;	IPR011013; IPR027291; IPR011330; IPR028995; IPR000602; IPR011682; IPR015341;	Galactose mutarotase-like domain; Glycoside hydrolase 38/57, N-terminal domain; Glycoside hydrolase/deacetylase, beta/alpha-barrel; Glycoside hydrolase families 57/38, central domain; Glycoside hydrolase family 38, N-terminal domain; Glycosyl hydrolase family 38, C-terminal; Glycoside hydrolase family 38, central domain;
CL6958Contig2_orf1	"alkaline phosphate, partial"	0.597	Down	0.000949	60.393	mitochondria	metabolic process;		hydrolase activity; phosphoric ester hydrolase activity; catalytic activity; phosphatase activity; hydrolase activity, acting on ester bonds;	K01077	E3.1.3.1; alkaline phosphatase [EC:3.1.3.1]	ko00790 Folate biosynthesis; ko01120 Microbial metabolism in diverse environments; ko01100 Metabolic pathways; ko00627 Aminobenzoate degradation; ko00730 Thiamine metabolism; ko02020 Two-component system;	IPR017849; IPR017850;	Alkaline phosphatase-like, alpha/beta/alpha; Alkaline-phosphatase-like, core domain;
CL9081Contig1_orf1	hypothetical protein BRAFLDRAFT_118993	0.606	Down	3.85e-12	66.889	mitochondria	metabolic process;		hydrolase activity; sulfuric ester hydrolase activity; catalytic activity; hydrolase activity, acting on ester bonds;	K01565	SGSH; N-sulfoglucosamine sulfohydrolase [EC:3.10.1.1]	ko00531 Glycosaminoglycan degradation; ko01100 Metabolic pathways; ko04142 Lysosome;	IPR017849; IPR000917; IPR017850;	Alkaline phosphatase-like, alpha/beta/alpha; Sulfatase, N-terminal; Alkaline-phosphatase-like, core domain;
SCL9Contig318_orf1	hypothetical protein DAPPUDRAFT_200882	0.565	Down	1e-32	86.729	nuclear	proteolysis; metabolic process; macromolecule metabolic process; protein metabolic process; primary metabolic process; organic substance metabolic process;		endopeptidase activity; metalloendopeptidase activity; peptidase activity; catalytic activity; peptidase activity, acting on L-amino acid peptides; hydrolase activity; metallopeptidase activity;				IPR008753; IPR024079; IPR018497;	Peptidase M13, N-terminal domain; Metallopeptidase, catalytic domain; Peptidase M13, C-terminal domain;
CL1800Contig2_orf1	palmitoyl-protein thioesterase 1	0.517	Down	4.45e-08	35.544	mitochondria			palmitoyl hydrolase activity; hydrolase activity; catalytic activity;	K01074	PPT; palmitoyl-protein thioesterase [EC:3.1.2.22]	ko01212 Fatty acid metabolism; ko01100 Metabolic pathways; ko04142 Lysosome; ko00062 Fatty acid elongation;	IPR029058;	Alpha/Beta hydrolase fold;
GH2_28_1-c25638_g1_i1_orf1	retinoid-inducible serine carboxypeptidase-like	0.533	Down	0.00078	50.565	extracellular	proteolysis; metabolic process; macromolecule metabolic process; protein metabolic process; primary metabolic process; organic substance metabolic process;		carboxypeptidase activity; peptidase activity; exopeptidase activity; catalytic activity; serine hydrolase activity; serine-type peptidase activity; peptidase activity, acting on L-amino acid peptides; hydrolase activity; serine-type carboxypeptidase activity; serine-type exopeptidase activity;	K09646			IPR029058;	Alpha/Beta hydrolase fold;
CL9959Contig1_orf1	spermine synthase isoform X2	1.517	Up	0.00198	41.665	mitochondria				K00802	SMS; spermine synthase [EC:2.5.1.22]	ko00270 Cysteine and methionine metabolism; ko00330 Arginine and proline metabolism; ko00480 Glutathione metabolism; ko01100 Metabolic pathways; ko00410 beta-Alanine metabolism;	IPR029063; IPR030374;	S-adenosyl-L-methionine-dependent methyltransferase; Polyamine biosynthesis domain;
CL11783Contig1_orf1	calreticulin	1.695	Up	3.25e-12	48.558	extracellular	protein folding; metabolic process; cellular protein metabolic process; cellular macromolecule metabolic process; macromolecule metabolic process; protein metabolic process; primary metabolic process; cellular process; cellular metabolic process; organic substance metabolic process;	organelle; intracellular membrane-bounded organelle; intracellular organelle; endoplasmic reticulum; cell part; intracellular; cytoplasm; endomembrane system; intracellular part; membrane-bounded organelle; cell; cytoplasmic part;	cation binding; metal ion binding; protein binding; calcium ion binding; unfolded protein binding; binding; ion binding;	K08057	CALR; calreticulin	ko04612 Antigen processing and presentation; ko04141 Protein processing in endoplasmic reticulum; ko05142 Chagas disease (American trypanosomiasis); ko04145 Phagosome; ko05166 HTLV-I infection;	IPR009033; IPR013320;	Calreticulin/calnexin, P domain; Concanavalin A-like lectin/glucanase domain;
CL10898Contig1_orf1	hypothetical protein DAPPUDRAFT_327039	1.695	Up	1e-32	73.868	endoplasmic reticulum			peptidase activity; exopeptidase activity; catalytic activity; metalloaminopeptidase activity; metalloexopeptidase activity; peptidase activity, acting on L-amino acid peptides; aminopeptidase activity; hydrolase activity; metallopeptidase activity;	K01262			IPR029149; IPR000994; IPR033740; IPR028980; IPR000587; IPR032416;	Creatinase/Aminopeptidase P/Spt16, N-terminal; Peptidase M24; Aminopeptidase P; Creatinase/Aminopeptidase P, N-terminal; Creatinase, N-terminal; Peptidase M24, C-terminal domain;
GH2_16_1-c23931_g1_i2_orf1	uncharacterized protein LOC105286221	0.406	Down	1.15e-05	90.892	plasma membrane
CL9159Contig1_orf1	lectin	3.847	Up	1.55e-05	19.775	extracellular							IPR001304; IPR016187; IPR016186;	C-type lectin-like; C-type lectin fold; C-type lectin-like/link domain;
GH2_R_2-c25379_g1_i1_orf1	ribosomal protein rps21	1.837	Up	0.00386	10.458	cytosol	cellular protein metabolic process; biosynthetic process; primary metabolic process; cellular metabolic process; organic substance biosynthetic process; cellular biosynthetic process; organic substance metabolic process; metabolic process; cellular macromolecule biosynthetic process; cellular macromolecule metabolic process; gene expression; macromolecule metabolic process; protein metabolic proc…	ribosome; organelle; intracellular organelle; intracellular non-membrane-bounded organelle; cell part; intracellular; cytoplasm; macromolecular complex; intracellular part; cell; ribonucleoprotein complex; cytoplasmic part; non-membrane-bounded organelle;	structural constituent of ribosome; structural molecule activity;	K02971	RP-S21e; small subunit ribosomal protein S21e	ko03010 Ribosome;
CL4295Contig1_orf1	"Agmatinase, mitochondrial"	1.589	Up	0.0346	41.619	cytoskeleton			catalytic activity; binding; hydrolase activity, acting on carbon-nitrogen (but not peptide) bonds, in linear amidines; ion binding; cation binding; metal ion binding; hydrolase activity; hydrolase activity, acting on carbon-nitrogen (but not peptide) bonds;	K01476	E3.5.3.1; arginase [EC:3.5.3.1]	ko01130 Biosynthesis of antibiotics; ko00220 Arginine biosynthesis; ko00330 Arginine and proline metabolism; ko01110 Biosynthesis of secondary metabolites; ko01230 Biosynthesis of amino acids; ko01100 Metabolic pathways; ko05146 Amoebiasis;	IPR023696;	Ureohydrolase domain;
CL7648Contig1_orf1	"sarcosine dehydrogenase, mitochondrial"	1.612	Up	5.23e-05	100.37	mitochondria	single-organism process; metabolic process; oxidation-reduction process; single-organism metabolic process;		protein binding; catalytic activity; binding; oxidoreductase activity;	K00314	SARDH; sarcosine dehydrogenase [EC:1.5.8.3]	ko00260 Glycine, serine and threonine metabolism; ko01100 Metabolic pathways;	IPR029043; IPR032503; IPR006076; IPR013977; IPR006222; IPR027266; IPR023753;	Glycine cleavage T-protein/YgfZ, C-terminal domain; FAD dependent oxidoreductase, central domain; FAD dependent oxidoreductase; Glycine cleavage T-protein, C-terminal barrel domain; Glycine cleavage T-protein-like, N-terminal; GTP-binding protein TrmE/Glycine cleavage system T protein, domain 1; FAD/NAD(P)-binding domain;
CL19510Contig1_orf1	10-formyltetrahydrofolate dehydrogenase	2.106	Up	1e-32	98.962	cytosol	dicarboxylic acid metabolic process; alpha-amino acid catabolic process; cellular aromatic compound metabolic process; 10-formyltetrahydrofolate catabolic process; single-organism process; biosynthetic process; cellular metabolic process; organic substance metabolic process; cellular nitrogen compound catabolic process; metabolic process; dicarboxylic acid catabolic process; cellular amino acid m…	intracellular part; cell; cell part; intracellular; cytoplasm;	oxidoreductase activity, acting on the aldehyde or oxo group of donors, NAD or NADP as acceptor; oxidoreductase activity, acting on the CH-NH group of donors; oxidoreductase activity, acting on the CH-NH group of donors, NAD or NADP as acceptor; catalytic activity; oxidoreductase activity, acting on the aldehyde or oxo group of donors; transferase activity, transferring one-carbon groups; formylt…	K00289	E1.5.1.6; formyltetrahydrofolate dehydrogenase [EC:1.5.1.6]	ko00670 One carbon pool by folate;	IPR005793; IPR016161; IPR015590; IPR016162; IPR009081; IPR016163; IPR002376; IPR011034;	Formyl transferase, C-terminal; Aldehyde/histidinol dehydrogenase; Aldehyde dehydrogenase domain; Aldehyde dehydrogenase N-terminal domain; Phosphopantetheine binding ACP domain; Aldehyde dehydrogenase, C-terminal; Formyl transferase, N-terminal; Formyl transferase, C-terminal-like;
SCL2Contig261_orf1	C-type lectin	0.421	Down	1.23e-08	19.406	extracellular							IPR001304; IPR016187; IPR016186;	C-type lectin-like; C-type lectin fold; C-type lectin-like/link domain;
CL10333Contig1_orf1	glutathione S-transferase	2.003	Up	0.00629	30.636	cytosol			protein binding; binding;	K00799	GST; glutathione S-transferase [EC:2.5.1.18]	ko00980 Metabolism of xenobiotics by cytochrome P450; ko00982 Drug metabolism - cytochrome P450; ko00480 Glutathione metabolism; ko05204 Chemical carcinogenesis; ko01524 Platinum drug resistance;	IPR010987; IPR004045; IPR012336;	Glutathione S-transferase, C-terminal-like; Glutathione S-transferase, N-terminal; Thioredoxin-like fold;
CL11568Contig1_orf1	hypothetical protein DAPPUDRAFT_231053	1.668	Up	0.00497	35.407	cytosol			catalytic activity; oxidoreductase activity;	K00079	CBR1; carbonyl reductase 1 [EC:1.1.1.184 1.1.1.189 1.1.1.197]	ko00980 Metabolism of xenobiotics by cytochrome P450; ko00590 Arachidonic acid metabolism; ko01100 Metabolic pathways; ko05204 Chemical carcinogenesis;	IPR016040;	NAD(P)-binding domain;
CL3147Contig2_orf1	variable lymphocyte receptor C	0.533	Down	0.000214	39.619	mitochondria			protein binding; binding;				IPR032675;	Leucine-rich repeat domain, L domain-like;
CL638Contig3_orf1	C-type lectin	19.729	Up	0.000512	20.09	extracellular							IPR001304; IPR016187; IPR016186;	C-type lectin-like; C-type lectin fold; C-type lectin-like/link domain;
SCL6Contig443_orf1	calcium-activated chloride channel regulator 4 precursor	3.071	Up	0.0113	56.305	nuclear
CL518Contig5_orf1	N-acetylated-alpha-linked acidic dipeptidase 2-like	0.64	Down	1e-32	84.328	cytosol				K01301			IPR003137; IPR007484; IPR007365;	PA domain; Peptidase M28; Transferrin receptor-like, dimerisation domain;
GH1_16_2-c17540_g1_i1_orf1	C-type lectin	12.195	Up	2.47e-06	20.18	extracellular							IPR001304; IPR016187; IPR016186;	C-type lectin-like; C-type lectin fold; C-type lectin-like/link domain;
GH2_16_1-c7139_g1_i1_orf1	"hypothetical protein L798_13618, partial"	8.905	Up	0.00598	68.221	Golgi apparatus	metabolic process; carbohydrate metabolic process; primary metabolic process; organic substance metabolic process;		hydrolase activity, hydrolyzing O-glycosyl compounds; hydrolase activity; catalytic activity; hydrolase activity, acting on glycosyl bonds;				IPR013785; IPR017853;	Aldolase-type TIM barrel; Glycoside hydrolase superfamily;
SCL1Contig3999_orf1	protein FAM115C-like	3.195	Up	0.0389	47.941	cytoskeleton							IPR031161;	Peptidase family M60 domain;
CL6694Contig3_orf1	hypothetical protein BRAFLDRAFT_206907	8.652	Up	8.09e-06	54.362	extracellular	metabolic process;		hydrolase activity; sulfuric ester hydrolase activity; catalytic activity; hydrolase activity, acting on ester bonds;				IPR017849; IPR000917; IPR017850;	Alkaline phosphatase-like, alpha/beta/alpha; Sulfatase, N-terminal; Alkaline-phosphatase-like, core domain;
GH2_16_2-c23112_g2_i1_orf1LUCB_OPLGR	RecName: Full=Oplophorus-luciferin 2-monooxygenase non-catalytic subunit	19.524	Up	3.48e-05	41.589	extracellular			protein binding; binding;				IPR032675;	Leucine-rich repeat domain, L domain-like;
GH2_28_2-c13208_g1_i1_orf1	amylase	0.509	Down	1e-32	77.829	extracellular	metabolic process; carbohydrate metabolic process; primary metabolic process; organic substance metabolic process;		cation binding; catalytic activity; binding; ion binding;				IPR013780; IPR031319; IPR017853; IPR013781; IPR006047;	Glycosyl hydrolase, all-beta; Alpha-amylase, C-terminal domain; Glycoside hydrolase superfamily; Glycoside hydrolase, catalytic domain; Glycosyl hydrolase, family 13, catalytic domain;
GH2_R_1-c12120_g1_i2_orf1	vitelline membrane outer layer protein 1-like	2.22	Up	5.63e-07	21.945	extracellular
GH2_28_1-c24650_g1_i1_orf1	peroxisomal N(1)-acetyl-spermine/spermidine oxidase-like isoform X1	1.708	Up	0.00987	60.045	extracellular	single-organism process; metabolic process; oxidation-reduction process; single-organism metabolic process;		catalytic activity; oxidoreductase activity;				IPR002937; IPR023753;	Amine oxidase; FAD/NAD(P)-binding domain;
CL9697Contig1_orf1	hypothetical protein DAPPUDRAFT_230075	1.853	Up	1.51e-09	22.712	extracellular			pigment binding; binding;	K03098			IPR012674; IPR000566; IPR011038;	Calycin; Lipocalin/cytosolic fatty-acid binding domain; Calycin-like;
CL7733Contig3_orf1	"Inositol oxygenase, partial"	1.927	Up	4.78e-06	36.537	cytosol	single-organism carbohydrate catabolic process; organic hydroxy compound metabolic process; oxidation-reduction process; alcohol metabolic process; inositol metabolic process; cellular carbohydrate catabolic process; single-organism catabolic process; small molecule metabolic process; single-organism cellular process; single-organism process; small molecule catabolic process; alcohol catabolic pr…	intracellular part; cell; cell part; intracellular; cytoplasm;	oxidoreductase activity, acting on single donors with incorporation of molecular oxygen; iron ion binding; transition metal ion binding; catalytic activity; binding; inositol oxygenase activity; ion binding; metal ion binding; cation binding; oxidoreductase activity;	K00469	MIOX; inositol oxygenase [EC:1.13.99.1]	ko00053 Ascorbate and aldarate metabolism; ko00562 Inositol phosphate metabolism;
CL11216Contig3_orf1	hypothetical protein DAPPUDRAFT_324591	2.579	Up	0.023	118.77	plasma membrane	single-organism carbohydrate metabolic process; metabolic process; single-organism metabolic process; monosaccharide metabolic process; single-organism process; mannose metabolic process; primary metabolic process; carbohydrate metabolic process; organic substance metabolic process; hexose metabolic process;		mannosidase activity; transition metal ion binding; catalytic activity; binding; alpha-mannosidase activity; ion binding; hydrolase activity, acting on glycosyl bonds; cation binding; carbohydrate binding; hydrolase activity, hydrolyzing O-glycosyl compounds; metal ion binding; hydrolase activity; zinc ion binding;	K12311	MAN2B1; lysosomal alpha-mannosidase [EC:3.2.1.24]	ko00511 Other glycan degradation; ko04142 Lysosome;	IPR027291; IPR028995; IPR011682; IPR015341; IPR000602; IPR011013; IPR011330; IPR013780;	Glycoside hydrolase 38/57, N-terminal domain; Glycoside hydrolase families 57/38, central domain; Glycosyl hydrolase family 38, C-terminal; Glycoside hydrolase family 38, central domain; Glycoside hydrolase family 38, N-terminal domain; Galactose mutarotase-like domain; Glycoside hydrolase/deacetylase, beta/alpha-barrel; Glycosyl hydrolase, all-beta;
CL10662Contig1_orf1	CDGSH iron sulfur domain-containing protein 2-like protein	1.681	Up	0.00249	18.209	plasma membrane		intracellular membrane-bounded organelle; organelle; intracellular organelle; cell part; intracellular; intracellular part; membrane-bounded organelle; cell;	2 iron, 2 sulfur cluster binding; binding; iron-sulfur cluster binding; metal cluster binding;				IPR018967;	Iron sulphur-containing domain, CDGSH-type;
CL8342Contig1_orf1	14 kDa phosphohistidine phosphatase-like	1.554	Up	0.00437	17.165	mitochondria				K01112
CL9128Contig3_orf1AF148497_1	"beta 1,4-endoglucanase"	0.625	Down	1.39e-06	63.293	extracellular	metabolic process; carbohydrate metabolic process; primary metabolic process; organic substance metabolic process;		carbohydrate binding; hydrolase activity, hydrolyzing O-glycosyl compounds; hydrolase activity; polysaccharide binding; pattern binding; catalytic activity; binding; hydrolase activity, acting on glycosyl bonds;	K01179	E3.2.1.4; endoglucanase [EC:3.2.1.4]	ko00500 Starch and sucrose metabolism; ko01100 Metabolic pathways;	IPR012341; IPR012291; IPR008928;	Six-hairpin glycosidase; Cellulose-binding family II/chitobiase, carbohydrate-binding domain; Six-hairpin glycosidase-like;
SCL1Contig522_orf1	eukaryotic translation initiation factor 4H-like	2.423	Up	0.00359	29.978	nuclear			organic cyclic compound binding; heterocyclic compound binding; nucleoside phosphate binding; binding; nucleic acid binding; nucleotide binding; small molecule binding;				IPR000504; IPR012677;	RNA recognition motif domain; Nucleotide-binding alpha-beta plait domain;
GH2_16_2-c10441_g1_i1_orf1	elongation factor 2	1.686	Up	1.12e-06	97.806	mitochondria			nucleoside phosphate binding; nucleoside binding; ion binding; hydrolase activity, acting on acid anhydrides; hydrolase activity; nucleotide binding; nucleoside-triphosphatase activity; organic cyclic compound binding; heterocyclic compound binding; ribonucleoside binding; carbohydrate derivative binding; pyrophosphatase activity; catalytic activity; ribonucleotide binding; binding; GTPase activi…	K03234	EEF2; elongation factor 2	ko04921 Oxytocin signaling pathway; ko04152 AMPK signaling pathway;	IPR027417; IPR000795; IPR005517; IPR005225; IPR000640; IPR004161; IPR020568; IPR014721; IPR009022; IPR009000;	P-loop containing nucleoside triphosphate hydrolase; Transcription factor, GTP-binding domain; Translation elongation factor EFG/EF2, domain IV; Small GTP-binding protein domain; Translation elongation factor EFG, V domain; Translation elongation factor EFTu-like, domain 2; Ribosomal protein S5 domain 2-type fold; Ribosomal protein S5 domain 2-type fold, subgroup; Elongation factor G, III-V domai…
SCL1Contig1518_orf1	calnexin	1.652	Up	0.000504	68.268	endoplasmic reticulum	protein folding; metabolic process; cellular protein metabolic process; cellular macromolecule metabolic process; macromolecule metabolic process; protein metabolic process; primary metabolic process; cellular process; cellular metabolic process; organic substance metabolic process;	organelle; intracellular membrane-bounded organelle; intracellular organelle; endoplasmic reticulum; cell part; intracellular; cytoplasm; endomembrane system; intracellular part; membrane-bounded organelle; cell; cytoplasmic part;	cation binding; metal ion binding; protein binding; calcium ion binding; unfolded protein binding; binding; ion binding;	K08054	CANX; calnexin	ko04612 Antigen processing and presentation; ko04141 Protein processing in endoplasmic reticulum; ko04918 Thyroid hormone synthesis; ko04145 Phagosome; ko05166 HTLV-I infection;	IPR009033; IPR013320;	Calreticulin/calnexin, P domain; Concanavalin A-like lectin/glucanase domain;
CL3054Contig2_orf1	"peptidyl-prolyl cis-trans isomerase f, ppif"	1.549	Up	0.0131	21.338	mitochondria	cellular protein metabolic process; protein peptidyl-prolyl isomerization; peptidyl-proline modification; primary metabolic process; cellular metabolic process; organic substance metabolic process; protein folding; peptidyl-amino acid modification; metabolic process; cellular macromolecule metabolic process; cellular protein modification process; protein metabolic process; macromolecule metabolic…		peptidyl-prolyl cis-trans isomerase activity; isomerase activity; catalytic activity; cis-trans isomerase activity;	K09565	PPIF; peptidyl-prolyl isomerase F (cyclophilin D) [EC:5.2.1.8]	ko05145 Toxoplasmosis; ko04022 cGMP-PKG signaling pathway; ko04020 Calcium signaling pathway; ko05016 Huntington's disease; ko05012 Parkinson's disease;	IPR002130; IPR029000;	Cyclophilin-type peptidyl-prolyl cis-trans isomerase domain; Cyclophilin-like domain;
SCL8Contig304_orf1	intracellular fatty acid binding protein	1.524	Up	0.0433	21.417	nuclear	transport; localization; establishment of localization;		lipid binding; binding; transporter activity;				IPR000463; IPR012674; IPR000566; IPR011038;	Cytosolic fatty-acid binding; Calycin; Lipocalin/cytosolic fatty-acid binding domain; Calycin-like;
GH1_28_2-gc13562_g1_i3_orf1	ubiquitin-activating enzyme E1	1.584	Up	0.0254	112.88	cytosol, nuclear	metabolic process; cellular macromolecule metabolic process; cellular protein metabolic process; cellular protein modification process; macromolecule metabolic process; protein metabolic process; primary metabolic process; macromolecule modification; protein modification process; cellular metabolic process; cellular process; organic substance metabolic process;		small protein activating enzyme activity; ligase activity, forming carbon-sulfur bonds; catalytic activity; ligase activity;	K03178	UBE1; ubiquitin-activating enzyme E1 [EC:6.2.1.45]	ko04120 Ubiquitin mediated proteolysis; ko05012 Parkinson's disease;	IPR032418; IPR019572; IPR000594; IPR016040; IPR032420; IPR018965;	Ubiquitin-activating enzyme E1, FCCH domain; Ubiquitin-activating enzyme, catalytic cysteine domain; THIF-type NAD/FAD binding fold; NAD(P)-binding domain; Ubiquitin-activating enzyme E1, four-helix bundle; Ubiquitin-activating enzyme E1, C-terminal;
CL10585Contig1_orf1	Beta-crystallin A1	1.64	Up	0.000682	28.585	extracellular							IPR011024; IPR001064;	Gamma-crystallin-related; Beta/gamma crystallin;
SCL6Contig442_orf1	hypothetical protein DAPPUDRAFT_255495	8.502	Up	0.00748	119.52	plasma membrane							IPR002035;	von Willebrand factor, type A;
SCL1Contig962_orf1	heat shock protein 70	1.594	Up	9.85e-11	71.765	cytosol				K03283	HSPA1_8; heat shock 70kDa protein 1/8	ko04612 Antigen processing and presentation; ko04915 Estrogen signaling pathway; ko05164 Influenza A; ko04144 Endocytosis; ko05145 Toxoplasmosis; ko04141 Protein processing in endoplasmic reticulum; ko05169 Epstein-Barr virus infection; ko03040 Spliceosome; ko05162 Measles; ko05134 Legionellosis; ko04213 Longevity regulating pathway - multiple species; ko04010 MAPK signaling pathway;	IPR029048; IPR029047;	Heat shock protein 70kD, C-terminal domain; Heat shock protein 70kD, peptide-binding domain;
CL11297Contig1_orf1	receptor for activated protein kinase c1	1.825	Up	8.88e-15	35.745	cytosol			protein binding; binding;	K14753	RACK1; guanine nucleotide-binding protein subunit beta-2-like 1 protein	ko05162 Measles;	IPR017986; IPR015943;	WD40-repeat-containing domain; WD40/YVTN repeat-like-containing domain;
CL7938Contig1_orf1	"RH06643p, partial"	1.716	Up	0.00123	10.537	cytosol	cellular protein metabolic process; biosynthetic process; primary metabolic process; cellular metabolic process; organic substance biosynthetic process; cellular biosynthetic process; organic substance metabolic process; metabolic process; cellular macromolecule biosynthetic process; cellular macromolecule metabolic process; gene expression; macromolecule metabolic process; protein metabolic proc…	ribosome; organelle; intracellular organelle; intracellular non-membrane-bounded organelle; cell part; intracellular; cytoplasm; macromolecular complex; intracellular part; cell; ribonucleoprotein complex; cytoplasmic part; non-membrane-bounded organelle;	structural constituent of ribosome; structural molecule activity;	K02980	RP-S29e; small subunit ribosomal protein S29e	ko03010 Ribosome;
SCL6Contig127_orf1	sarco/endoplasmic reticulum Ca2+-ATPase	1.721	Up	0.000646	110.58	plasma membrane	transport; divalent inorganic cation transport; single-organism localization; calcium ion transport; cation transport; ion transport; metal ion transport; single-organism process; localization; single-organism transport; establishment of localization; divalent metal ion transport;	intrinsic component of membrane; membrane; integral component of membrane; membrane part;	ATPase activity, coupled to transmembrane movement of ions; nucleoside phosphate binding; primary active transmembrane transporter activity; substrate-specific transporter activity; hydrolase activity, acting on acid anhydrides; hydrolase activity; substrate-specific transmembrane transporter activity; ATPase activity; organic cyclic compound binding; heterocyclic compound binding; metal ion tran…	K05853	ATP2A; Ca2+ transporting ATPase, sarcoplasmic/endoplasmic reticulum [EC:3.6.3.8]	ko04022 cGMP-PKG signaling pathway; ko05010 Alzheimer's disease; ko04972 Pancreatic secretion; ko04020 Calcium signaling pathway;	IPR004014; IPR023298; IPR008250; IPR023299; IPR006068; IPR023214;	Cation-transporting P-type ATPase, N-terminal; P-type ATPase, transmembrane domain; P-type ATPase, A domain; P-type ATPase, cytoplasmic domain N; Cation-transporting P-type ATPase, C-terminal; HAD-like domain;
GH2_R_2-c17988_g1_i1_orf1	hypothetical protein TcasGA2_TC000185	1.847	Up	0.00667	49.159	nuclear			organic cyclic compound binding; heterocyclic compound binding; nucleoside phosphate binding; binding; nucleic acid binding; nucleotide binding; small molecule binding;				IPR000504; IPR012677;	RNA recognition motif domain; Nucleotide-binding alpha-beta plait domain;
SCL1Contig923_orf1	integrin	0.121	Down	1.1e-05	86.539	plasma membrane							IPR032695; IPR002369; IPR012896; IPR014836; IPR002035;	Integrin domain; Integrin beta subunit, VWA domain; Integrin beta subunit, tail; Integrin beta subunit, cytoplasmic domain; von Willebrand factor, type A;
SCL2Contig503_orf1	hypothetical protein DAPPUDRAFT_313254	0.342	Down	0.000389	143.67	nuclear	single-organism process; metabolic process; oxidation-reduction process; single-organism metabolic process;		2 iron, 2 sulfur cluster binding; nucleoside phosphate binding; iron ion binding; flavin adenine dinucleotide binding; ion binding; nucleotide binding; cofactor binding; oxidoreductase activity; oxidoreductase activity, acting on CH-OH group of donors; electron carrier activity; heterocyclic compound binding; organic cyclic compound binding; transition metal ion binding; catalytic activity; iron-…				IPR001041; IPR002346; IPR012675; IPR002888; IPR016166; IPR005107; IPR016169; IPR000674; IPR008274;	2Fe-2S ferredoxin-type iron-sulfur binding domain; Molybdopterin dehydrogenase, FAD-binding; Beta-grasp domain; [2Fe-2S]-binding; FAD-binding, type 2; CO dehydrogenase flavoprotein, C-terminal; CO dehydrogenase flavoprotein-like, FAD-binding, subdomain 2; Aldehyde oxidase/xanthine dehydrogenase, a/b hammerhead; Aldehyde oxidase/xanthine dehydrogenase, molybdopterin binding;
CL7364Contig1_orf1	AAEL005289-PA	0.648	Down	0.00176	47.579	cytosol			organic cyclic compound binding; heterocyclic compound binding; transferase activity, transferring nitrogenous groups; catalytic activity; binding; ion binding; anion binding; transaminase activity; transferase activity; cofactor binding; pyridoxal phosphate binding;	K00819	rocD; ornithine--oxo-acid transaminase [EC:2.6.1.13]	ko01130 Biosynthesis of antibiotics; ko00330 Arginine and proline metabolism; ko01110 Biosynthesis of secondary metabolites; ko01100 Metabolic pathways;	IPR015424; IPR015422; IPR015421;	Pyridoxal phosphate-dependent transferase; Pyridoxal phosphate-dependent transferase, major region, subdomain 2; Pyridoxal phosphate-dependent transferase, major region, subdomain 1;
GH2_16_2-c19491_g1_i2_orf1	hypothetical protein DAPPUDRAFT_308494	0.403	Down	1e-32	141.17	nuclear	single-organism process; metabolic process; oxidation-reduction process; single-organism metabolic process;		2 iron, 2 sulfur cluster binding; nucleoside phosphate binding; iron ion binding; flavin adenine dinucleotide binding; ion binding; nucleotide binding; cofactor binding; oxidoreductase activity; oxidoreductase activity, acting on CH-OH group of donors; electron carrier activity; heterocyclic compound binding; organic cyclic compound binding; transition metal ion binding; catalytic activity; iron-…	K00106	XDH; xanthine dehydrogenase/oxidase [EC:1.17.1.4 1.17.3.2]	ko04146 Peroxisome; ko00230 Purine metabolism; ko01120 Microbial metabolism in diverse environments; ko01110 Biosynthesis of secondary metabolites; ko00983 Drug metabolism - other enzymes; ko01100 Metabolic pathways; ko00232 Caffeine metabolism;	IPR001041; IPR002346; IPR012675; IPR002888; IPR016166; IPR005107; IPR016169; IPR000674; IPR008274;	2Fe-2S ferredoxin-type iron-sulfur binding domain; Molybdopterin dehydrogenase, FAD-binding; Beta-grasp domain; [2Fe-2S]-binding; FAD-binding, type 2; CO dehydrogenase flavoprotein, C-terminal; CO dehydrogenase flavoprotein-like, FAD-binding, subdomain 2; Aldehyde oxidase/xanthine dehydrogenase, a/b hammerhead; Aldehyde oxidase/xanthine dehydrogenase, molybdopterin binding;
CL9Contig17_orf1	"beta-1,3-glucan-binding protein precursor"	0.45	Down	0.000654	545.76	endoplasmic reticulum	transport; lipid transport; single-organism localization; single-organism process; lipid localization; organic substance transport; macromolecule localization; localization; single-organism transport; establishment of localization;		lipid transporter activity; substrate-specific transporter activity; transporter activity;				IPR011030; IPR015818; IPR015817; IPR001747; IPR015816; IPR015819; IPR015255; IPR009454;	Vitellinogen, superhelical; Vitellinogen, open beta-sheet, subdomain 2; Vitellinogen, open beta-sheet, subdomain 1; Lipid transport protein, N-terminal; Vitellinogen, beta-sheet N-terminal; Lipid transport protein, beta-sheet shell; Vitellinogen, open beta-sheet; Lipid transport, open beta-sheet;
CL1051Contig1_orf1	chitinase precursor	0.518	Down	3.15e-13	7.2451	cytosol	metabolic process; carbohydrate metabolic process; primary metabolic process; organic substance metabolic process;		hydrolase activity, hydrolyzing O-glycosyl compounds; hydrolase activity; catalytic activity; hydrolase activity, acting on glycosyl bonds;				IPR001223; IPR017853; IPR013781;	Glycoside hydrolase family 18, catalytic domain; Glycoside hydrolase superfamily; Glycoside hydrolase, catalytic domain;
CL9360Contig1_orf1	Chymotrypsin BI	0.584	Down	3.25e-12	29.558	extracellular	proteolysis; metabolic process; macromolecule metabolic process; protein metabolic process; primary metabolic process; organic substance metabolic process;		serine-type endopeptidase activity; endopeptidase activity; peptidase activity; catalytic activity; serine hydrolase activity; serine-type peptidase activity; peptidase activity, acting on L-amino acid peptides; hydrolase activity;	K20752			IPR009003; IPR001254;	Peptidase S1, PA clan; Serine proteases, trypsin domain;
GH2_16_2-c22232_g1_i1_orf1	"hypothetical protein X975_12632, partial"	0.589	Down	0.0163	46.061	extracellular
GH2_16_1-c31829_g1_i1_orf1	hypothetical protein CAPTEDRAFT_96116	0.56	Down	9.57e-07	16.552	extracellular	metabolic process;		lyase activity; carbon-sulfur lyase activity; catalytic activity;				IPR006913; IPR011057;	Glutathione-dependent formaldehyde-activating enzyme/centromere protein V; Mss4-like;
CL1051Contig3_orf1	chitinase precursor	0.521	Down	7.03e-09	54.768	extracellular	glucosamine-containing compound metabolic process; chitin metabolic process; aminoglycan catabolic process; carbohydrate derivative catabolic process; nitrogen compound metabolic process; chitin catabolic process; carbohydrate metabolic process; primary metabolic process; glucosamine-containing compound catabolic process; organic substance metabolic process; organic substance catabolic process; m…	extracellular region;	hydrolase activity, hydrolyzing O-glycosyl compounds; chitin binding; carbohydrate derivative binding; hydrolase activity; chitinase activity; catalytic activity; binding; hydrolase activity, acting on glycosyl bonds;	K01183	E3.2.1.14; chitinase [EC:3.2.1.14]	ko01100 Metabolic pathways; ko00520 Amino sugar and nucleotide sugar metabolism;	IPR001223; IPR011583; IPR029070; IPR002557; IPR017853; IPR013781;	Glycoside hydrolase family 18, catalytic domain; Chitinase II; Chitinase insertion domain; Chitin binding domain; Glycoside hydrolase superfamily; Glycoside hydrolase, catalytic domain;
CL8733Contig2_orf1	hypothetical protein LOTGIDRAFT_158016	0.398	Down	1e-32	59.044	extracellular	membrane lipid metabolic process; single-organism cellular process; nitrogen compound metabolic process; single-organism process; cellular lipid metabolic process; carbohydrate metabolic process; primary metabolic process; cellular metabolic process; organic substance metabolic process; metabolic process; single-organism metabolic process; sphingolipid metabolic process; cellular process; organon…		hydrolase activity, hydrolyzing O-glycosyl compounds; hydrolase activity; catalytic activity; glucosylceramidase activity; hydrolase activity, acting on glycosyl bonds;	K01201	GBA; glucosylceramidase [EC:3.2.1.45]	ko00511 Other glycan degradation; ko00600 Sphingolipid metabolism; ko01100 Metabolic pathways; ko04142 Lysosome;	IPR033453; IPR013780; IPR033452; IPR017853; IPR013781;	Glycosyl hydrolase family 30, TIM-barrel domain; Glycosyl hydrolase, all-beta; Glycosyl hydrolase family 30, beta sandwich domain; Glycoside hydrolase superfamily; Glycoside hydrolase, catalytic domain;
CL7673Contig1_orf1	peritrophin-44-like protein	0.543	Down	0.00472	27.144	extracellular	glucosamine-containing compound metabolic process; metabolic process; chitin metabolic process; carbohydrate derivative metabolic process; nitrogen compound metabolic process; amino sugar metabolic process; macromolecule metabolic process; aminoglycan metabolic process; organonitrogen compound metabolic process; organic substance metabolic process;	extracellular region;	chitin binding; carbohydrate derivative binding; binding;				IPR002557;	Chitin binding domain;
SCL5Contig682_orf1	cathepsin D-like protein	0.485	Down	1.54e-08	36.102	cytosol	proteolysis; metabolic process; macromolecule metabolic process; protein metabolic process; primary metabolic process; organic substance metabolic process;		endopeptidase activity; peptidase activity; catalytic activity; aspartic-type endopeptidase activity; peptidase activity, acting on L-amino acid peptides; hydrolase activity; aspartic-type peptidase activity;				IPR021109; IPR033121;	Aspartic peptidase domain; Peptidase family A1 domain;
SCL1Contig2422_orf1	"Kynurenine formamidase, partial"	0.649	Down	3e-09	32.707	extracellular	alpha-amino acid catabolic process; cellular aromatic compound metabolic process; single-organism process; cellular metabolic process; organic substance metabolic process; cellular biogenic amine metabolic process; cellular nitrogen compound catabolic process; metabolic process; cellular amino acid metabolic process; cellular modified amino acid metabolic process; heterocycle metabolic process; c…		hydrolase activity; hydrolase activity, acting on carbon-nitrogen (but not peptide) bonds, in linear amides; arylformamidase activity; catalytic activity; hydrolase activity, acting on carbon-nitrogen (but not peptide) bonds;
CL5376Contig1_orf1	hypothetical protein DAPPUDRAFT_200882	0.469	Down	1e-32	92.871	plasma membrane	proteolysis; metabolic process; macromolecule metabolic process; protein metabolic process; primary metabolic process; organic substance metabolic process;		endopeptidase activity; metalloendopeptidase activity; peptidase activity; catalytic activity; peptidase activity, acting on L-amino acid peptides; hydrolase activity; metallopeptidase activity;	K08635			IPR008753; IPR024079; IPR018497;	Peptidase M13, N-terminal domain; Metallopeptidase, catalytic domain; Peptidase M13, C-terminal domain;
CL10535Contig1_orf1	aldehyde dehydrogenase isoform 2	0.464	Down	9.28e-05	21.24	cytosol, mitochondria	single-organism process; metabolic process; oxidation-reduction process; single-organism metabolic process;		catalytic activity; oxidoreductase activity;				IPR016161; IPR015590; IPR016162;	Aldehyde/histidinol dehydrogenase; Aldehyde dehydrogenase domain; Aldehyde dehydrogenase N-terminal domain;
CL8441Contig1_orf1	hypothetical protein DAPPUDRAFT_307138	0.539	Down	0.000225	102.92	cytosol	proteolysis; metabolic process; macromolecule metabolic process; protein metabolic process; primary metabolic process; organic substance metabolic process;		peptidase activity, acting on L-amino acid peptides; hydrolase activity; peptidase activity; catalytic activity; serine hydrolase activity; serine-type peptidase activity;	K01278	DPP4; dipeptidyl-peptidase 4 [EC:3.4.14.5]	ko04974 Protein digestion and absorption;	IPR001375; IPR029058; IPR002469;	Peptidase S9, prolyl oligopeptidase, catalytic domain; Alpha/Beta hydrolase fold; Dipeptidylpeptidase IV, N-terminal domain;
CL10028Contig1_orf1	"P3 protein, partial"	0.54	Down	0.00707	53.89	plasma membrane		membrane;
SCL10Contig302_orf1	peroxiredoxin	0.584	Down	1.68e-10	29.835	mitochondria	regulation of cellular process; homeostatic process; regulation of biological quality; metabolic process; regulation of biological process; oxidation-reduction process; single-organism metabolic process; cell redox homeostasis; single-organism cellular process; cellular homeostasis; single-organism process; cellular process; biological regulation;		antioxidant activity; catalytic activity; peroxiredoxin activity; oxidoreductase activity, acting on peroxide as acceptor; oxidoreductase activity;	K03386	PRDX2_4; peroxiredoxin (alkyl hydroperoxide reductase subunit C) [EC:1.11.1.15]	ko04214 Apoptosis - fly;	IPR019479; IPR000866; IPR013766; IPR012336;	Peroxiredoxin, C-terminal; Alkyl hydroperoxide reductase subunit C/ Thiol specific antioxidant; Thioredoxin domain; Thioredoxin-like fold;
SCL5Contig504_orf1	kexokinase	1.636	Up	0.000875	46.664	cytosol	phosphorylation; regulation of biological quality; glycolytic process; glucose homeostasis; single-organism process; cellular metabolic process; cellular chemical homeostasis; phosphate-containing compound metabolic process; organic substance metabolic process; homeostatic process; pyruvate metabolic process; metabolic process; generation of precursor metabolites and energy; cellular carbohydrate…		ATP binding; nucleoside phosphate binding; phosphotransferase activity, alcohol group as acceptor; glucose binding; nucleoside binding; ion binding; monosaccharide binding; nucleotide binding; organic cyclic compound binding; heterocyclic compound binding; ribonucleoside binding; carbohydrate kinase activity; carbohydrate derivative binding; kinase activity; catalytic activity; ribonucleotide bin…	K00844	HK; hexokinase [EC:2.7.1.1]	ko01130 Biosynthesis of antibiotics; ko00500 Starch and sucrose metabolism; ko04930 Type II diabetes mellitus; ko00524 Neomycin, kanamycin and gentamicin biosynthesis; ko00521 Streptomycin biosynthesis; ko01200 Carbon metabolism; ko00010 Glycolysis / Gluconeogenesis; ko04973 Carbohydrate digestion and absorption; ko00051 Fructose and mannose metabolism; ko01110 Biosynthesis of secondary metabolit…	IPR022672; IPR022673;	Hexokinase, N-terminal; Hexokinase, C-terminal;
CL9315Contig1_orf1	proliferating cell nuclear antigen	1.693	Up	0.00697	33.599	cytosol, nuclear	regulation of cellular process; regulation of DNA replication; regulation of cellular biosynthetic process; regulation of primary metabolic process; regulation of macromolecule metabolic process; regulation of nucleobase-containing compound metabolic process; regulation of macromolecule biosynthetic process; regulation of cellular metabolic process; regulation of biological process; regulation of…		organic cyclic compound binding; heterocyclic compound binding; DNA binding; enzyme regulator activity; binding; DNA polymerase processivity factor activity; nucleic acid binding; molecular function regulator;	K04802	PCNA; proliferating cell nuclear antigen	ko03410 Base excision repair; ko03430 Mismatch repair; ko03030 DNA replication; ko04110 Cell cycle; ko05161 Hepatitis B; ko05166 HTLV-I infection; ko03420 Nucleotide excision repair;	IPR022649; IPR022648;	Proliferating cell nuclear antigen, PCNA, C-terminal; Proliferating cell nuclear antigen, PCNA, N-terminal;
CL8580Contig1_orf1	ribosomal protein L10a	2.064	Up	2.52e-10	26.56	cytosol, nuclear	cellular protein metabolic process; biosynthetic process; primary metabolic process; cellular metabolic process; organic substance biosynthetic process; cellular biosynthetic process; organic substance metabolic process; metabolic process; cellular macromolecule biosynthetic process; cellular macromolecule metabolic process; gene expression; macromolecule metabolic process; protein metabolic proc…	intracellular organelle; ribosome; intracellular non-membrane-bounded organelle; cytoplasm; intracellular organelle part; macromolecular complex; intracellular part; cell; organelle part; non-membrane-bounded organelle; organelle; large ribosomal subunit; ribosomal subunit; cell part; intracellular; ribonucleoprotein complex; cytoplasmic part;	organic cyclic compound binding; heterocyclic compound binding; RNA binding; binding; nucleic acid binding; structural molecule activity; structural constituent of ribosome;	K02865	RP-L10Ae; large subunit ribosomal protein L10Ae	ko03010 Ribosome;	IPR023674; IPR016095; IPR016094;	Ribosomal protein L1-like; Ribosomal protein L1, 3-layer alpha/beta-sandwich; Ribosomal protein L1, 2-layer alpha/beta-sandwich;
CL363Contig4_orf1	ribosomal protein L7	1.673	Up	0.000233	34.596	cytosol				K02937	RP-L7e; large subunit ribosomal protein L7e	ko03010 Ribosome;	IPR012988; IPR016082;	Ribosomal protein L30, N-terminal; Ribosomal protein L30, ferredoxin-like fold domain;
GH2_16_1-c9055_g1_i2_orf1	thiopurine S-methyltransferase isoform X1	1.525	Up	0.0161	33.306	cytosol			S-adenosylmethionine-dependent methyltransferase activity; transferase activity, transferring one-carbon groups; methyltransferase activity; catalytic activity; transferase activity;				IPR029063;	S-adenosyl-L-methionine-dependent methyltransferase;
CL5608Contig1_orf1	hypothetical protein DAPPUDRAFT_188759	1.786	Up	6.33e-07	55.726	mitochondria	pyruvate metabolic process; metabolic process; single-organism metabolic process; small molecule metabolic process; single-organism cellular process; carboxylic acid metabolic process; single-organism process; monocarboxylic acid metabolic process; organic acid metabolic process; cellular process; cellular metabolic process; oxoacid metabolic process; organic substance metabolic process;	catalytic complex; cell part; intracellular; oxidoreductase complex; cytoplasm; macromolecular complex; intracellular part; pyruvate dehydrogenase complex; cell; protein complex; cytoplasmic part;	S-acyltransferase activity; dihydrolipoyllysine-residue acetyltransferase activity; transferase activity, transferring acyl groups; catalytic activity; S-acetyltransferase activity; transferase activity, transferring acyl groups other than amino-acyl groups; dihydrolipoamide S-acyltransferase activity; transferase activity; acetyltransferase activity;	K00627	DLAT; pyruvate dehydrogenase E2 component (dihydrolipoamide acetyltransferase) [EC:2.3.1.12]	ko00020 Citrate cycle (TCA cycle); ko01120 Microbial metabolism in diverse environments; ko01130 Biosynthesis of antibiotics; ko00010 Glycolysis / Gluconeogenesis; ko01200 Carbon metabolism; ko01110 Biosynthesis of secondary metabolites; ko01100 Metabolic pathways; ko00620 Pyruvate metabolism;	IPR004167; IPR001078; IPR011053; IPR000089; IPR023213;	E3-binding domain; 2-oxoacid dehydrogenase acyltransferase, catalytic domain; Single hybrid motif; Biotin/lipoyl attachment; Chloramphenicol acetyltransferase-like domain;
CL10249Contig1_orf1	40S ribosomal protein S17-like	1.858	Up	0.0464	15.359	cytosol	cellular protein metabolic process; biosynthetic process; primary metabolic process; cellular metabolic process; organic substance biosynthetic process; cellular biosynthetic process; organic substance metabolic process; metabolic process; cellular macromolecule biosynthetic process; cellular macromolecule metabolic process; gene expression; macromolecule metabolic process; protein metabolic proc…	ribosome; organelle; intracellular organelle; intracellular non-membrane-bounded organelle; cell part; intracellular; cytoplasm; macromolecular complex; intracellular part; cell; ribonucleoprotein complex; cytoplasmic part; non-membrane-bounded organelle;	structural constituent of ribosome; structural molecule activity;	K02962	RP-S17e; small subunit ribosomal protein S17e	ko03010 Ribosome;
CL10067Contig1_orf1	mitochondrial cytochrome c oxidase subunit Vb	2.567	Up	2.31e-05	16.502	extracellular		intracellular organelle; mitochondrial part; organelle envelope; intracellular organelle part; cytoplasm; intracellular part; cell; mitochondrion; organelle part; intracellular membrane-bounded organelle; mitochondrial envelope; organelle; cell part; intracellular; envelope; membrane-bounded organelle; cytoplasmic part;	ion transmembrane transporter activity; substrate-specific transporter activity; monovalent inorganic cation transmembrane transporter activity; oxidoreductase activity, acting on a heme group of donors, oxygen as acceptor; oxidoreductase activity, acting on a heme group of donors; hydrogen ion transmembrane transporter activity; heme-copper terminal oxidase activity; oxidoreductase activity; sub…	K02265	COX5B; cytochrome c oxidase subunit 5b	ko04260 Cardiac muscle contraction; ko05010 Alzheimer's disease; ko00190 Oxidative phosphorylation; ko01100 Metabolic pathways; ko05016 Huntington's disease; ko04932 Non-alcoholic fatty liver disease (NAFLD); ko05012 Parkinson's disease;
SCL1Contig2077_orf1	integrin	3.124	Up	0.00605	86.481	plasma membrane							IPR032695; IPR002369; IPR012896; IPR014836; IPR002035;	Integrin domain; Integrin beta subunit, VWA domain; Integrin beta subunit, tail; Integrin beta subunit, cytoplasmic domain; von Willebrand factor, type A;
CL11087Contig1_orf1	mitochondrial acyl carrier protein	2.765	Up	0.0227	18.677	mitochondria	single-organism biosynthetic process; organic acid biosynthetic process; small molecule metabolic process; single-organism cellular process; single-organism process; biosynthetic process; cellular lipid metabolic process; fatty acid metabolic process; primary metabolic process; cellular metabolic process; fatty acid biosynthetic process; organic substance biosynthetic process; cellular biosynthet…			K03955	NDUFAB1; NADH dehydrogenase (ubiquinone) 1 alpha/beta subcomplex 1	ko05010 Alzheimer's disease; ko00190 Oxidative phosphorylation; ko01100 Metabolic pathways; ko05016 Huntington's disease; ko04932 Non-alcoholic fatty liver disease (NAFLD); ko05012 Parkinson's disease;	IPR009081;	Phosphopantetheine binding ACP domain;
GH2_16_2-c16279_g1_i2_orf1	poly	2.257	Up	2.35e-05	36.934	nuclear	protein glycosylation; macromolecule glycosylation; glycoprotein biosynthetic process; single-organism cellular process; cellular protein metabolic process; glycoprotein metabolic process; single-organism process; biosynthetic process; primary metabolic process; carbohydrate metabolic process; cellular metabolic process; organic substance biosynthetic process; cellular biosynthetic process; organ…		transferase activity, transferring pentosyl groups; transferase activity, transferring glycosyl groups; NAD+ ADP-ribosyltransferase activity; catalytic activity; transferase activity;				IPR008893; IPR004102;	WGR domain; Poly(ADP-ribose) polymerase, regulatory domain;
GH2_R_2-c19405_g1_i1_orf1	hypothetical protein DAPPUDRAFT_313254	3.796	Up	3.75e-09	143.23	nuclear	single-organism process; metabolic process; oxidation-reduction process; single-organism metabolic process;		2 iron, 2 sulfur cluster binding; nucleoside phosphate binding; iron ion binding; flavin adenine dinucleotide binding; ion binding; nucleotide binding; cofactor binding; oxidoreductase activity; electron carrier activity; oxidoreductase activity, acting on CH-OH group of donors; heterocyclic compound binding; organic cyclic compound binding; transition metal ion binding; catalytic activity; iron-…				IPR001041; IPR002346; IPR012675; IPR002888; IPR016166; IPR005107; IPR016169; IPR000674; IPR008274;	2Fe-2S ferredoxin-type iron-sulfur binding domain; Molybdopterin dehydrogenase, FAD-binding; Beta-grasp domain; [2Fe-2S]-binding; FAD-binding, type 2; CO dehydrogenase flavoprotein, C-terminal; CO dehydrogenase flavoprotein-like, FAD-binding, subdomain 2; Aldehyde oxidase/xanthine dehydrogenase, a/b hammerhead; Aldehyde oxidase/xanthine dehydrogenase, molybdopterin binding;
CL9851Contig1_orf1	glucosylceramidase-like isoform X1	0.665	Down	2.54e-12	57.7	extracellular	membrane lipid metabolic process; single-organism cellular process; nitrogen compound metabolic process; single-organism process; cellular lipid metabolic process; carbohydrate metabolic process; primary metabolic process; cellular metabolic process; organic substance metabolic process; metabolic process; single-organism metabolic process; sphingolipid metabolic process; cellular process; organon…		hydrolase activity, hydrolyzing O-glycosyl compounds; hydrolase activity; catalytic activity; glucosylceramidase activity; hydrolase activity, acting on glycosyl bonds;	K01201	GBA; glucosylceramidase [EC:3.2.1.45]	ko00511 Other glycan degradation; ko00600 Sphingolipid metabolism; ko01100 Metabolic pathways; ko04142 Lysosome;	IPR013780; IPR033453; IPR033452; IPR017853; IPR013781;	Glycosyl hydrolase, all-beta; Glycosyl hydrolase family 30, TIM-barrel domain; Glycosyl hydrolase family 30, beta sandwich domain; Glycoside hydrolase superfamily; Glycoside hydrolase, catalytic domain;
CL8501Contig2_orf1	juvenile hormone epoxide hydrolase	2.003	Up	1.56e-09	53.87	extracellular			cis-stilbene-oxide hydrolase activity; hydrolase activity; hydrolase activity, acting on ether bonds; catalytic activity; ether hydrolase activity;	K10719	JHEH; juvenile hormone epoxide hydrolase	ko00981 Insect hormone biosynthesis;	IPR010497; IPR029058;	Epoxide hydrolase, N-terminal; Alpha/Beta hydrolase fold;
CL8361Contig1_orf1	glutamate dehydrogenase	1.734	Up	0.000359	63.047	mitochondria	oxidation-reduction process; small molecule metabolic process; single-organism cellular process; nitrogen compound metabolic process; single-organism process; primary metabolic process; cellular metabolic process; organic substance metabolic process; metabolic process; cellular amino acid metabolic process; single-organism metabolic process; carboxylic acid metabolic process; organic acid metabol…		oxidoreductase activity, acting on the CH-NH2 group of donors; glutamate dehydrogenase (NAD+) activity; catalytic activity; oxidoreductase activity, acting on the CH-NH2 group of donors, NAD or NADP as acceptor; oxidoreductase activity;	K00261	GLUD1_2; glutamate dehydrogenase (NAD(P)+) [EC:1.4.1.3]	ko00910 Nitrogen metabolism; ko00250 Alanine, aspartate and glutamate metabolism; ko00220 Arginine biosynthesis; ko01200 Carbon metabolism; ko00471 D-Glutamine and D-glutamate metabolism; ko01100 Metabolic pathways; ko04964 Proximal tubule bicarbonate reclamation;	IPR006096; IPR016040; IPR033922; IPR006097;	Glutamate/phenylalanine/leucine/valine dehydrogenase, C-terminal; NAD(P)-binding domain; NAD(P) binding domain of glutamate dehydrogenase; Glutamate/phenylalanine/leucine/valine dehydrogenase, dimerisation domain;
CL10732Contig1_orf1	ribosomal protein L17 isoform B	1.736	Up	2.01e-05	21.441	cytosol	cellular protein metabolic process; biosynthetic process; primary metabolic process; cellular metabolic process; organic substance biosynthetic process; cellular biosynthetic process; organic substance metabolic process; metabolic process; cellular macromolecule biosynthetic process; cellular macromolecule metabolic process; gene expression; macromolecule metabolic process; protein metabolic proc…	ribosome; intracellular organelle; intracellular non-membrane-bounded organelle; intracellular organelle part; cytoplasm; macromolecular complex; intracellular part; cell; organelle part; non-membrane-bounded organelle; organelle; large ribosomal subunit; intracellular; cell part; ribosomal subunit; ribonucleoprotein complex; cytoplasmic part;	structural constituent of ribosome; structural molecule activity;	K02880	RP-L17e; large subunit ribosomal protein L17e	ko03010 Ribosome;
CL11634Contig1_orf1	mitochondrial cytochrome c oxidase subunit VIc	2.25	Up	3.67e-06	9.2507	mitochondria			ion transmembrane transporter activity; substrate-specific transporter activity; monovalent inorganic cation transmembrane transporter activity; oxidoreductase activity, acting on a heme group of donors, oxygen as acceptor; oxidoreductase activity, acting on a heme group of donors; hydrogen ion transmembrane transporter activity; heme-copper terminal oxidase activity; oxidoreductase activity; sub…	K02268	COX6C; cytochrome c oxidase subunit 6c	ko04260 Cardiac muscle contraction; ko05010 Alzheimer's disease; ko00190 Oxidative phosphorylation; ko01100 Metabolic pathways; ko05016 Huntington's disease; ko04932 Non-alcoholic fatty liver disease (NAFLD); ko05012 Parkinson's disease;
SCL1Contig1842_orf1	ubiquitin/ribosomal L40 fusion protein	3.63	Up	0.00502	16.108	cytosol	cellular protein metabolic process; biosynthetic process; primary metabolic process; cellular metabolic process; organic substance biosynthetic process; cellular biosynthetic process; organic substance metabolic process; metabolic process; cellular macromolecule biosynthetic process; cellular macromolecule metabolic process; gene expression; macromolecule metabolic process; protein metabolic proc…	ribosome; organelle; intracellular organelle; intracellular non-membrane-bounded organelle; cell part; intracellular; cytoplasm; macromolecular complex; intracellular part; cell; ribonucleoprotein complex; cytoplasmic part; non-membrane-bounded organelle;	protein binding; structural constituent of ribosome; structural molecule activity; binding;	K02927	RP-L40e; large subunit ribosomal protein L40e	ko03010 Ribosome;	IPR011332; IPR029071; IPR000626;	Zinc-binding ribosomal protein; Ubiquitin-related domain; Ubiquitin domain;
SCL1Contig1190_orf1	arylsulfatase H precursor	0.529	Down	1.04e-11	69.022	cytosol	metabolic process;		hydrolase activity; sulfuric ester hydrolase activity; catalytic activity; hydrolase activity, acting on ester bonds;				IPR017849; IPR017850; IPR000917;	Alkaline phosphatase-like, alpha/beta/alpha; Alkaline-phosphatase-like, core domain; Sulfatase, N-terminal;
CL7663Contig1_orf1	saccharopine dehydrogenase-like oxidoreductase	0.592	Down	0.000381	49.681	endoplasmic reticulum	single-organism process; metabolic process; oxidation-reduction process; single-organism metabolic process;		catalytic activity; oxidoreductase activity;				IPR005097; IPR016040;	Saccharopine dehydrogenase, NADP binding domain; NAD(P)-binding domain;
CL9672Contig1_orf1	"LOW QUALITY PROTEIN: aldehyde dehydrogenase, dimeric NADP-preferring"	0.614	Down	2.69e-12	39.867	cytosol	single-organism process; metabolic process; oxidation-reduction process; single-organism metabolic process;		oxidoreductase activity, acting on the aldehyde or oxo group of donors, NAD or NADP as acceptor; catalytic activity; oxidoreductase activity; oxidoreductase activity, acting on the aldehyde or oxo group of donors;				IPR016161; IPR015590; IPR016162; IPR016163;	Aldehyde/histidinol dehydrogenase; Aldehyde dehydrogenase domain; Aldehyde dehydrogenase N-terminal domain; Aldehyde dehydrogenase, C-terminal;
CL11001Contig1_orf1	"ES1 protein homolog, mitochondrial precursor"	0.622	Down	0.00252	28.327	mitochondria							IPR029062;	Class I glutamine amidotransferase-like;
CL11978Contig1_orf1	hypothetical protein DAPPUDRAFT_230075	0.634	Down	0.000699	23.233	extracellular			pigment binding; binding;	K03098			IPR012674; IPR000566; IPR011038;	Calycin; Lipocalin/cytosolic fatty-acid binding domain; Calycin-like;
CL4279Contig1_orf1	hypothetical protein DAPPUDRAFT_223037	0.643	Down	0.0341	27.602	plasma membrane
CL798Contig1_orf1	"RB13-6 antigen, putative"	0.645	Down	2.36e-09	80.507	endoplasmic reticulum	metabolic process;		organic cyclic compound binding; heterocyclic compound binding; catalytic activity; binding; nucleic acid binding; ion binding; cation binding; metal ion binding; hydrolase activity;	K01513	ENPP1_3; ectonucleotide pyrophosphatase/phosphodiesterase family member 1/3 [EC:3.1.4.1 3.6.1.9]	ko00230 Purine metabolism; ko00500 Starch and sucrose metabolism; ko00770 Pantothenate and CoA biosynthesis; ko01100 Metabolic pathways; ko00240 Pyrimidine metabolism; ko00760 Nicotinate and nicotinamide metabolism;	IPR017849; IPR020821; IPR017850;	Alkaline phosphatase-like, alpha/beta/alpha; Extracellular Endonuclease, subunit A; Alkaline-phosphatase-like, core domain;
CL19427Contig1_orf1	"Peroxisomal 3,2-trans-enoyl-CoA isomerase"	1.542	Up	3.22e-06	44.417	mitochondria	metabolic process;		fatty-acyl-CoA binding; catalytic activity; binding; ion binding; anion binding; cofactor binding; sulfur compound binding; coenzyme binding;	K13239	PECI; peroxisomal 3,2-trans-enoyl-CoA isomerase [EC:5.3.3.8]	ko04146 Peroxisome; ko00071 Fatty acid degradation;	IPR029045; IPR000582; IPR014352;	ClpP/crotonase-like domain; Acyl-CoA-binding protein, ACBP; FERM/acyl-CoA-binding protein, 3-helical bundle;
CL3994Contig1_orf1	protein arginine N-methyltransferase 1 isoform X1	1.633	Up	6.16e-07	43.969	cytosol	cellular protein metabolic process; primary metabolic process; cellular metabolic process; methylation; organic substance metabolic process; metabolic process; protein alkylation; protein methylation; macromolecule methylation; cellular macromolecule metabolic process; cellular protein modification process; protein metabolic process; macromolecule metabolic process; protein modification process; …		transferase activity, transferring one-carbon groups; methyltransferase activity; catalytic activity; transferase activity;	K11434	PRMT1; type I protein arginine methyltransferase [EC:2.1.1.319]	ko04068 FoxO signaling pathway; ko04922 Glucagon signaling pathway;	IPR029063;	S-adenosyl-L-methionine-dependent methyltransferase;
CL4707Contig2_orf1	hypothetical protein DAPPUDRAFT_304467	1.644	Up	0.000216	69.466	mitochondria	dicarboxylic acid metabolic process; metabolic process; oxidation-reduction process; single-organism metabolic process; malate metabolic process; small molecule metabolic process; carboxylic acid metabolic process; single-organism cellular process; single-organism process; organic acid metabolic process; cellular process; cellular metabolic process; oxoacid metabolic process; organic substance me…		malate dehydrogenase (decarboxylating) (NAD+) activity; nucleoside phosphate binding; nucleotide binding; cofactor binding; oxidoreductase activity; oxidoreductase activity, acting on CH-OH group of donors; heterocyclic compound binding; organic cyclic compound binding; oxidoreductase activity, acting on the CH-OH group of donors, NAD or NADP as acceptor; catalytic activity; NAD binding; binding;…	K00029	E1.1.1.40; malate dehydrogenase (oxaloacetate-decarboxylating)(NADP+) [EC:1.1.1.40]	ko01120 Microbial metabolism in diverse environments; ko01200 Carbon metabolism; ko00710 Carbon fixation in photosynthetic organisms; ko01100 Metabolic pathways; ko00620 Pyruvate metabolism;	IPR012302; IPR012301; IPR016040;	Malic enzyme, NAD-binding; Malic enzyme, N-terminal domain; NAD(P)-binding domain;
CL2213Contig1_orf1	uncharacterized protein LOC100373380	1.697	Up	3.26e-12	51.596	mitochondria			hydrolase activity; catalytic activity;				IPR000994; IPR029149; IPR028980; IPR000587;	Peptidase M24; Creatinase/Aminopeptidase P/Spt16, N-terminal; Creatinase/Aminopeptidase P, N-terminal; Creatinase, N-terminal;
CL8395Contig1_orf1	hypothetical protein L798_06745	1.756	Up	0.0482	39.761	nuclear			protein binding; binding;				IPR011990;	Tetratricopeptide-like helical domain;
CL11620Contig1_orf1	hypothetical protein CAPTEDRAFT_153512	1.869	Up	0.00753	124.14	mitochondria	cellular aromatic compound metabolic process; cellular protein metabolic process; single-organism process; biosynthetic process; tRNA aminoacylation; cellular metabolic process; organic substance metabolic process; metabolic process; cellular amino acid metabolic process; heterocycle metabolic process; nucleobase-containing compound metabolic process; cellular nitrogen compound metabolic process;…		ligase activity, forming aminoacyl-tRNA and related compounds; aminoacyl-tRNA editing activity; ATP binding; carboxylic ester hydrolase activity; nucleoside phosphate binding; ligase activity, forming carbon-oxygen bonds; ligase activity; nucleoside binding; ion binding; hydrolase activity; nucleotide binding; organic cyclic compound binding; heterocyclic compound binding; ribonucleoside binding;…	K01873	VARS; valyl-tRNA synthetase [EC:6.1.1.9]	ko00970 Aminoacyl-tRNA biosynthesis;	IPR014729; IPR013155; IPR009008; IPR002300; IPR033705; IPR009080;	Rossmann-like alpha/beta/alpha sandwich fold; Methionyl/Valyl/Leucyl/Isoleucyl-tRNA synthetase, anticodon-binding; Valyl/Leucyl/Isoleucyl-tRNA synthetase, editing domain; Aminoacyl-tRNA synthetase, class Ia; Valyl tRNA synthetase, anticodon-binding domain; Aminoacyl-tRNA synthetase, class Ia, anticodon-binding;
CL33769Contig1_orf1	midline fasciclin	2.042	Up	7.33e-05	47.366	plasma membrane			protein binding; binding;				IPR007110; IPR013783; IPR013162; IPR003599;	Immunoglobulin-like domain; Immunoglobulin-like fold; CD80-like, immunoglobulin C2-set; Immunoglobulin subtype;

## Sheet: GH2-16vsGH1-16
Protein accession	Protein description	B/E Ratio	Regulated Type	B/E P value	MW [kDa]	Subcellular Location	Biological Process	Cellular Component	Molecular Function	KEGG KO No.	KEGG Gene	KEGG pathway	IPR ID	Domain description
CL7931Contig2_orf1	C-type lectin 1	0.596	Down	0.00224	22.398	extracellular							IPR001304; IPR016187; IPR016186;	C-type lectin-like; C-type lectin fold; C-type lectin-like/link domain;
SCL1Contig1593_orf1LUCB_OPLGR	RecName: Full=Oplophorus-luciferin 2-monooxygenase non-catalytic subunit	0.608	Down	1e-32	40.508	extracellular			protein binding; binding;				IPR032675;	Leucine-rich repeat domain, L domain-like;
CL7465Contig1_orf1	peritrophin-44-like protein	0.138	Down	4.35e-05	30.409	nuclear	glucosamine-containing compound metabolic process; metabolic process; chitin metabolic process; carbohydrate derivative metabolic process; nitrogen compound metabolic process; amino sugar metabolic process; macromolecule metabolic process; aminoglycan metabolic process; organonitrogen compound metabolic process; organic substance metabolic process;	extracellular region;	chitin binding; carbohydrate derivative binding; binding;				IPR002557;	Chitin binding domain;
SCL7Contig462_orf1LUCB_OPLGR	RecName: Full=Oplophorus-luciferin 2-monooxygenase non-catalytic subunit	0.485	Down	1.07e-06	42.02	mitochondria			protein binding; binding;				IPR032675;	Leucine-rich repeat domain, L domain-like;
CL6336Contig1_orf1LUCB_OPLGR	RecName: Full=Oplophorus-luciferin 2-monooxygenase non-catalytic subunit	0.377	Down	1e-32	41.08	extracellular			protein binding; binding;				IPR032675;	Leucine-rich repeat domain, L domain-like;
CL9929Contig1_orf1	adenosine deaminase CECR1-like	0.496	Down	1e-32	59.618	mitochondria		extracellular space; extracellular region part; extracellular region;	deaminase activity; catalytic activity;	K19572	CECR1; adenosine deaminase CECR1 [EC:3.5.4.4]	ko00230 Purine metabolism; ko01100 Metabolic pathways;	IPR001365; IPR032466; IPR013659;	Adenosine/AMP deaminase domain; Metal-dependent hydrolase; Adenosine/AMP deaminase N-terminal;
CL11059Contig1_orf1LUCB_OPLGR	RecName: Full=Oplophorus-luciferin 2-monooxygenase non-catalytic subunit	0.636	Down	2.22e-16	48.803	mitochondria							IPR032675;	Leucine-rich repeat domain, L domain-like;
CL10350Contig1_orf1	hypothetical protein DAPPUDRAFT_303125	0.507	Down	1e-32	85.94	plasma membrane				K01301			IPR003137; IPR007484; IPR007365;	PA domain; Peptidase M28; Transferrin receptor-like, dimerisation domain;
SCL165Contig1_orf1	hypothetical protein DAPPUDRAFT_303125	0.506	Down	1e-32	79.47	cytosol, nuclear				K01301			IPR003137; IPR007484; IPR007365;	PA domain; Peptidase M28; Transferrin receptor-like, dimerisation domain;
CL11427Contig1_orf1	C-type lectin 1	0.63	Down	7.94e-08	44.621	extracellular			protein binding; binding;	K08399			IPR001304; IPR016187; IPR032675; IPR016186;	C-type lectin-like; C-type lectin fold; Leucine-rich repeat domain, L domain-like; C-type lectin-like/link domain;
SCL10Contig256_orf1LUCB_OPLGR	RecName: Full=Oplophorus-luciferin 2-monooxygenase non-catalytic subunit	0.599	Down	3.25e-12	44.766	plasma membrane			protein binding; binding;				IPR032675;	Leucine-rich repeat domain, L domain-like;
CL4962Contig1_orf1	C-type lectin 5	0.589	Down	2.65e-12	16.721	extracellular							IPR001304; IPR016187; IPR016186;	C-type lectin-like; C-type lectin fold; C-type lectin-like/link domain;
CL10299Contig1_orf1	hypothetical protein DAPPUDRAFT_58801	0.51	Down	1e-32	75.396	extracellular	metabolic process; carbohydrate metabolic process; primary metabolic process; organic substance metabolic process;		hydrolase activity, hydrolyzing O-glycosyl compounds; beta-galactosidase activity; hydrolase activity; galactosidase activity; catalytic activity; hydrolase activity, acting on glycosyl bonds;				IPR031330; IPR017853; IPR008979; IPR013781;	Glycoside hydrolase 35, catalytic domain; Glycoside hydrolase superfamily; Galactose-binding domain-like; Glycoside hydrolase, catalytic domain;
CL11867Contig1_orf1	"Maltase-glucoamylase, intestinal"	0.549	Down	1e-32	105.06	extracellular	metabolic process; carbohydrate metabolic process; primary metabolic process; organic substance metabolic process;		carbohydrate binding; hydrolase activity, hydrolyzing O-glycosyl compounds; hydrolase activity; catalytic activity; binding; hydrolase activity, acting on glycosyl bonds;				IPR011013; IPR031727; IPR017853;	Galactose mutarotase-like domain; Galactose mutarotase, N-terminal barrel; Glycoside hydrolase superfamily;
CL10038Contig1_orf1	hypothetical protein BRAFLDRAFT_86827	0.613	Down	1e-32	70.774	plasma membrane
GH2_16_2-c24836_g1_i3_orf1	"hypothetical protein X975_18720, partial"	0.484	Down	7.89e-10	23.543	extracellular							IPR004302;	Chitin-binding protein, N-terminal;
CL3296Contig3_orf1	facilitated trehalose transporter Tret1-2 homolog isoform X1	0.479	Down	0.0196	54.02	plasma membrane	transport; transmembrane transport; single-organism localization; single-organism cellular process; single-organism process; localization; cellular process; single-organism transport; establishment of localization;	intrinsic component of membrane; membrane; integral component of membrane; membrane part;	substrate-specific transporter activity; substrate-specific transmembrane transporter activity; transmembrane transporter activity; transporter activity;	K14258			IPR020846;	Major facilitator superfamily domain;
GH1_28_1-c16299_g1_i1_orf1	glutathione S-transferase	0.297	Down	0.00251	26.57	cytosol			protein binding; binding;	K00799	GST; glutathione S-transferase [EC:2.5.1.18]	ko00980 Metabolism of xenobiotics by cytochrome P450; ko00982 Drug metabolism - cytochrome P450; ko00480 Glutathione metabolism; ko05204 Chemical carcinogenesis; ko01524 Platinum drug resistance;	IPR004046; IPR010987; IPR012336; IPR004045;	Glutathione S-transferase, C-terminal; Glutathione S-transferase, C-terminal-like; Thioredoxin-like fold; Glutathione S-transferase, N-terminal;
CL11521Contig1_orf1	peritrophin-44-like protein	0.438	Down	0.0113	25.973	mitochondria	glucosamine-containing compound metabolic process; metabolic process; chitin metabolic process; carbohydrate derivative metabolic process; nitrogen compound metabolic process; amino sugar metabolic process; macromolecule metabolic process; aminoglycan metabolic process; organonitrogen compound metabolic process; organic substance metabolic process;	extracellular region;	chitin binding; carbohydrate derivative binding; binding;				IPR002557;	Chitin binding domain;
CL10591Contig1_orf1	Gamma-crystallin A	0.653	Down	8.12e-07	28.483	extracellular							IPR011024;	Gamma-crystallin-related;
CL742Contig6_orf1	"Dystroglycan, partial"	1.648	Up	0.00549	127.68	plasma membrane	cellular component organization; regulation of biological quality; maintenance of protein location in cell; cytoskeletal anchoring at plasma membrane; maintenance of protein location; single-organism cellular process; single-organism process; cellular localization; single-organism organelle organization; cellular macromolecule localization; single-organism localization; organelle organization; ma…	membrane; plasma membrane part; membrane part; cell part; cell periphery; macromolecular complex; cell; protein complex; dystrophin-associated glycoprotein complex; plasma membrane;	cation binding; metal ion binding; calcium ion binding; binding; ion binding;	K06265	DAG1; dystroglycan 1	ko04512 ECM-receptor interaction; ko05414 Dilated cardiomyopathy; ko05410 Hypertrophic cardiomyopathy (HCM); ko05416 Viral myocarditis; ko05412 Arrhythmogenic right ventricular cardiomyopathy (ARVC);	IPR006644; IPR015919; IPR030398; IPR013783; IPR027468;	Dystroglycan-type cadherin-like; Cadherin-like; DG-type SEA domain; Immunoglobulin-like fold; Alpha-dystroglycan domain 2;
SCL13Contig74_orf1	hypothetical protein DAPPUDRAFT_307561	1.878	Up	0.0303	229.77	cytosol			cation binding; metal ion binding; protein binding; calcium ion binding; binding; ion binding;	K04550	LRP1; low-density lipoprotein receptor-related protein 1 (alpha-2-macroglobulin receptor)	ko05144 Malaria; ko05010 Alzheimer's disease;	IPR001881; IPR000742; IPR011042;	EGF-like calcium-binding domain; EGF-like domain; Six-bladed beta-propeller, TolB-like;
CL9228Contig1_orf1	Bip	2.043	Up	1e-32	74.25	endoplasmic reticulum				K09490	HSPA5; heat shock 70kDa protein 5	ko04141 Protein processing in endoplasmic reticulum; ko05020 Prion diseases; ko04918 Thyroid hormone synthesis; ko03060 Protein export;	IPR029048; IPR029047;	Heat shock protein 70kD, C-terminal domain; Heat shock protein 70kD, peptide-binding domain;
SCL6Contig618_orf1	legumain-like	0.356	Down	3.25e-12	48.568	extracellular	proteolysis; metabolic process; macromolecule metabolic process; protein metabolic process; primary metabolic process; organic substance metabolic process;		peptidase activity; hydrolase activity; catalytic activity;	K05290	PIGK; phosphatidylinositol glycan, class K [EC:2.6.-.-]	ko01100 Metabolic pathways; ko00563 Glycosylphosphatidylinositol (GPI)-anchor biosynthesis;
CL10430Contig1_orf1	heat shock protein cognate 5	3.619	Up	2.22e-16	74.736	mitochondria	protein folding; metabolic process; cellular protein metabolic process; cellular macromolecule metabolic process; macromolecule metabolic process; protein metabolic process; primary metabolic process; cellular process; cellular metabolic process; organic substance metabolic process;		ATP binding; nucleoside phosphate binding; nucleoside binding; ion binding; protein binding; nucleotide binding; organic cyclic compound binding; heterocyclic compound binding; ribonucleoside binding; carbohydrate derivative binding; ribonucleotide binding; binding; purine ribonucleoside binding; anion binding; purine ribonucleotide binding; unfolded protein binding; adenyl ribonucleotide binding…	K04043	dnaK; molecular chaperone DnaK	ko04212 Longevity regulating pathway - worm; ko03018 RNA degradation; ko05152 Tuberculosis;	IPR029048; IPR029047;	Heat shock protein 70kD, C-terminal domain; Heat shock protein 70kD, peptide-binding domain;
GH2_16_2-c7060_g1_i2_orf1	hypothetical protein BRAFLDRAFT_131134	0.481	Down	0.000155	77.02	Golgi apparatus
CL2878Contig1_orf1	hypothetical protein LOTGIDRAFT_158016	0.524	Down	3.25e-12	58.812	extracellular	membrane lipid metabolic process; single-organism cellular process; nitrogen compound metabolic process; single-organism process; cellular lipid metabolic process; carbohydrate metabolic process; primary metabolic process; cellular metabolic process; organic substance metabolic process; metabolic process; single-organism metabolic process; sphingolipid metabolic process; cellular process; organon…		hydrolase activity, hydrolyzing O-glycosyl compounds; hydrolase activity; catalytic activity; glucosylceramidase activity; hydrolase activity, acting on glycosyl bonds;	K01201	GBA; glucosylceramidase [EC:3.2.1.45]	ko00511 Other glycan degradation; ko00600 Sphingolipid metabolism; ko01100 Metabolic pathways; ko04142 Lysosome;	IPR013780; IPR033453; IPR033452; IPR017853; IPR013781;	Glycosyl hydrolase, all-beta; Glycosyl hydrolase family 30, TIM-barrel domain; Glycosyl hydrolase family 30, beta sandwich domain; Glycoside hydrolase superfamily; Glycoside hydrolase, catalytic domain;
CL11456Contig1_orf1CTRB1_LITVA	RecName: Full=Chymotrypsin BI	0.598	Down	1.46e-08	26.484	extracellular	proteolysis; metabolic process; macromolecule metabolic process; protein metabolic process; primary metabolic process; organic substance metabolic process;		serine-type endopeptidase activity; endopeptidase activity; peptidase activity; catalytic activity; serine hydrolase activity; serine-type peptidase activity; peptidase activity, acting on L-amino acid peptides; hydrolase activity;				IPR009003; IPR001254;	Peptidase S1, PA clan; Serine proteases, trypsin domain;
CL11557Contig1_orf1	C-type lectin-like domain-containing protein PtLP	0.622	Down	5.81e-10	21.18	extracellular							IPR001304; IPR016187; IPR016186;	C-type lectin-like; C-type lectin fold; C-type lectin-like/link domain;
SCL8Contig348_orf1	uncharacterized protein LOC105336494	0.616	Down	4.49e-09	118.62	plasma membrane							IPR003609;	PAN/Apple domain;
CL8345Contig1_orf1	"aldehyde dehydrogenase, dimeric NADP-preferring isoform X2"	0.613	Down	0.000465	53.962	mitochondria	metabolic process; oxidation-reduction process; single-organism metabolic process; single-organism cellular process; single-organism process; cellular aldehyde metabolic process; cellular process; cellular metabolic process; organic substance metabolic process;		oxidoreductase activity, acting on the aldehyde or oxo group of donors, NAD or NADP as acceptor; catalytic activity; aldehyde dehydrogenase [NAD(P)+] activity; oxidoreductase activity; oxidoreductase activity, acting on the aldehyde or oxo group of donors;				IPR016161; IPR015590; IPR016162; IPR016163;	Aldehyde/histidinol dehydrogenase; Aldehyde dehydrogenase domain; Aldehyde dehydrogenase N-terminal domain; Aldehyde dehydrogenase, C-terminal;
CL9813Contig1_orf1	AGAP001435-PA	1.573	Up	1.67e-09	51.5	nuclear	metabolic process;		cation binding; metal ion binding; calcium ion binding; catalytic activity; binding; ion binding;	K03679	RRP4; exosome complex component RRP4	ko03018 RNA degradation;	IPR000868; IPR011992; IPR002048;	Isochorismatase-like; EF-hand domain pair; EF-hand domain;
CL6230Contig2_orf1	Histone H4	1.632	Up	3.38e-12	13.78	nuclear	cellular component biogenesis; cellular component organization; nucleosome organization; cellular aromatic compound metabolic process; nucleic acid-templated transcription; DNA-templated transcription, initiation; biosynthetic process; cellular metabolic process; organic substance metabolic process; metabolic process; DNA packaging; heterocycle metabolic process; nucleosome assembly; nucleobase-c…	intracellular organelle; intracellular non-membrane-bounded organelle; intracellular organelle part; macromolecular complex; intracellular part; cell; organelle part; DNA bending complex; chromosomal part; nucleosome; non-membrane-bounded organelle; intracellular membrane-bounded organelle; organelle; nucleus; chromatin; intracellular; cell part; chromosome; protein complex; membrane-bounded orga…	organic cyclic compound binding; heterocyclic compound binding; DNA binding; protein heterodimerization activity; binding; protein dimerization activity; nucleic acid binding; protein binding;	K11254	H4; histone H4	ko05034 Alcoholism; ko05322 Systemic lupus erythematosus; ko05203 Viral carcinogenesis;	IPR009072; IPR004823;	Histone-fold; TATA box binding protein associated factor (TAF);
GH1_R_2-c15630_g2_i1_orf1	C-type lectin	0.085	Down	2.51e-05	37.876	extracellular							IPR001304; IPR016187; IPR016186;	C-type lectin-like; C-type lectin fold; C-type lectin-like/link domain;
CL9009Contig1_orf1	hypothetical protein DAPPUDRAFT_218706	0.292	Down	0.00324	57.709	mitochondria	sulfur amino acid biosynthetic process; organic acid biosynthetic process; single-organism process; biosynthetic process; organonitrogen compound biosynthetic process; cellular metabolic process; sulfur compound biosynthetic process; sulfur amino acid metabolic process; organic substance metabolic process; metabolic process; cellular amino acid metabolic process; alpha-amino acid biosynthetic pro…	intracellular part; cell; cell part; intracellular; cytoplasm;	lyase activity; hydro-lyase activity; cystathionine beta-synthase activity; catalytic activity; carbon-oxygen lyase activity;	K01697	E4.2.1.22; cystathionine beta-synthase [EC:4.2.1.22]	ko00270 Cysteine and methionine metabolism; ko01130 Biosynthesis of antibiotics; ko00260 Glycine, serine and threonine metabolism; ko01230 Biosynthesis of amino acids; ko01100 Metabolic pathways;	IPR001926; IPR000644;	Tryptophan synthase beta subunit-like PLP-dependent enzyme; CBS domain;
CL10305Contig1_orf1	proteasome subunit beta type-1	0.107	Down	0.0148	30.879	nuclear	proteolysis involved in cellular protein catabolic process; cellular macromolecule catabolic process; cellular protein catabolic process; cellular protein metabolic process; primary metabolic process; cellular metabolic process; organic substance metabolic process; organic substance catabolic process; metabolic process; protein catabolic process; macromolecule catabolic process; cellular macromol…	proteasome complex; cell part; intracellular; proteasome core complex; macromolecular complex; intracellular part; protein complex; cell;	endopeptidase activity; threonine-type endopeptidase activity; peptidase activity; threonine-type peptidase activity; catalytic activity; peptidase activity, acting on L-amino acid peptides; hydrolase activity;	K02732	PSMB1; 20S proteasome subunit beta 6 [EC:3.4.25.1]	ko03050 Proteasome;	IPR029055;	Nucleophile aminohydrolases, N-terminal;
GH2_28_2-c13739_g2_i1_orf1	chymotrypsin	0.084	Down	0.000136	7.6965	cytosol	proteolysis; metabolic process; macromolecule metabolic process; protein metabolic process; primary metabolic process; organic substance metabolic process;		serine-type endopeptidase activity; endopeptidase activity; peptidase activity; catalytic activity; serine hydrolase activity; serine-type peptidase activity; peptidase activity, acting on L-amino acid peptides; hydrolase activity;				IPR009003; IPR001254;	Peptidase S1, PA clan; Serine proteases, trypsin domain;
CL10604Contig1_orf1	peritrophin-44-like protein	0.256	Down	3.04e-06	30.958	extracellular	glucosamine-containing compound metabolic process; metabolic process; chitin metabolic process; carbohydrate derivative metabolic process; nitrogen compound metabolic process; amino sugar metabolic process; macromolecule metabolic process; aminoglycan metabolic process; organonitrogen compound metabolic process; organic substance metabolic process;	extracellular region;	chitin binding; carbohydrate derivative binding; binding;				IPR002557;	Chitin binding domain;
SCL5Contig315_orf1	glutathione S-transferase	0.628	Down	5.24e-11	29.125	cytosol			protein binding; binding;				IPR010987; IPR004046; IPR012336; IPR004045;	Glutathione S-transferase, C-terminal-like; Glutathione S-transferase, C-terminal; Thioredoxin-like fold; Glutathione S-transferase, N-terminal;
GH2_16_2-c24931_g1_i1_orf1	Aldo-keto reductase family 1 member B10	0.487	Down	8.03e-06	37.331	cytosol	single-organism process; metabolic process; oxidation-reduction process; single-organism metabolic process;		catalytic activity; oxidoreductase activity;	K00011	E1.1.1.21; aldehyde reductase [EC:1.1.1.21]	ko00051 Fructose and mannose metabolism; ko00052 Galactose metabolism; ko00561 Glycerolipid metabolism; ko01100 Metabolic pathways; ko00040 Pentose and glucuronate interconversions;	IPR023210;	NADP-dependent oxidoreductase domain;
GH2_16_2-c26676_g1_i2_orf1	glycine N-acyltransferase-like isoform X2	0.525	Down	2.1e-07	37.089	nuclear			transferase activity, transferring acyl groups; transferase activity, transferring acyl groups other than amino-acyl groups; catalytic activity; transferase activity;				IPR013653; IPR016181;	FR47-like; Acyl-CoA N-acyltransferase;
CL4494Contig1_orf1	hypothetical protein BRAFLDRAFT_197365	0.403	Down	0.00203	101.59	plasma membrane
CL9772Contig1_orf1	destabilase I	0.382	Down	6.87e-05	15.037	extracellular			lysozyme activity; hydrolase activity, hydrolyzing O-glycosyl compounds; hydrolase activity; catalytic activity; hydrolase activity, acting on glycosyl bonds;
CL9894Contig1_orf1	glutathione S transferase D1	0.557	Down	2.79e-08	26.789	mitochondria	metabolic process;		glutathione transferase activity; transferase activity, transferring alkyl or aryl (other than methyl) groups; protein binding; catalytic activity; transferase activity; binding;				IPR010987; IPR004046; IPR012336; IPR004045;	Glutathione S-transferase, C-terminal-like; Glutathione S-transferase, C-terminal; Thioredoxin-like fold; Glutathione S-transferase, N-terminal;
CL1062Contig1_orf1	hypothetical protein DAPPUDRAFT_328375	0.569	Down	0.000464	44.719	extracellular							IPR000716;	Thyroglobulin type-1;
SCL12Contig31_orf1	lectin D	0.513	Down	1.25e-09	19.155	extracellular							IPR001304; IPR016187; IPR016186;	C-type lectin-like; C-type lectin fold; C-type lectin-like/link domain;
CL10845Contig1_orf1	lectin 3	0.419	Down	3.25e-12	36.904	extracellular							IPR001304; IPR016187; IPR016186;	C-type lectin-like; C-type lectin fold; C-type lectin-like/link domain;
CL11717Contig1_orf1	estradiol 17-beta-dehydrogenase 8 isoform X1	0.548	Down	1.4e-10	28.781	extracellular				K13370	HSD17B8; 17beta-estradiol 17-dehydrogenase / 3alpha(17beta)-hydroxysteroid dehydrogenase (NAD+) [EC:1.1.1.62 1.1.1.239]	ko01100 Metabolic pathways; ko00140 Steroid hormone biosynthesis;	IPR016040;	NAD(P)-binding domain;
GH2_16_1-c23875_g1_i3_orf1	"long-chain specific acyl-CoA dehydrogenase, mitochondrial-like"	0.562	Down	1.43e-09	45.647	cytosol	single-organism process; metabolic process; oxidation-reduction process; single-organism metabolic process;		nucleoside phosphate binding; flavin adenine dinucleotide binding; ion binding; nucleotide binding; cofactor binding; oxidoreductase activity; oxidoreductase activity, acting on the CH-CH group of donors; heterocyclic compound binding; organic cyclic compound binding; catalytic activity; binding; anion binding; acyl-CoA dehydrogenase activity; coenzyme binding; small molecule binding;				IPR009100; IPR013786; IPR006091; IPR009075;	Acyl-CoA dehydrogenase/oxidase, N-terminal and middle domain; Acyl-CoA dehydrogenase/oxidase, N-terminal; Acyl-CoA oxidase/dehydrogenase, central domain; Acyl-CoA dehydrogenase/oxidase C-terminal;
CL4715Contig4_orf1	estradiol 17-beta-dehydrogenase 8	0.267	Down	4.55e-07	28.953	extracellular			catalytic activity; oxidoreductase activity;	K13370	HSD17B8; 17beta-estradiol 17-dehydrogenase / 3alpha(17beta)-hydroxysteroid dehydrogenase (NAD+) [EC:1.1.1.62 1.1.1.239]	ko01100 Metabolic pathways; ko00140 Steroid hormone biosynthesis;	IPR016040;	NAD(P)-binding domain;
SCL4Contig706_orf1	"aldehyde dehydrogenase, dimeric NADP-preferring isoform X1"	0.485	Down	6.49e-06	56.654	cytosol	metabolic process; oxidation-reduction process; single-organism metabolic process; single-organism cellular process; single-organism process; cellular aldehyde metabolic process; cellular process; cellular metabolic process; organic substance metabolic process;		oxidoreductase activity, acting on the aldehyde or oxo group of donors, NAD or NADP as acceptor; catalytic activity; aldehyde dehydrogenase [NAD(P)+] activity; oxidoreductase activity; oxidoreductase activity, acting on the aldehyde or oxo group of donors;	K00128	ALDH; aldehyde dehydrogenase (NAD+) [EC:1.2.1.3]	ko01130 Biosynthesis of antibiotics; ko00561 Glycerolipid metabolism; ko00053 Ascorbate and aldarate metabolism; ko00040 Pentose and glucuronate interconversions; ko00981 Insect hormone biosynthesis; ko00903 Limonene and pinene degradation; ko00380 Tryptophan metabolism; ko00330 Arginine and proline metabolism; ko00010 Glycolysis / Gluconeogenesis; ko00625 Chloroalkane and chloroalkene degradatio…	IPR016161; IPR015590; IPR016162; IPR016163;	Aldehyde/histidinol dehydrogenase; Aldehyde dehydrogenase domain; Aldehyde dehydrogenase N-terminal domain; Aldehyde dehydrogenase, C-terminal;
CL6023Contig1_orf1	putative 60S ribosomal protein L13a	0.628	Down	0.00219	24.148	cytosol	cellular protein metabolic process; biosynthetic process; primary metabolic process; cellular metabolic process; organic substance biosynthetic process; cellular biosynthetic process; organic substance metabolic process; metabolic process; cellular macromolecule biosynthetic process; cellular macromolecule metabolic process; gene expression; macromolecule metabolic process; protein metabolic proc…	ribosome; intracellular organelle; intracellular non-membrane-bounded organelle; intracellular organelle part; cytoplasm; macromolecular complex; intracellular part; cell; organelle part; non-membrane-bounded organelle; organelle; large ribosomal subunit; intracellular; cell part; ribosomal subunit; ribonucleoprotein complex; cytoplasmic part;	structural constituent of ribosome; structural molecule activity;	K02872	RP-L13Ae; large subunit ribosomal protein L13Ae	ko03010 Ribosome;
SCL6Contig586_orf1	programmed cell death protein 6 isoform X2	0.615	Down	0.000181	20.758	cytosol			cation binding; metal ion binding; calcium ion binding; binding; ion binding;				IPR011992; IPR002048;	EF-hand domain pair; EF-hand domain;
SCL1Contig877_orf1	hypothetical protein DAPPUDRAFT_307838	0.27	Down	4.15e-13	165.91	plasma membrane	proteolysis; metabolic process; macromolecule metabolic process; protein metabolic process; primary metabolic process; organic substance metabolic process;	membrane;	peptidyl-dipeptidase activity; peptidase activity; exopeptidase activity; catalytic activity; peptidase activity, acting on L-amino acid peptides; hydrolase activity; metallopeptidase activity;	K01283	ACE; peptidyl-dipeptidase A [EC:3.4.15.1]	ko05410 Hypertrophic cardiomyopathy (HCM); ko05142 Chagas disease (American trypanosomiasis); ko04614 Renin-angiotensin system; ko04924 Renin secretion;
CL4097Contig2_orf1	"hydroxyacylglutathione hydrolase, mitochondrial isoform X1"	0.503	Down	0.00742	35.844	mitochondria	lactate metabolic process; methylglyoxal catabolic process; organic hydroxy compound metabolic process; ketone catabolic process; single-organism catabolic process; small molecule metabolic process; single-organism cellular process; cellular aldehyde metabolic process; single-organism process; small molecule catabolic process; cellular metabolic process; organic substance metabolic process; organ…		hydrolase activity; hydroxyacylglutathione hydrolase activity; thiolester hydrolase activity; catalytic activity; hydrolase activity, acting on ester bonds;	K01069	E3.1.2.6; hydroxyacylglutathione hydrolase [EC:3.1.2.6]	ko00620 Pyruvate metabolism;	IPR001279; IPR032282;	Metallo-beta-lactamase; Hydroxyacylglutathione hydrolase, C-terminal domain;
CL5336Contig1_orf1	putative serine proteinase inhibitor	1.73	Up	0.000115	55.74	mitochondria							IPR023796;	Serpin domain;
CL23477Contig1_orf1	projectin	2.097	Up	0.0398	12.811	cytosol			protein binding; binding;				IPR013783; IPR003961;	Immunoglobulin-like fold; Fibronectin type III;
CL8308Contig1_orf1	hypothetical protein DAPPUDRAFT_313254	0.59	Down	3.25e-12	149.8	cytosol	single-organism process; metabolic process; oxidation-reduction process; single-organism metabolic process;		2 iron, 2 sulfur cluster binding; nucleoside phosphate binding; iron ion binding; flavin adenine dinucleotide binding; ion binding; nucleotide binding; cofactor binding; oxidoreductase activity; oxidoreductase activity, acting on CH-OH group of donors; electron carrier activity; heterocyclic compound binding; organic cyclic compound binding; transition metal ion binding; catalytic activity; iron-…	K00106	XDH; xanthine dehydrogenase/oxidase [EC:1.17.1.4 1.17.3.2]	ko04146 Peroxisome; ko00230 Purine metabolism; ko01120 Microbial metabolism in diverse environments; ko01110 Biosynthesis of secondary metabolites; ko00983 Drug metabolism - other enzymes; ko01100 Metabolic pathways; ko00232 Caffeine metabolism;	IPR001041; IPR002346; IPR012675; IPR002888; IPR016166; IPR005107; IPR016169; IPR000674; IPR008274;	2Fe-2S ferredoxin-type iron-sulfur binding domain; Molybdopterin dehydrogenase, FAD-binding; Beta-grasp domain; [2Fe-2S]-binding; FAD-binding, type 2; CO dehydrogenase flavoprotein, C-terminal; CO dehydrogenase flavoprotein-like, FAD-binding, subdomain 2; Aldehyde oxidase/xanthine dehydrogenase, a/b hammerhead; Aldehyde oxidase/xanthine dehydrogenase, molybdopterin binding;
CL895Contig6_orf1	arylsulfatase B	1.755	Up	9.82e-05	68.341	Golgi apparatus	metabolic process;		hydrolase activity; sulfuric ester hydrolase activity; catalytic activity; hydrolase activity, acting on ester bonds;				IPR017849; IPR017850; IPR000917;	Alkaline phosphatase-like, alpha/beta/alpha; Alkaline-phosphatase-like, core domain; Sulfatase, N-terminal;
CL602Contig5_orf1	triacylglycerol lipase	0.613	Down	0.000721	47.663	extracellular	single-organism process; metabolic process; primary metabolic process; single-organism metabolic process; lipid metabolic process; organic substance metabolic process;		hydrolase activity; catalytic activity; hydrolase activity, acting on ester bonds;	K01052	LIPA; lysosomal acid lipase/cholesteryl ester hydrolase [EC:3.1.1.13]	ko00100 Steroid biosynthesis; ko04142 Lysosome;	IPR006693; IPR029058; IPR000073;	Partial AB-hydrolase lipase domain; Alpha/Beta hydrolase fold; Alpha/beta hydrolase fold-1;
SCL11Contig238_orf1	metallothionein	2.636	Up	4.44e-16	6.5457	extracellular			metal ion binding; cation binding; binding; ion binding;				IPR017854;	Metallothionein domain;
CL477Contig3_orf1	"Collagen alpha-2(I) chain, partial"	2.793	Up	1.17e-06	139.8	nuclear			extracellular matrix structural constituent; structural molecule activity;	K19719	COL2A; collagen, type II, alpha	ko04512 ECM-receptor interaction; ko04510 Focal adhesion; ko04974 Protein digestion and absorption; ko04151 PI3K-Akt signaling pathway;	IPR000885;	Fibrillar collagen, C-terminal;
CL8564Contig1_orf1	Selenium-binding protein 1-A	2.107	Up	1e-32	56.221	nuclear			protein binding; selenium binding; binding;	K17285			IPR015943; IPR011042;	WD40/YVTN repeat-like-containing domain; Six-bladed beta-propeller, TolB-like;
CL3228Contig2_orf1	"hypothetical protein DAPPUDRAFT_49503, partial"	1.654	Up	0.0369	76.142	cytosol	single-organism process; metabolic process; oxidation-reduction process; single-organism metabolic process;		transition metal ion binding; catalytic activity; binding; ion binding; metal ion binding; cation binding; copper ion binding; oxidoreductase activity;				IPR008972; IPR011706; IPR011707; IPR001117;	Cupredoxin; Multicopper oxidase, type 2; Multicopper oxidase, type 3; Multicopper oxidase, type 1;
GH2_R_1-c16962_g2_i2_orf1	hypothetical protein CAPTEDRAFT_177589	2.208	Up	4.17e-10	47.609	cytosol	sulfur amino acid biosynthetic process; organic acid biosynthetic process; aspartate family amino acid metabolic process; single-organism process; biosynthetic process; organonitrogen compound biosynthetic process; cellular metabolic process; sulfur compound biosynthetic process; sulfur amino acid metabolic process; methionine biosynthetic process; organic substance metabolic process; metabolic p…	intracellular part; cell; cell part; intracellular; cytoplasm;	methyltransferase activity; transition metal ion binding; catalytic activity; binding; S-methyltransferase activity; ion binding; metal ion binding; cation binding; transferase activity, transferring one-carbon groups; zinc ion binding; betaine-homocysteine S-methyltransferase activity; transferase activity;	K00544	BHMT; betaine-homocysteine S-methyltransferase [EC:2.1.1.5]	ko00270 Cysteine and methionine metabolism; ko00260 Glycine, serine and threonine metabolism; ko01100 Metabolic pathways;	IPR003726;	Homocysteine-binding domain;
CL823Contig3_orf1	lectin D	0.376	Down	0.00102	23.174	mitochondria							IPR001304; IPR016187; IPR016186;	C-type lectin-like; C-type lectin fold; C-type lectin-like/link domain;
GH1_16_1-c20867_g1_i1_orf1	acid sphingomyelinase-like phosphodiesterase 3b	0.364	Down	0.00033	56.226	mitochondria	sphingomyelin catabolic process; organic hydroxy compound metabolic process; organophosphate catabolic process; membrane lipid metabolic process; alcohol metabolic process; ammonium ion metabolic process; single-organism process; cellular lipid metabolic process; alcohol catabolic process; cellular metabolic process; phosphate-containing compound metabolic process; organic substance metabolic pro…	extracellular space; extracellular region part; extracellular region;	phospholipase activity; phosphoric diester hydrolase activity; hydrolase activity; sphingomyelin phosphodiesterase activity; lipase activity; phosphoric ester hydrolase activity; catalytic activity; hydrolase activity, acting on ester bonds;	K01128			IPR029052; IPR004843;	Metallo-dependent phosphatase-like; Calcineurin-like phosphoesterase domain, ApaH type;
CL11054Contig1_orf1	hypothetical protein DAPPUDRAFT_308200	5.693	Up	0.000169	48.913	extracellular
CL6074Contig2_orf1	carboxylesterase	0.547	Down	0.00815	70.237	plasma membrane	metabolic process;		hydrolase activity; catalytic activity;				IPR029058; IPR002018;	Alpha/Beta hydrolase fold; Carboxylesterase, type B;
GH2_28_2-c23019_g1_i1_orf1	"chymotrypsin, partial"	0.609	Down	0.00263	4.1965	extracellular							IPR009003;	Peptidase S1, PA clan;
CL7104Contig1_orf1	prostatic acid phosphatase-like	1.713	Up	6.1e-05	48.898	endoplasmic reticulum			hydrolase activity; acid phosphatase activity; catalytic activity; phosphoric ester hydrolase activity; phosphatase activity; hydrolase activity, acting on ester bonds;	K14410	ACP2; lysosomal acid phosphatase [EC:3.1.3.2]	ko04142 Lysosome;
CL4836Contig1_orf1	amylase	0.412	Down	1e-32	79.478	extracellular	metabolic process; carbohydrate metabolic process; primary metabolic process; organic substance metabolic process;		cation binding; catalytic activity; binding; ion binding;				IPR013780; IPR031319; IPR017853; IPR006048; IPR013781; IPR006047;	Glycosyl hydrolase, all-beta; Alpha-amylase, C-terminal domain; Glycoside hydrolase superfamily; Alpha-amylase/branching enzyme, C-terminal all beta; Glycoside hydrolase, catalytic domain; Glycosyl hydrolase, family 13, catalytic domain;
CL5801Contig1_orf1	flavin reductase (NADPH)-like isoform X4	0.318	Down	3.25e-12	25.537	cytosol							IPR016040;	NAD(P)-binding domain;
CL6592Contig2_orf1	GH5 family protein GH5A	0.464	Down	1.82e-07	42.282	mitochondria	metabolic process; carbohydrate metabolic process; primary metabolic process; organic substance metabolic process;		hydrolase activity, hydrolyzing O-glycosyl compounds; hydrolase activity; catalytic activity; hydrolase activity, acting on glycosyl bonds;				IPR017853; IPR001547; IPR013781;	Glycoside hydrolase superfamily; Glycoside hydrolase, family 5; Glycoside hydrolase, catalytic domain;
GH2_16_2-c9691_g1_i1_orf1	"histone 3, partial"	2.016	Up	9.4e-07	7.9561	nuclear		intracellular organelle; intracellular non-membrane-bounded organelle; intracellular organelle part; macromolecular complex; intracellular part; cell; organelle part; DNA bending complex; chromosomal part; nucleosome; non-membrane-bounded organelle; organelle; chromatin; cell part; intracellular; chromosome; protein complex; protein-DNA complex; DNA packaging complex;	organic cyclic compound binding; heterocyclic compound binding; DNA binding; protein heterodimerization activity; binding; protein dimerization activity; nucleic acid binding; protein binding;	K11253	H3; histone H3	ko05034 Alcoholism; ko05322 Systemic lupus erythematosus; ko05202 Transcriptional misregulation in cancer;	IPR009072; IPR007125;	Histone-fold; Histone H2A/H2B/H3;
SCL1Contig2234_orf2	C-type lectin-1	0.335	Down	2.19e-10	19.9	extracellular							IPR001304; IPR016187; IPR016186;	C-type lectin-like; C-type lectin fold; C-type lectin-like/link domain;
SCL1Contig1363_orf1	vitelline membrane outer layer 1-like protein	0.613	Down	9.77e-13	27.301	extracellular
SCL19Contig12_orf1	ferritin	0.385	Down	3.25e-12	24.255	mitochondria	cellular iron ion homeostasis; regulation of biological quality; transition metal ion homeostasis; ion homeostasis; cellular cation homeostasis; inorganic ion homeostasis; single-organism cellular process; cellular homeostasis; iron ion homeostasis; single-organism process; cellular chemical homeostasis; cellular transition metal ion homeostasis; homeostatic process; cation homeostasis; cellular …		cation binding; metal ion binding; iron ion binding; ferric iron binding; transition metal ion binding; binding; ion binding;	K00522	FTH1; ferritin heavy chain [EC:1.16.3.2]	ko04978 Mineral absorption;	IPR012347; IPR009040; IPR009078; IPR008331;	Ferritin-related; Ferritin-like diiron domain; Ferritin-like superfamily; Ferritin/DPS protein domain;
CL10311Contig1_orf1	intracellular fatty acid binding protein	2.518	Up	3.3e-05	17.632	mitochondria	transport; localization; establishment of localization;		lipid binding; binding; transporter activity;	K08756	FABP7; fatty acid-binding protein 7, brain	ko03320 PPAR signaling pathway;	IPR000463; IPR000566; IPR012674; IPR011038;	Cytosolic fatty-acid binding; Lipocalin/cytosolic fatty-acid binding domain; Calycin; Calycin-like;
GH2_16_1-c15035_g1_i1_orf1	metallothionein	4.302	Up	1.34e-09	7.3198	extracellular			metal ion binding; cation binding; binding; ion binding;				IPR017854;	Metallothionein domain;
CL409Contig2_orf1	"Oligopeptide transporter 1, partial"	2.207	Up	0.000316	84.542	plasma membrane	transport; single-organism localization; single-organism process; organic substance transport; oligopeptide transport; amide transport; localization; peptide transport; nitrogen compound transport; single-organism transport; establishment of localization;	membrane;	transporter activity;	K14206	SLC15A1; solute carrier family 15 (oligopeptide transporter), member 1	ko04974 Protein digestion and absorption;	IPR020846;	Major facilitator superfamily domain;
CL12Contig11_orf1	hypothetical protein DAPPUDRAFT_333758	0.459	Down	0.000499	122.29	nuclear	single-organism carbohydrate metabolic process; metabolic process; single-organism metabolic process; monosaccharide metabolic process; single-organism process; mannose metabolic process; primary metabolic process; carbohydrate metabolic process; organic substance metabolic process; hexose metabolic process;		mannosidase activity; transition metal ion binding; catalytic activity; binding; ion binding; alpha-mannosidase activity; hydrolase activity, acting on glycosyl bonds; cation binding; metal ion binding; hydrolase activity, hydrolyzing O-glycosyl compounds; carbohydrate binding; hydrolase activity; zinc ion binding;	K01191	E3.2.1.24; alpha-mannosidase [EC:3.2.1.24]	ko00511 Other glycan degradation;	IPR011013; IPR027291; IPR011330; IPR028995; IPR000602; IPR011682; IPR015341;	Galactose mutarotase-like domain; Glycoside hydrolase 38/57, N-terminal domain; Glycoside hydrolase/deacetylase, beta/alpha-barrel; Glycoside hydrolase families 57/38, central domain; Glycoside hydrolase family 38, N-terminal domain; Glycosyl hydrolase family 38, C-terminal; Glycoside hydrolase family 38, central domain;
CL1800Contig2_orf1	palmitoyl-protein thioesterase 1	0.623	Down	9.58e-11	35.544	mitochondria			palmitoyl hydrolase activity; hydrolase activity; catalytic activity;	K01074	PPT; palmitoyl-protein thioesterase [EC:3.1.2.22]	ko01212 Fatty acid metabolism; ko01100 Metabolic pathways; ko04142 Lysosome; ko00062 Fatty acid elongation;	IPR029058;	Alpha/Beta hydrolase fold;
CL11795Contig1_orf1	gamma-interferon-inducible lysosomal thiol reductase	0.304	Down	4.19e-13	24.929	extracellular				K08059	IFI30; interferon, gamma-inducible protein 30	ko04612 Antigen processing and presentation;
GH1_R_1-c11692_g1_i1_orf1	"hypothetical protein YQE_05568, partial"	0.573	Down	6.84e-09	45.05	mitochondria							IPR003033; IPR016040;	SCP2 sterol-binding domain; NAD(P)-binding domain;
SCL2Contig806_orf1	peritrophin-44-like protein	0.622	Down	0.0164	25.295	extracellular, plasma membrane	glucosamine-containing compound metabolic process; metabolic process; chitin metabolic process; carbohydrate derivative metabolic process; nitrogen compound metabolic process; amino sugar metabolic process; macromolecule metabolic process; aminoglycan metabolic process; organonitrogen compound metabolic process; organic substance metabolic process;	extracellular region;	chitin binding; carbohydrate derivative binding; binding;				IPR002557;	Chitin binding domain;
CL2967Contig2_orf1	dehydrogenase/reductase SDR family member 11	0.609	Down	0.00157	27.397	extracellular			catalytic activity; oxidoreductase activity;	K15890	FOHSDR; NADP+-dependent farnesol dehydrogenase [EC:1.1.1.216]	ko01130 Biosynthesis of antibiotics; ko00981 Insect hormone biosynthesis; ko00900 Terpenoid backbone biosynthesis;	IPR016040;	NAD(P)-binding domain;
CL5929Contig1_orf1LUCB_OPLGR	RecName: Full=Oplophorus-luciferin 2-monooxygenase non-catalytic subunit	0.439	Down	1.11e-06	39.577	extracellular			protein binding; binding;				IPR032675;	Leucine-rich repeat domain, L domain-like;
CL8184Contig1_orf1	peritrophin	0.486	Down	5.2e-05	13.476	extracellular	glucosamine-containing compound metabolic process; metabolic process; chitin metabolic process; carbohydrate derivative metabolic process; nitrogen compound metabolic process; amino sugar metabolic process; macromolecule metabolic process; aminoglycan metabolic process; organonitrogen compound metabolic process; organic substance metabolic process;	extracellular region;	chitin binding; carbohydrate derivative binding; binding;				IPR002557;	Chitin binding domain;
CL25563Contig1_orf1	Transforming growth factor-beta-induced protein ig-h3	3.861	Up	1.12e-05	19.365	cytosol				K19519			IPR000782;	FAS1 domain;
CL11289Contig1_orf1	tropinone reductase 2-like	4.765	Up	0.0065	28.789	mitochondria			catalytic activity; oxidoreductase activity;				IPR016040;	NAD(P)-binding domain;
CL9159Contig1_orf1	lectin	3.696	Up	1.2e-05	19.775	extracellular							IPR001304; IPR016187; IPR016186;	C-type lectin-like; C-type lectin fold; C-type lectin-like/link domain;
SCL1Contig122_orf2	cytochrome P450 2D27-like isoform X1	5.161	Up	0.00723	24.657	cytosol, nuclear	single-organism process; metabolic process; oxidation-reduction process; single-organism metabolic process;		organic cyclic compound binding; heterocyclic compound binding; heme binding; iron ion binding; transition metal ion binding; catalytic activity; binding; ion binding; cation binding; metal ion binding; oxidoreductase activity, acting on paired donors, with incorporation or reduction of molecular oxygen; tetrapyrrole binding; oxidoreductase activity;
GH2_16_1-c39782_g1_i1_orf1	hypothetical protein DAPPUDRAFT_315775	4.166	Up	6.07e-05	7.6214	extracellular			cation binding; metal ion binding; protein binding; calcium ion binding; binding; ion binding;				IPR001881; IPR000742;	EGF-like calcium-binding domain; EGF-like domain;
GH2_28_2-c20309_g1_i1_orf1	hypothetical protein TcasGA2_TC000836	5.197	Up	7.58e-06	7.826	extracellular							IPR017878; IPR026823;	TB domain; Complement Clr-like EGF domain;
CL6642Contig1_orf1	collagen alpha-1(XXVI) chain isoform X1	3.577	Up	0.000717	97.972	cytosol			protein binding; binding;				IPR011489;	EMI domain;
GH1_28_2-gc17782_g1_i1_orf1	"lectin, mannose-binding, 1"	3.303	Up	2.5e-06	56.983	endoplasmic reticulum		membrane;		K10080	LMAN1; lectin, mannose-binding 1	ko04141 Protein processing in endoplasmic reticulum;	IPR005052; IPR013320;	Legume-like lectin; Concanavalin A-like lectin/glucanase domain;
CL4802Contig3_orf1	Xaa-Pro aminopeptidase 1	1.834	Up	0.00206	71.092	mitochondria			peptidase activity; exopeptidase activity; catalytic activity; metalloaminopeptidase activity; metalloexopeptidase activity; peptidase activity, acting on L-amino acid peptides; aminopeptidase activity; hydrolase activity; metallopeptidase activity;	K01262			IPR000994; IPR029149; IPR033740; IPR028980; IPR032416; IPR000587;	Peptidase M24; Creatinase/Aminopeptidase P/Spt16, N-terminal; Aminopeptidase P; Creatinase/Aminopeptidase P, N-terminal; Peptidase M24, C-terminal domain; Creatinase, N-terminal;
GH2_R_2-c25379_g1_i1_orf1	ribosomal protein rps21	3.189	Up	0.00851	10.458	cytosol	cellular protein metabolic process; biosynthetic process; primary metabolic process; cellular metabolic process; organic substance biosynthetic process; cellular biosynthetic process; organic substance metabolic process; metabolic process; cellular macromolecule biosynthetic process; cellular macromolecule metabolic process; gene expression; macromolecule metabolic process; protein metabolic proc…	ribosome; organelle; intracellular organelle; intracellular non-membrane-bounded organelle; cell part; intracellular; cytoplasm; macromolecular complex; intracellular part; cell; ribonucleoprotein complex; cytoplasmic part; non-membrane-bounded organelle;	structural constituent of ribosome; structural molecule activity;	K02971	RP-S21e; small subunit ribosomal protein S21e	ko03010 Ribosome;
CL24109Contig1_orf1	multiple EGF-like-domains 6 isoform X1	1.917	Up	0.0451	11.645	extracellular			cation binding; metal ion binding; protein binding; calcium ion binding; binding; ion binding;				IPR001881; IPR000742;	EGF-like calcium-binding domain; EGF-like domain;
CL2524Contig1_orf1	"FERM domain and Band 4.1, C-terminal domain and Pleckstrin homology-like domain and FERM/acyl-CoA-binding protein, 3-helical bundle domain and FERM, N-terminal domain and FERM, C-terminal PH-like domain and FERM central domain and Band 4.1 domain and Band 4.1 family-containing protein"	2.311	Up	6.27e-05	95.817	cytosol, nuclear
CL4295Contig1_orf1	"Agmatinase, mitochondrial"	1.536	Up	0.0126	41.619	cytoskeleton			catalytic activity; binding; hydrolase activity, acting on carbon-nitrogen (but not peptide) bonds, in linear amidines; ion binding; cation binding; metal ion binding; hydrolase activity; hydrolase activity, acting on carbon-nitrogen (but not peptide) bonds;	K01476	E3.5.3.1; arginase [EC:3.5.3.1]	ko01130 Biosynthesis of antibiotics; ko00220 Arginine biosynthesis; ko00330 Arginine and proline metabolism; ko01110 Biosynthesis of secondary metabolites; ko01230 Biosynthesis of amino acids; ko01100 Metabolic pathways; ko05146 Amoebiasis;	IPR023696;	Ureohydrolase domain;
CL7648Contig1_orf1	"sarcosine dehydrogenase, mitochondrial"	2.595	Up	2.06e-09	100.37	mitochondria	single-organism process; metabolic process; oxidation-reduction process; single-organism metabolic process;		protein binding; catalytic activity; binding; oxidoreductase activity;	K00314	SARDH; sarcosine dehydrogenase [EC:1.5.8.3]	ko00260 Glycine, serine and threonine metabolism; ko01100 Metabolic pathways;	IPR029043; IPR032503; IPR006076; IPR013977; IPR006222; IPR027266; IPR023753;	Glycine cleavage T-protein/YgfZ, C-terminal domain; FAD dependent oxidoreductase, central domain; FAD dependent oxidoreductase; Glycine cleavage T-protein, C-terminal barrel domain; Glycine cleavage T-protein-like, N-terminal; GTP-binding protein TrmE/Glycine cleavage system T protein, domain 1; FAD/NAD(P)-binding domain;
CL19510Contig1_orf1	10-formyltetrahydrofolate dehydrogenase	2.872	Up	1e-32	98.962	cytosol	dicarboxylic acid metabolic process; alpha-amino acid catabolic process; cellular aromatic compound metabolic process; 10-formyltetrahydrofolate catabolic process; single-organism process; biosynthetic process; cellular metabolic process; organic substance metabolic process; cellular nitrogen compound catabolic process; metabolic process; dicarboxylic acid catabolic process; cellular amino acid m…	intracellular part; cell; cell part; intracellular; cytoplasm;	oxidoreductase activity, acting on the aldehyde or oxo group of donors, NAD or NADP as acceptor; oxidoreductase activity, acting on the CH-NH group of donors; oxidoreductase activity, acting on the CH-NH group of donors, NAD or NADP as acceptor; catalytic activity; oxidoreductase activity, acting on the aldehyde or oxo group of donors; transferase activity, transferring one-carbon groups; formylt…	K00289	E1.5.1.6; formyltetrahydrofolate dehydrogenase [EC:1.5.1.6]	ko00670 One carbon pool by folate;	IPR005793; IPR016161; IPR015590; IPR016162; IPR009081; IPR016163; IPR002376; IPR011034;	Formyl transferase, C-terminal; Aldehyde/histidinol dehydrogenase; Aldehyde dehydrogenase domain; Aldehyde dehydrogenase N-terminal domain; Phosphopantetheine binding ACP domain; Aldehyde dehydrogenase, C-terminal; Formyl transferase, N-terminal; Formyl transferase, C-terminal-like;
CL9404Contig1_orf1	ribosomal protein L8	2.69	Up	0.00371	33.151	cytosol	cellular protein metabolic process; biosynthetic process; primary metabolic process; cellular metabolic process; organic substance biosynthetic process; cellular biosynthetic process; organic substance metabolic process; metabolic process; cellular macromolecule biosynthetic process; cellular macromolecule metabolic process; gene expression; macromolecule metabolic process; protein metabolic proc…	ribosome; organelle; intracellular organelle; intracellular non-membrane-bounded organelle; cell part; intracellular; cytoplasm; macromolecular complex; intracellular part; cell; ribonucleoprotein complex; cytoplasmic part; non-membrane-bounded organelle;	structural constituent of ribosome; structural molecule activity;	K02938	RP-L8e; large subunit ribosomal protein L8e	ko03010 Ribosome;	IPR008991; IPR012340; IPR022669; IPR022666; IPR014726; IPR014722;	Translation protein SH3-like domain; Nucleic acid-binding, OB-fold; Ribosomal protein L2, C-terminal; Ribosomal Proteins L2, RNA binding domain; Ribosomal protein L2, domain 3; Ribosomal protein L2 domain 2;
CL4240Contig2_orf1	hypothetical protein DAPPUDRAFT_304354	1.512	Up	0.00605	50.082	cytosol	single-organism process; metabolic process; oxidation-reduction process; single-organism metabolic process;		catalytic activity; oxidoreductase activity;				IPR005097; IPR016040;	Saccharopine dehydrogenase, NADP binding domain; NAD(P)-binding domain;
CL23275Contig1_orf1	Zn-finger in Ran binding protein and others domain containing protein	2.063	Up	0.00019	16.53	extracellular			cation binding; metal ion binding; zinc ion binding; transition metal ion binding; binding; ion binding;	K11294	NCL; nucleolin	ko05130 Pathogenic Escherichia coli infection;	IPR001876;	Zinc finger, RanBP2-type;
CL5049Contig2_orf1	FGGY carbohydrate kinase domain-containing protein	1.928	Up	0.000894	58.482	cytosol	metabolic process; carbohydrate metabolic process; primary metabolic process; organic substance metabolic process;		phosphotransferase activity, alcohol group as acceptor; catalytic activity; transferase activity; transferase activity, transferring phosphorus-containing groups;				IPR018484; IPR018485;	Carbohydrate kinase, FGGY, N-terminal; Carbohydrate kinase, FGGY, C-terminal;
GH2_16_1-c23984_g3_i2_orf1	hypothetical protein DAPPUDRAFT_220335	2.573	Up	0.00273	56.179	mitochondria	single-organism catabolic process; ketone body catabolic process; small molecule metabolic process; single-organism cellular process; single-organism process; small molecule catabolic process; cellular ketone body metabolic process; cellular metabolic process; organic substance metabolic process; organic substance catabolic process; metabolic process; single-organism metabolic process; ketone bod…		CoA-transferase activity; transferase activity, transferring sulfur-containing groups; catalytic activity; transferase activity;	K01027	OXCT; 3-oxoacid CoA-transferase [EC:2.8.3.5]	ko00280 Valine, leucine and isoleucine degradation; ko00072 Synthesis and degradation of ketone bodies; ko00650 Butanoate metabolism;	IPR012792; IPR012791;	3-oxoacid CoA-transferase, subunit A; 3-oxoacid CoA-transferase, subunit B;
CL10447Contig1_orf1	NADH-cytochrome b5 reductase	1.981	Up	1.87e-05	91.267	mitochondria	single-organism process; metabolic process; oxidation-reduction process; single-organism metabolic process;		organic cyclic compound binding; heterocyclic compound binding; oxidoreductase activity, acting on the CH-CH group of donors; nucleoside phosphate binding; flavin adenine dinucleotide binding; catalytic activity; binding; ion binding; anion binding; nucleotide binding; cofactor binding; small molecule binding; coenzyme binding; oxidoreductase activity;				IPR001433; IPR017927; IPR008333; IPR009100; IPR013786; IPR017938; IPR009075;	Oxidoreductase FAD/NAD(P)-binding; Ferredoxin reductase-type FAD-binding domain; Oxidoreductase, FAD-binding domain; Acyl-CoA dehydrogenase/oxidase, N-terminal and middle domain; Acyl-CoA dehydrogenase/oxidase, N-terminal; Riboflavin synthase-like beta-barrel; Acyl-CoA dehydrogenase/oxidase C-terminal;
CL2326Contig2_orf1	farnesoic acid O-methyltransferase	3.194	Up	9.21e-05	32.219	cytosol							IPR022041;	Farnesoic acid O-methyl transferase;
GH1_16_2-c11450_g1_i1_orf1	Hex-A	3.201	Up	1.78e-06	49.564	cytosol	phosphorylation; regulation of biological quality; glycolytic process; glucose homeostasis; single-organism process; cellular metabolic process; cellular chemical homeostasis; phosphate-containing compound metabolic process; organic substance metabolic process; homeostatic process; pyruvate metabolic process; metabolic process; generation of precursor metabolites and energy; cellular carbohydrate…		ATP binding; nucleoside phosphate binding; phosphotransferase activity, alcohol group as acceptor; glucose binding; nucleoside binding; ion binding; monosaccharide binding; nucleotide binding; organic cyclic compound binding; heterocyclic compound binding; ribonucleoside binding; carbohydrate kinase activity; carbohydrate derivative binding; kinase activity; catalytic activity; ribonucleotide bin…	K00844	HK; hexokinase [EC:2.7.1.1]	ko01130 Biosynthesis of antibiotics; ko00500 Starch and sucrose metabolism; ko04930 Type II diabetes mellitus; ko00524 Neomycin, kanamycin and gentamicin biosynthesis; ko00521 Streptomycin biosynthesis; ko01200 Carbon metabolism; ko00010 Glycolysis / Gluconeogenesis; ko04973 Carbohydrate digestion and absorption; ko00051 Fructose and mannose metabolism; ko01110 Biosynthesis of secondary metabolit…	IPR022672; IPR022673;	Hexokinase, N-terminal; Hexokinase, C-terminal;
CL10333Contig1_orf1	glutathione S-transferase	2.552	Up	0.000928	30.636	cytosol			protein binding; binding;	K00799	GST; glutathione S-transferase [EC:2.5.1.18]	ko00980 Metabolism of xenobiotics by cytochrome P450; ko00982 Drug metabolism - cytochrome P450; ko00480 Glutathione metabolism; ko05204 Chemical carcinogenesis; ko01524 Platinum drug resistance;	IPR010987; IPR004045; IPR012336;	Glutathione S-transferase, C-terminal-like; Glutathione S-transferase, N-terminal; Thioredoxin-like fold;
CL11568Contig1_orf1	hypothetical protein DAPPUDRAFT_231053	2.057	Up	2.68e-05	35.407	cytosol			catalytic activity; oxidoreductase activity;	K00079	CBR1; carbonyl reductase 1 [EC:1.1.1.184 1.1.1.189 1.1.1.197]	ko00980 Metabolism of xenobiotics by cytochrome P450; ko00590 Arachidonic acid metabolism; ko01100 Metabolic pathways; ko05204 Chemical carcinogenesis;	IPR016040;	NAD(P)-binding domain;
SCL1Contig4045_orf1	"60S ribosomal protein L7a, partial"	1.708	Up	0.000985	33.877	cytosol				K02936	RP-L7Ae; large subunit ribosomal protein L7Ae	ko03010 Ribosome;	IPR029064; IPR004038;	50S ribosomal protein L30e-like; Ribosomal protein L7Ae/L30e/S12e/Gadd45;
SCL1Contig3615_orf1	"aminomethyl transferase-like protein, partial"	1.927	Up	0.000223	45.809	mitochondria	alpha-amino acid catabolic process; single-organism catabolic process; small molecule metabolic process; single-organism cellular process; nitrogen compound metabolic process; single-organism process; small molecule catabolic process; alpha-amino acid metabolic process; primary metabolic process; glycine metabolic process; cellular metabolic process; organic substance metabolic process; carboxyli…		methyltransferase activity; catalytic activity; binding; transferase activity, transferring one-carbon groups; protein binding; aminomethyltransferase activity; transferase activity;	K00605	gcvT; aminomethyltransferase [EC:2.1.2.10]	ko01130 Biosynthesis of antibiotics; ko00670 One carbon pool by folate; ko01200 Carbon metabolism; ko01110 Biosynthesis of secondary metabolites; ko00260 Glycine, serine and threonine metabolism; ko01100 Metabolic pathways; ko00630 Glyoxylate and dicarboxylate metabolism;	IPR029043; IPR013977; IPR006222; IPR027266;	Glycine cleavage T-protein/YgfZ, C-terminal domain; Glycine cleavage T-protein, C-terminal barrel domain; Glycine cleavage T-protein-like, N-terminal; GTP-binding protein TrmE/Glycine cleavage system T protein, domain 1;
SCL1Contig922_orf1	hypothetical protein DAPPUDRAFT_299789	2.316	Up	0.00113	28.339	cytosol			catalytic activity; oxidoreductase activity;	K08683	HSD17B10; 3-hydroxyacyl-CoA dehydrogenase / 3-hydroxy-2-methylbutyryl-CoA dehydrogenase [EC:1.1.1.35 1.1.1.178]	ko00280 Valine, leucine and isoleucine degradation; ko01130 Biosynthesis of antibiotics; ko05010 Alzheimer's disease; ko01110 Biosynthesis of secondary metabolites; ko01100 Metabolic pathways;	IPR016040;	NAD(P)-binding domain;
CL12Contig10_orf1	hypothetical protein DAPPUDRAFT_333758	0.583	Down	0.000115	119.69	mitochondria	single-organism carbohydrate metabolic process; metabolic process; single-organism metabolic process; monosaccharide metabolic process; single-organism process; mannose metabolic process; primary metabolic process; carbohydrate metabolic process; organic substance metabolic process; hexose metabolic process;		mannosidase activity; transition metal ion binding; catalytic activity; binding; alpha-mannosidase activity; ion binding; hydrolase activity, acting on glycosyl bonds; cation binding; carbohydrate binding; hydrolase activity, hydrolyzing O-glycosyl compounds; metal ion binding; hydrolase activity; zinc ion binding;	K01191	E3.2.1.24; alpha-mannosidase [EC:3.2.1.24]	ko00511 Other glycan degradation;	IPR011013; IPR027291; IPR011330; IPR028995; IPR000602; IPR011682; IPR015341;	Galactose mutarotase-like domain; Glycoside hydrolase 38/57, N-terminal domain; Glycoside hydrolase/deacetylase, beta/alpha-barrel; Glycoside hydrolase families 57/38, central domain; Glycoside hydrolase family 38, N-terminal domain; Glycosyl hydrolase family 38, C-terminal; Glycoside hydrolase family 38, central domain;
CL7923Contig2_orf1	uncharacterized protein LOC589437 isoform X1	1.761	Up	1.23e-05	22.743	nuclear	small molecule metabolic process; single-organism cellular process; nitrogen compound metabolic process; single-organism process; primary metabolic process; cellular metabolic process; organic substance metabolic process; metabolic process; cellular amino acid metabolic process; single-organism metabolic process; carboxylic acid metabolic process; organic acid metabolic process; cellular process;…						IPR027474;	L-asparaginase, N-terminal;
CL3147Contig2_orf1	variable lymphocyte receptor C	0.35	Down	0.000704	39.619	mitochondria			protein binding; binding;				IPR032675;	Leucine-rich repeat domain, L domain-like;
SCL5Contig473_orf1	"hypothetical protein X975_07312, partial"	1.623	Up	0.00187	20.975	extracellular							IPR023393;	START-like domain;
SCL4Contig919_orf1	peroxiredoxin	1.693	Up	2.69e-06	23.802	mitochondria	regulation of cellular process; homeostatic process; regulation of biological quality; metabolic process; regulation of biological process; oxidation-reduction process; single-organism metabolic process; cell redox homeostasis; single-organism cellular process; cellular homeostasis; single-organism process; cellular process; biological regulation;		antioxidant activity; catalytic activity; peroxiredoxin activity; oxidoreductase activity, acting on peroxide as acceptor; oxidoreductase activity;	K13279	PRDX1; peroxiredoxin 1 [EC:1.11.1.15]	ko04146 Peroxisome;	IPR019479; IPR000866; IPR012336; IPR013766;	Peroxiredoxin, C-terminal; Alkyl hydroperoxide reductase subunit C/ Thiol specific antioxidant; Thioredoxin-like fold; Thioredoxin domain;
CL518Contig5_orf1	N-acetylated-alpha-linked acidic dipeptidase 2-like	0.52	Down	3.25e-12	84.328	cytosol				K01301			IPR003137; IPR007484; IPR007365;	PA domain; Peptidase M28; Transferrin receptor-like, dimerisation domain;
CL11981Contig1_orf1A	"Chain A, Crystallographic Structure Of Thioredoxin From Litopenaeus Vannamei&gt"	1.821	Up	5.65e-07	14.049	extracellular	regulation of cellular process; regulation of biological quality; cell redox homeostasis; small molecule metabolic process; single-organism cellular process; cellular homeostasis; ether metabolic process; single-organism process; organic substance metabolic process; homeostatic process; metabolic process; regulation of biological process; single-organism metabolic process; glycerol ether metaboli…		protein disulfide oxidoreductase activity; oxidoreductase activity, acting on a sulfur group of donors; disulfide oxidoreductase activity; catalytic activity; oxidoreductase activity;	K03671	trxA; thioredoxin 1	ko04621 NOD-like receptor signaling pathway;	IPR012336; IPR013766;	Thioredoxin-like fold; Thioredoxin domain;
CL6743Contig1_orf1LUCB_OPLGR	RecName: Full=Oplophorus-luciferin 2-monooxygenase non-catalytic subunit	0.51	Down	0.000711	38.089	extracellular			protein binding; binding;				IPR032675;	Leucine-rich repeat domain, L domain-like;
GH1_16_2-c17540_g1_i1_orf1	C-type lectin	2.716	Up	0.00202	20.18	extracellular							IPR001304; IPR016187; IPR016186;	C-type lectin-like; C-type lectin fold; C-type lectin-like/link domain;
CL11886Contig1_orf1	hypothetical protein BRAFLDRAFT_122807	0.517	Down	1e-32	75.304	cytosol	regulation of cellular process; homeostatic process; regulation of biological quality; metabolic process; regulation of biological process; oxidation-reduction process; single-organism metabolic process; cell redox homeostasis; single-organism cellular process; cellular homeostasis; single-organism process; cellular process; biological regulation;		protein disulfide oxidoreductase activity; oxidoreductase activity, acting on NAD(P)H; nucleoside phosphate binding; flavin adenine dinucleotide binding; thioredoxin-disulfide reductase activity; ion binding; antioxidant activity; nucleotide binding; oxidoreductase activity, acting on a sulfur group of donors, NAD(P) as acceptor; cofactor binding; oxidoreductase activity; disulfide oxidoreductase…	K00384	trxB; thioredoxin reductase (NADPH) [EC:1.8.1.9]	ko00240 Pyrimidine metabolism; ko00450 Selenocompound metabolism;	IPR016156; IPR002109; IPR011899; IPR004099; IPR012336; IPR023753;	FAD/NAD-linked reductase, dimerisation domain; Glutaredoxin; Glutaredoxin, eukaryotic/virial; Pyridine nucleotide-disulphide oxidoreductase, dimerisation domain; Thioredoxin-like fold; FAD/NAD(P)-binding domain;
GH1_28_2-gc10061_g1_i1_orf1	hemocyte homeostasis-associated protein	1.684	Up	0.0232	13.046	extracellular							IPR033446; IPR027377;	Zinc finger domain-containing protein 24, zinc-binding domain; Zinc-binding domain;
GH2_16_1-c7139_g1_i1_orf1	"hypothetical protein L798_13618, partial"	2.809	Up	0.0278	68.221	Golgi apparatus	metabolic process; carbohydrate metabolic process; primary metabolic process; organic substance metabolic process;		hydrolase activity, hydrolyzing O-glycosyl compounds; hydrolase activity; catalytic activity; hydrolase activity, acting on glycosyl bonds;				IPR013785; IPR017853;	Aldolase-type TIM barrel; Glycoside hydrolase superfamily;
GH1_28_1-c17625_g2_i4_orf1	"hypothetical protein DAPPUDRAFT_22032, partial"	0.603	Down	1.63e-05	53.605	plasma membrane	single-organism cellular process; single-organism process; organic substance transport; nucleoside transport; establishment of localization; transport; transmembrane transport; single-organism localization; nucleobase-containing compound transport; carbohydrate derivative transport; nucleoside transmembrane transport; localization; cellular process; nitrogen compound transport; single-organism tr…	membrane;	carbohydrate derivative transporter activity; substrate-specific transporter activity; nucleoside transmembrane transporter activity; transporter activity; transmembrane transporter activity; substrate-specific transmembrane transporter activity; nucleobase-containing compound transmembrane transporter activity;	K11536			IPR011642; IPR011657; IPR002668;	Nucleoside transporter/FeoB GTPase, Gate domain; Concentrative nucleoside transporter C-terminal domain; Concentrative nucleoside transporter N-terminal domain;
CL16109Contig1_orf1	C-type lectin	3.9	Up	0.00024	39.38	nuclear							IPR001304; IPR016187; IPR016186;	C-type lectin-like; C-type lectin fold; C-type lectin-like/link domain;
GH1_28_1-c15890_g1_i1_orf1	chitin binding-like protein	1.672	Up	0.0084	21.946	extracellular							IPR004302;	Chitin-binding protein, N-terminal;
CL4280Contig1_orf1	glycosyl-phosphatidylinositol-linked carbonic anhydrase	0.208	Down	0.000978	30.178	cytosol, nuclear	metabolic process; one-carbon metabolic process; single-organism metabolic process; small molecule metabolic process; single-organism cellular process; single-organism process; cellular process; cellular metabolic process;		transition metal ion binding; catalytic activity; binding; ion binding; metal ion binding; cation binding; lyase activity; hydro-lyase activity; carbonate dehydratase activity; zinc ion binding; carbon-oxygen lyase activity;	K01672	CA; carbonic anhydrase [EC:4.2.1.1]	ko00910 Nitrogen metabolism;	IPR001148;	Alpha carbonic anhydrase;
GH2_28_2-c13208_g1_i1_orf1	amylase	0.239	Down	3.25e-12	77.829	extracellular	metabolic process; carbohydrate metabolic process; primary metabolic process; organic substance metabolic process;		cation binding; catalytic activity; binding; ion binding;				IPR013780; IPR031319; IPR017853; IPR013781; IPR006047;	Glycosyl hydrolase, all-beta; Alpha-amylase, C-terminal domain; Glycoside hydrolase superfamily; Glycoside hydrolase, catalytic domain; Glycosyl hydrolase, family 13, catalytic domain;
SCL3Contig193_orf1	vitelline membrane outer layer 1-like protein	0.463	Down	2.09e-14	19.95	extracellular
CL3147Contig1_orf1	variable lymphocyte receptor C	0.434	Down	1.88e-06	39.646	mitochondria			protein binding; binding;				IPR032675;	Leucine-rich repeat domain, L domain-like;
CL11421Contig1_orf1	"G-protein coupled receptor GRL101, partial"	0.623	Down	1e-32	35.767	extracellular							IPR032675;	Leucine-rich repeat domain, L domain-like;
CL7285Contig1_orf1	trypsin-like serine proteinase 1	0.598	Down	1e-32	28.561	extracellular	proteolysis; metabolic process; macromolecule metabolic process; protein metabolic process; primary metabolic process; organic substance metabolic process;		serine-type endopeptidase activity; endopeptidase activity; peptidase activity; catalytic activity; serine hydrolase activity; serine-type peptidase activity; peptidase activity, acting on L-amino acid peptides; hydrolase activity;	K01312	PRSS1_2_3; trypsin [EC:3.4.21.4]	ko04080 Neuroactive ligand-receptor interaction; ko04972 Pancreatic secretion; ko05164 Influenza A; ko04974 Protein digestion and absorption;	IPR009003; IPR001254;	Peptidase S1, PA clan; Serine proteases, trypsin domain;
CL9516Contig1_orf1	hypothetical protein DAPPUDRAFT_313254	0.555	Down	3.25e-12	140.95	cytosol	single-organism process; metabolic process; oxidation-reduction process; single-organism metabolic process;		2 iron, 2 sulfur cluster binding; nucleoside phosphate binding; iron ion binding; flavin adenine dinucleotide binding; ion binding; nucleotide binding; cofactor binding; oxidoreductase activity; oxidoreductase activity, acting on CH-OH group of donors; electron carrier activity; heterocyclic compound binding; organic cyclic compound binding; transition metal ion binding; catalytic activity; iron-…	K00106	XDH; xanthine dehydrogenase/oxidase [EC:1.17.1.4 1.17.3.2]	ko04146 Peroxisome; ko00230 Purine metabolism; ko01120 Microbial metabolism in diverse environments; ko01110 Biosynthesis of secondary metabolites; ko00983 Drug metabolism - other enzymes; ko01100 Metabolic pathways; ko00232 Caffeine metabolism;	IPR001041; IPR002346; IPR012675; IPR002888; IPR016166; IPR005107; IPR016169; IPR000674; IPR008274;	2Fe-2S ferredoxin-type iron-sulfur binding domain; Molybdopterin dehydrogenase, FAD-binding; Beta-grasp domain; [2Fe-2S]-binding; FAD-binding, type 2; CO dehydrogenase flavoprotein, C-terminal; CO dehydrogenase flavoprotein-like, FAD-binding, subdomain 2; Aldehyde oxidase/xanthine dehydrogenase, a/b hammerhead; Aldehyde oxidase/xanthine dehydrogenase, molybdopterin binding;
CL11318Contig1_orf1	vitelline membrane outer layer 1-like protein	0.568	Down	2.35e-12	23.477	extracellular
CL6137Contig1_orf1	hypothetical protein DAPPUDRAFT_306997	0.521	Down	9.95e-14	44.032	cytosol			organic cyclic compound binding; heterocyclic compound binding; catalytic activity; binding; ion binding; anion binding; cofactor binding; pyridoxal phosphate binding;	K01758	CTH; cystathionine gamma-lyase [EC:4.4.1.1]	ko00270 Cysteine and methionine metabolism; ko01130 Biosynthesis of antibiotics; ko00260 Glycine, serine and threonine metabolism; ko01230 Biosynthesis of amino acids; ko01100 Metabolic pathways; ko00450 Selenocompound metabolism;	IPR015424; IPR015422; IPR015421;	Pyridoxal phosphate-dependent transferase; Pyridoxal phosphate-dependent transferase, major region, subdomain 2; Pyridoxal phosphate-dependent transferase, major region, subdomain 1;
CL23230Contig1_orf1	hypothetical protein DAPPUDRAFT_304421	0.535	Down	0.0102	30.207	extracellular
CL10662Contig1_orf1	CDGSH iron sulfur domain-containing protein 2-like protein	1.674	Up	6.2e-05	18.209	plasma membrane		intracellular membrane-bounded organelle; organelle; intracellular organelle; cell part; intracellular; intracellular part; membrane-bounded organelle; cell;	2 iron, 2 sulfur cluster binding; binding; iron-sulfur cluster binding; metal cluster binding;				IPR018967;	Iron sulphur-containing domain, CDGSH-type;
SCL1Contig429_orf1	amylase I	0.499	Down	0.00104	10.14	mitochondria	metabolic process; carbohydrate metabolic process; primary metabolic process; organic substance metabolic process;		cation binding; catalytic activity; binding; ion binding;				IPR017853; IPR013781;	Glycoside hydrolase superfamily; Glycoside hydrolase, catalytic domain;
CL10368Contig1_orf1	retinoid-inducible serine carboxypeptidase-like	0.496	Down	1e-32	60.438	endoplasmic reticulum	proteolysis; metabolic process; macromolecule metabolic process; protein metabolic process; primary metabolic process; organic substance metabolic process;		carboxypeptidase activity; peptidase activity; exopeptidase activity; catalytic activity; serine hydrolase activity; serine-type peptidase activity; peptidase activity, acting on L-amino acid peptides; hydrolase activity; serine-type carboxypeptidase activity; serine-type exopeptidase activity;	K09646			IPR029058;	Alpha/Beta hydrolase fold;
CL11763Contig1_orf1	zinc proteinase Mpc1	0.304	Down	2.49e-14	29.668	extracellular	proteolysis; metabolic process; macromolecule metabolic process; protein metabolic process; primary metabolic process; organic substance metabolic process;		endopeptidase activity; metalloendopeptidase activity; peptidase activity; transition metal ion binding; catalytic activity; binding; ion binding; cation binding; metal ion binding; peptidase activity, acting on L-amino acid peptides; hydrolase activity; metallopeptidase activity; zinc ion binding;				IPR001506; IPR024079; IPR034035; IPR006026;	Peptidase M12A; Metallopeptidase, catalytic domain; Astacin-like metallopeptidase domain; Peptidase, metallopeptidase;
CL2252Contig1_orf1	"beta-1,3-glucan binding protein"	0.444	Down	1e-32	45.826	nuclear	metabolic process; carbohydrate metabolic process; primary metabolic process; organic substance metabolic process;		hydrolase activity, hydrolyzing O-glycosyl compounds; hydrolase activity; catalytic activity; hydrolase activity, acting on glycosyl bonds;				IPR013320; IPR000757;	Concanavalin A-like lectin/glucanase domain; Glycoside hydrolase family 16;
CL4825Contig1_orf1	hypothetical protein DAPPUDRAFT_303899	0.508	Down	1e-32	48.506	cytosol	proteolysis; metabolic process; macromolecule metabolic process; protein metabolic process; primary metabolic process; organic substance metabolic process;		carboxypeptidase activity; peptidase activity; exopeptidase activity; metalloexopeptidase activity; ion binding; metallopeptidase activity; hydrolase activity; zinc ion binding; transition metal ion binding; metallocarboxypeptidase activity; catalytic activity; binding; metal ion binding; peptidase activity, acting on L-amino acid peptides; cation binding;				IPR003146; IPR000834; IPR009020;	Carboxypeptidase, activation peptide; Peptidase M14, carboxypeptidase A; Proteinase propeptide inhibitor;
CL11397Contig1_orf1	ribosomal protein P0	1.518	Up	3.28e-09	35.518	cytosol	cellular component biogenesis; ribosome biogenesis; ribonucleoprotein complex biogenesis; cellular component organization or biogenesis;	cell; intracellular; cell part;		K02941	RP-LP0; large subunit ribosomal protein LP0	ko03010 Ribosome;
CL2357Contig1_orf1	Mitochondrial dicarboxylate carrier	1.789	Up	1.93e-06	32.258	cytosol, mitochondria	transport; intracellular transport; establishment of localization in cell; single-organism localization; mitochondrial transport; single-organism process; localization; single-organism intracellular transport; single-organism transport; establishment of localization; cellular localization;	membrane; intracellular organelle; mitochondrial part; organelle membrane; cytoplasm; intracellular organelle part; organelle envelope; intracellular part; cell; organelle part; mitochondrion; mitochondrial envelope; intracellular membrane-bounded organelle; organelle; cell part; intracellular; envelope; membrane-bounded organelle; mitochondrial membrane; cytoplasmic part;		K13577	SLC25A10; solute carrier family 25 (mitochondrial dicarboxylate transporter), member 10	ko04964 Proximal tubule bicarbonate reclamation;	IPR023395;	Mitochondrial carrier domain;
CL11137Contig1_orf1	hypothetical protein DAPPUDRAFT_305305	2.798	Up	6.68e-12	10.714	mitochondria	nucleoside metabolic process; purine nucleoside metabolic process; purine ribonucleoside monophosphate metabolic process; nucleotide metabolic process; single-organism process; purine ribonucleoside biosynthetic process; nucleoside biosynthetic process; biosynthetic process; ribonucleoside monophosphate biosynthetic process; cellular metabolic process; phosphate-containing compound metabolic proc…	intracellular organelle; membrane; mitochondrial part; organelle membrane; organelle envelope; intracellular organelle part; cytoplasm; macromolecular complex; intracellular part; mitochondrial proton-transporting ATP synthase complex, coupling factor F(o); cell; mitochondrial membrane part; proton-transporting ATP synthase complex; mitochondrion; organelle part; intracellular membrane-bounded or…	ion transmembrane transporter activity; substrate-specific transporter activity; monovalent inorganic cation transmembrane transporter activity; inorganic cation transmembrane transporter activity; hydrogen ion transmembrane transporter activity; cation transmembrane transporter activity; substrate-specific transmembrane transporter activity; transporter activity; transmembrane transporter activi…	K02129	ATPeF0E; F-type H+-transporting ATPase subunit e	ko00190 Oxidative phosphorylation; ko01100 Metabolic pathways;
GH2_16_1-c22687_g1_i3_orf1	four and a half LIM domains protein 2 isoform X4	2.198	Up	2.69e-10	34.794	nuclear			cation binding; metal ion binding; zinc ion binding; transition metal ion binding; binding; ion binding;				IPR001781;	Zinc finger, LIM-type;
CL5659Contig1_orf1	"paramyosin, long form"	2.354	Up	2.62e-06	103.5	nuclear		intracellular organelle; intracellular non-membrane-bounded organelle; cytoskeletal part; intracellular organelle part; macromolecular complex; intracellular part; cell; actin cytoskeleton; organelle part; non-membrane-bounded organelle; organelle; cytoskeleton; cell part; intracellular; myosin complex; protein complex;	motor activity; pyrophosphatase activity; catalytic activity; hydrolase activity, acting on acid anhydrides; hydrolase activity; hydrolase activity, acting on acid anhydrides, in phosphorus-containing anhydrides; nucleoside-triphosphatase activity;				IPR002928;	Myosin tail;
CL10223Contig1_orf1	ribophorin I	2.024	Up	1.84e-07	69.014	plasma membrane	protein glycosylation; macromolecule glycosylation; glycoprotein biosynthetic process; single-organism cellular process; cellular protein metabolic process; glycoprotein metabolic process; single-organism process; biosynthetic process; primary metabolic process; carbohydrate metabolic process; cellular metabolic process; organic substance biosynthetic process; cellular biosynthetic process; organ…	membrane; intracellular organelle; endoplasmic reticulum; cytoplasm; intrinsic component of membrane; endomembrane system; intracellular part; cell; integral component of membrane; intracellular membrane-bounded organelle; organelle; intracellular; cell part; membrane part; membrane-bounded organelle; cytoplasmic part;	dolichyl-diphosphooligosaccharide-protein glycotransferase activity; transferase activity, transferring glycosyl groups; transferase activity, transferring hexosyl groups; catalytic activity; transferase activity; oligosaccharyl transferase activity;	K12666	OST1; oligosaccharyltransferase complex subunit alpha (ribophorin I)	ko04141 Protein processing in endoplasmic reticulum; ko00513 Various types of N-glycan biosynthesis; ko01100 Metabolic pathways; ko00510 N-Glycan biosynthesis;
CL8342Contig1_orf1	14 kDa phosphohistidine phosphatase-like	3.267	Up	2.42e-05	17.165	mitochondria				K01112
CL9128Contig3_orf1AF148497_1	"beta 1,4-endoglucanase"	0.501	Down	1.72e-07	63.293	extracellular	metabolic process; carbohydrate metabolic process; primary metabolic process; organic substance metabolic process;		carbohydrate binding; hydrolase activity, hydrolyzing O-glycosyl compounds; hydrolase activity; polysaccharide binding; pattern binding; catalytic activity; binding; hydrolase activity, acting on glycosyl bonds;	K01179	E3.2.1.4; endoglucanase [EC:3.2.1.4]	ko00500 Starch and sucrose metabolism; ko01100 Metabolic pathways;	IPR012341; IPR012291; IPR008928;	Six-hairpin glycosidase; Cellulose-binding family II/chitobiase, carbohydrate-binding domain; Six-hairpin glycosidase-like;
CL19774Contig1_orf1	mitochondrial amidoxime reducing component 2	1.957	Up	0.00139	36.032	cytosol			organic cyclic compound binding; heterocyclic compound binding; molybdenum ion binding; transition metal ion binding; catalytic activity; binding; ion binding; metal ion binding; cation binding; anion binding; cofactor binding; pyridoxal phosphate binding;				IPR011037; IPR005303; IPR005302;	Pyruvate kinase-like, insert domain; MOSC, N-terminal beta barrel; Molybdenum cofactor sulfurase, C-terminal;
CL8255Contig1_orf1	hypothetical protein DAPPUDRAFT_205523	2.413	Up	0.00203	37.74	plasma membrane				K00729	ALG5; dolichyl-phosphate beta-glucosyltransferase [EC:2.4.1.117]	ko01100 Metabolic pathways; ko00510 N-Glycan biosynthesis;	IPR029044; IPR001173;	Nucleotide-diphospho-sugar transferases; Glycosyltransferase 2-like;
CL11942Contig1_orf1	proteasome subunit beta type-7-like	1.803	Up	0.00225	32.902	cytosol	proteolysis involved in cellular protein catabolic process; cellular macromolecule catabolic process; cellular protein catabolic process; cellular protein metabolic process; primary metabolic process; cellular metabolic process; organic substance metabolic process; organic substance catabolic process; metabolic process; protein catabolic process; macromolecule catabolic process; cellular macromol…	proteasome complex; cell part; intracellular; proteasome core complex; macromolecular complex; intracellular part; protein complex; cell;	endopeptidase activity; threonine-type endopeptidase activity; peptidase activity; threonine-type peptidase activity; catalytic activity; peptidase activity, acting on L-amino acid peptides; hydrolase activity;	K02739	PSMB7; 20S proteasome subunit beta 2 [EC:3.4.25.1]	ko03050 Proteasome;	IPR024689; IPR029055;	Proteasome beta subunit, C-terminal; Nucleophile aminohydrolases, N-terminal;
SCL10Contig314_orf1	spermidine synthase	2.079	Up	5.8e-07	34.403	cytosol			catalytic activity;	K00797	speE; spermidine synthase [EC:2.5.1.16]	ko00270 Cysteine and methionine metabolism; ko00330 Arginine and proline metabolism; ko00480 Glutathione metabolism; ko01100 Metabolic pathways; ko00410 beta-Alanine metabolism;	IPR029063; IPR030374;	S-adenosyl-L-methionine-dependent methyltransferase; Polyamine biosynthesis domain;
CL10445Contig1_orf1	NFX1-type zinc finger-containing protein 1	1.974	Up	7.63e-09	238.35	nuclear	regulation of cellular process; regulation of gene expression; regulation of transcription, DNA-templated; regulation of cellular biosynthetic process; regulation of primary metabolic process; regulation of macromolecule metabolic process; regulation of nucleobase-containing compound metabolic process; regulation of macromolecule biosynthetic process; regulation of cellular metabolic process; reg…	organelle; intracellular membrane-bounded organelle; intracellular organelle; nucleus; cell part; intracellular; intracellular part; membrane-bounded organelle; cell;	transition metal ion binding; binding; nucleic acid binding transcription factor activity; ion binding; metal ion binding; cation binding; zinc ion binding; sequence-specific DNA binding transcription factor activity;				IPR000967; IPR027417;	Zinc finger, NF-X1-type; P-loop containing nucleoside triphosphate hydrolase;
GH2_16_1-c9809_g1_i1_orf1	"Laminin subunit alpha, partial"	2.295	Up	0.000455	59.214	cytosol			protein binding; binding;	K06240	LAMA3_5; laminin, alpha 3/5	ko05145 Toxoplasmosis; ko04512 ECM-receptor interaction; ko04510 Focal adhesion; ko05200 Pathways in cancer; ko05222 Small cell lung cancer; ko01100 Metabolic pathways; ko05146 Amoebiasis; ko04151 PI3K-Akt signaling pathway;	IPR002049; IPR000742; IPR008211;	Laminin EGF domain; EGF-like domain; Laminin, N-terminal;
SCL5Contig564_orf1	cathepsin C	3.364	Up	3.25e-12	61.777	cytosol	alpha-amino acid catabolic process; nucleoside metabolic process; purine nucleoside metabolic process; S-adenosylhomocysteine metabolic process; cellular aromatic compound metabolic process; single-organism process; purine-containing compound catabolic process; cellular metabolic process; organic substance metabolic process; ribonucleoside catabolic process; cellular nitrogen compound catabolic p…		organic cyclic compound binding; heterocyclic compound binding; adenosylhomocysteinase activity; hydrolase activity, acting on ether bonds; nucleoside phosphate binding; NAD binding; catalytic activity; binding; hydrolase activity; nucleotide binding; cofactor binding; trialkylsulfonium hydrolase activity; small molecule binding; coenzyme binding;	K01251	E3.3.1.1; adenosylhomocysteinase [EC:3.3.1.1]	ko00270 Cysteine and methionine metabolism; ko01100 Metabolic pathways;	IPR016040; IPR015878;	NAD(P)-binding domain; S-adenosyl-L-homocysteine hydrolase, NAD binding domain;
CL997Contig2_orf1	succinyl-CoA ligase	2.056	Up	0.0243	46.444	mitochondria	metabolic process;		ATP binding; nucleoside phosphate binding; nucleoside binding; ion binding; nucleotide binding; organic cyclic compound binding; heterocyclic compound binding; ribonucleoside binding; carbohydrate derivative binding; catalytic activity; ribonucleotide binding; binding; purine ribonucleoside binding; anion binding; purine ribonucleotide binding; adenyl ribonucleotide binding; adenyl nucleotide bin…	K01900	LSC2; succinyl-CoA synthetase beta subunit [EC:6.2.1.4 6.2.1.5]	ko00020 Citrate cycle (TCA cycle); ko01120 Microbial metabolism in diverse environments; ko01130 Biosynthesis of antibiotics; ko01200 Carbon metabolism; ko01110 Biosynthesis of secondary metabolites; ko01100 Metabolic pathways; ko00640 Propanoate metabolism;	IPR005811; IPR013816; IPR013650; IPR013815; IPR016102;	ATP-citrate lyase/succinyl-CoA ligase; ATP-grasp fold, subdomain 2; ATP-grasp fold, succinyl-CoA synthetase-type; ATP-grasp fold, subdomain 1; Succinyl-CoA synthetase-like;
SCL3Contig284_orf1	Nidogen-2	2.228	Up	2.07e-08	173.48	nuclear	cell-matrix adhesion; biological adhesion; cell adhesion; cell-substrate adhesion;		cation binding; metal ion binding; protein binding; calcium ion binding; binding; ion binding;	K06826			IPR003886; IPR001881; IPR000742; IPR009030; IPR011042; IPR006605; IPR009017; IPR024731; IPR023413;	NIDO domain; EGF-like calcium-binding domain; EGF-like domain; Growth factor receptor cysteine-rich domain; Six-bladed beta-propeller, TolB-like; G2 nidogen/fibulin G2F; Green fluorescent protein; EGF domain; Green fluorescent protein-like;
CL25Contig28_orf1	hemocyanin	1.88	Up	4.9e-05	77.889	extracellular	metabolic process;		catalytic activity; oxidoreductase activity;				IPR000896; IPR005203; IPR002227; IPR008922; IPR005204; IPR014756;	Hemocyanin/hexamerin middle domain; Hemocyanin, C-terminal; Tyrosinase copper-binding domain; Uncharacterised domain, di-copper centre; Hemocyanin, N-terminal; Immunoglobulin E-set;
SCL1Contig1800_orf1	protein disulfide isomerase 2	2.08	Up	1e-32	95.307	mitochondria	regulation of cellular process; homeostatic process; regulation of biological quality; regulation of biological process; cell redox homeostasis; single-organism cellular process; cellular homeostasis; single-organism process; cellular process; biological regulation;	organelle; intracellular membrane-bounded organelle; intracellular organelle; endoplasmic reticulum; cell part; intracellular; cytoplasm; endomembrane system; intracellular part; membrane-bounded organelle; cell; cytoplasmic part;	isomerase activity; catalytic activity;	K09580	PDIA1; protein disulfide-isomerase A1 [EC:5.3.4.1]	ko04141 Protein processing in endoplasmic reticulum;	IPR005788; IPR013766; IPR012336;	Disulphide isomerase; Thioredoxin domain; Thioredoxin-like fold;
CL8341Contig1_orf1	peptidyl-prolyl cis-trans isomerase 5	2.817	Up	2.37e-10	25.594	mitochondria	cellular protein metabolic process; protein peptidyl-prolyl isomerization; peptidyl-proline modification; primary metabolic process; cellular metabolic process; organic substance metabolic process; protein folding; peptidyl-amino acid modification; metabolic process; cellular macromolecule metabolic process; cellular protein modification process; protein metabolic process; macromolecule metabolic…		peptidyl-prolyl cis-trans isomerase activity; isomerase activity; catalytic activity; cis-trans isomerase activity;	K03768			IPR002130; IPR029000;	Cyclophilin-type peptidyl-prolyl cis-trans isomerase domain; Cyclophilin-like domain;
CL25484Contig1_orf1	laminin subunit beta-1 isoform X1	2.427	Up	1.49e-06	25.061	extracellular							IPR013015; IPR002049;	Laminin IV type B; Laminin EGF domain;
GH2_16_2-c22586_g1_i1_orf1	moesin/ezrin/radixin homolog 1 isoform X1	1.725	Up	0.0109	72.554	mitochondria		membrane; cytoskeleton; organelle; intracellular organelle; extrinsic component of membrane; intracellular non-membrane-bounded organelle; membrane part; cell part; intracellular; cytoplasm; intracellular part; cell; non-membrane-bounded organelle;	actin binding; protein binding; cytoskeletal protein binding; binding;				IPR019748; IPR018980; IPR008954; IPR019749; IPR018979; IPR011993; IPR029071; IPR011259; IPR014352; IPR000299;	FERM central domain; FERM, C-terminal PH-like domain; Moesin tail domain; Band 4.1 domain; FERM, N-terminal; PH domain-like; Ubiquitin-related domain; Ezrin/radixin/moesin, C-terminal; FERM/acyl-CoA-binding protein, 3-helical bundle; FERM domain;
CL7111Contig1_orf1	transducin beta-like protein 2	2.025	Up	0.000579	51.901	cytosol			protein binding; binding;				IPR017986; IPR015943;	WD40-repeat-containing domain; WD40/YVTN repeat-like-containing domain;
CL9244Contig1_orf1	hypothetical protein DAPPUDRAFT_206077	1.895	Up	0.0194	47.853	nuclear				K11493			IPR009091;	Regulator of chromosome condensation 1/beta-lactamase-inhibitor protein II;
CL8226Contig1_orf1	hypothetical protein DAPPUDRAFT_308937	1.627	Up	0.000756	107.89	cytosol	cell adhesion; biological adhesion;	organelle; cytoskeleton; intracellular organelle; intracellular non-membrane-bounded organelle; cell part; intracellular; intracellular part; cell; actin cytoskeleton; non-membrane-bounded organelle;	actin filament binding; cytoskeletal protein binding; binding; macromolecular complex binding; actin binding; protein binding; structural molecule activity; protein complex binding;	K05700	VCL; vinculin	ko05100 Bacterial invasion of epithelial cells; ko04510 Focal adhesion; ko04670 Leukocyte transendothelial migration; ko04810 Regulation of actin cytoskeleton; ko05131 Shigellosis; ko04520 Adherens junction; ko05146 Amoebiasis;
CL5237Contig2_orf1	"alpha-actinin, sarcomeric isoform X2"	2.498	Up	8.92e-10	104.32	cytosol			cation binding; metal ion binding; protein binding; calcium ion binding; binding; ion binding;	K05699	ACTN; actinin alpha	ko05322 Systemic lupus erythematosus; ko04670 Leukocyte transendothelial migration; ko04810 Regulation of actin cytoskeleton; ko05203 Viral carcinogenesis; ko05412 Arrhythmogenic right ventricular cardiomyopathy (ARVC); ko04510 Focal adhesion; ko04530 Tight junction; ko04520 Adherens junction; ko05146 Amoebiasis;	IPR014837; IPR011992; IPR002048; IPR001715;	EF-hand, Ca insensitive; EF-hand domain pair; EF-hand domain; Calponin homology domain;
SCL4Contig586_orf1	V-ATPase A	2.125	Up	2.98e-06	69.735	cytosol	nucleoside metabolic process; purine nucleoside metabolic process; ion transmembrane transport; cellular aromatic compound metabolic process; purine ribonucleoside monophosphate metabolic process; ribonucleotide metabolic process; nucleotide metabolic process; energy coupled proton transmembrane transport, against electrochemical gradient; single-organism process; cellular metabolic process; phos…	macromolecular complex; membrane; proton-transporting two-sector ATPase complex, catalytic domain; proton-transporting V-type ATPase complex; protein complex; membrane part; proton-transporting two-sector ATPase complex; proton-transporting V-type ATPase, V1 domain;	ATPase activity, coupled to transmembrane movement of ions; nucleoside phosphate binding; primary active transmembrane transporter activity; substrate-specific transporter activity; hydrolase activity, acting on acid anhydrides; ATPase activity, coupled to transmembrane movement of ions, rotational mechanism; monovalent inorganic cation transmembrane transporter activity; hydrolase activity; hydr…	K02145	ATPeV1A; V-type H+-transporting ATPase subunit A [EC:3.6.3.14]	ko04721 Synaptic vesicle cycle; ko04145 Phagosome; ko01100 Metabolic pathways; ko05120 Epithelial cell signaling in Helicobacter pylori infection; ko05323 Rheumatoid arthritis; ko04966 Collecting duct acid secretion; ko04150 mTOR signaling pathway; ko00190 Oxidative phosphorylation; ko05110 Vibrio cholerae infection;	IPR031686; IPR004100; IPR027417; IPR000194; IPR024034;	ATPsynthase alpha/beta subunit, N-terminal extension; ATPase, F1/V1/A1 complex, alpha/beta subunit, N-terminal domain; P-loop containing nucleoside triphosphate hydrolase; ATPase, F1/V1/A1 complex, alpha/beta subunit, nucleotide-binding domain; ATPase, F1/V1 complex, beta subunit, C-terminal;
SCL1Contig522_orf1	eukaryotic translation initiation factor 4H-like	3.088	Up	0.00476	29.978	nuclear			organic cyclic compound binding; heterocyclic compound binding; nucleoside phosphate binding; binding; nucleic acid binding; nucleotide binding; small molecule binding;				IPR000504; IPR012677;	RNA recognition motif domain; Nucleotide-binding alpha-beta plait domain;
SCL4Contig557_orf1	"trifunctional enzyme subunit alpha, mitochondrial"	3.048	Up	0.000502	81.884	mitochondria	lipid oxidation; single-organism process; cellular lipid metabolic process; cellular metabolic process; organic substance metabolic process; metabolic process; lipid modification; cellular catabolic process; monocarboxylic acid metabolic process; cellular process; lipid metabolic process; lipid catabolic process; fatty acid oxidation; oxidation-reduction process; single-organism catabolic process…	intracellular organelle; mitochondrial matrix; mitochondrial part; fatty acid beta-oxidation multienzyme complex; cytoplasm; intracellular organelle part; macromolecular complex; intracellular part; cell; mitochondrion; organelle part; membrane-enclosed lumen; intracellular membrane-bounded organelle; organelle; mitochondrial fatty acid beta-oxidation multienzyme complex; intracellular organelle …	oxidoreductase activity, acting on CH-OH group of donors; oxidoreductase activity, acting on the CH-OH group of donors, NAD or NADP as acceptor; catalytic activity; lyase activity; hydro-lyase activity; 3-hydroxyacyl-CoA dehydrogenase activity; carbon-oxygen lyase activity; oxidoreductase activity; enoyl-CoA hydratase activity;	K07515	HADHA; enoyl-CoA hydratase / long-chain 3-hydroxyacyl-CoA dehydrogenase [EC:4.2.1.17 1.1.1.211]	ko01130 Biosynthesis of antibiotics; ko00062 Fatty acid elongation; ko00380 Tryptophan metabolism; ko01200 Carbon metabolism; ko00410 beta-Alanine metabolism; ko01040 Biosynthesis of unsaturated fatty acids; ko00650 Butanoate metabolism; ko00640 Propanoate metabolism; ko00310 Lysine degradation; ko00930 Caprolactam degradation; ko01110 Biosynthesis of secondary metabolites; ko00071 Fatty acid deg…	IPR013328; IPR029045; IPR008927; IPR016040; IPR006176; IPR006108;	6-phosphogluconate dehydrogenase, domain 2; ClpP/crotonase-like domain; 6-phosphogluconate dehydrogenase C-terminal domain-like; NAD(P)-binding domain; 3-hydroxyacyl-CoA dehydrogenase, NAD binding; 3-hydroxyacyl-CoA dehydrogenase, C-terminal;
SCL2Contig563_orf1	serine/threonine-protein phosphatase 2A 56 kDa regulatory subunit epsilon isoform	1.891	Up	0.00556	55.81	nuclear	regulation of cellular process; single organism signaling; cellular response to stimulus; signal transduction; regulation of biological process; cell communication; single-organism cellular process; single-organism process; signaling; response to stimulus; cellular process; biological regulation;	catalytic complex; cell part; intracellular; protein serine/threonine phosphatase complex; macromolecular complex; intracellular part; cell; protein complex; phosphatase complex; protein phosphatase type 2A complex;	binding;	K11584	PPP2R5; serine/threonine-protein phosphatase 2A regulatory subunit B'	ko04261 Adrenergic signaling in cardiomyocytes; ko04113 Meiosis - yeast; ko04071 Sphingolipid signaling pathway; ko04151 PI3K-Akt signaling pathway; ko04114 Oocyte meiosis; ko03015 mRNA surveillance pathway; ko04152 AMPK signaling pathway; ko04728 Dopaminergic synapse;	IPR016024;	Armadillo-type fold;
GH2_16_1-c16072_g1_i2_orf1	proteasome assembly chaperone 1	2.026	Up	0.0034	32.191	mitochondria	cellular component biogenesis; proteasome assembly; cellular component organization; cellular macromolecular complex assembly; protein complex subunit organization; cellular component assembly; macromolecular complex assembly; protein complex biogenesis; protein complex assembly; cellular protein complex assembly; cellular component organization or biogenesis; macromolecular complex subunit organ…	organelle; intracellular membrane-bounded organelle; intracellular organelle; endoplasmic reticulum; cell part; intracellular; cytoplasm; endomembrane system; intracellular part; membrane-bounded organelle; cell; cytoplasmic part;
GH2_28_2-c17275_g1_i6_orf1	spectrin beta chain isoform X2	2.004	Up	1.08e-09	274.1	cytosol		intracellular organelle; cell cortex; intracellular non-membrane-bounded organelle; cytoskeletal part; cell periphery; intracellular organelle part; cytoplasm; cortical cytoskeleton; cortical actin cytoskeleton; intracellular part; cell; actin cytoskeleton; organelle part; non-membrane-bounded organelle; cytoskeleton; organelle; cell cortex part; intracellular; cell part; spectrin; cytoplasmic pa…	cytoskeletal protein binding; structural constituent of cytoskeleton; binding; phospholipid binding; ion binding; actin binding; lipid binding; anion binding; protein binding; structural molecule activity;	K06115			IPR001605; IPR011993; IPR001715; IPR001849;	Pleckstrin homology domain, spectrin-type; PH domain-like; Calponin homology domain; Pleckstrin homology domain;
CL30494Contig1_orf1	Spectrin alpha chain	1.969	Up	1e-32	277.99	cytosol			cation binding; metal ion binding; protein binding; calcium ion binding; binding; ion binding;	K06114	SPTA; spectrin alpha	ko04210 Apoptosis;	IPR014837; IPR013315; IPR001452; IPR002048; IPR011992;	EF-hand, Ca insensitive; Spectrin alpha chain, SH3 domain; SH3 domain; EF-hand domain; EF-hand domain pair;
CL820Contig1_orf1	FreD	1.673	Up	0.00552	36.11	extracellular							IPR002181; IPR014716; IPR014715;	Fibrinogen, alpha/beta/gamma chain, C-terminal globular domain; Fibrinogen, alpha/beta/gamma chain, C-terminal globular, subdomain 1; Fibrinogen, alpha/beta/gamma chain, C-terminal globular, subdomain 2;
SCL16Contig26_orf1	hypothetical protein DAPPUDRAFT_327006	2.099	Up	0.00128	68.731	cytosol		membrane; cytoskeleton; organelle; intracellular organelle; extrinsic component of membrane; intracellular non-membrane-bounded organelle; membrane part; cell part; intracellular; cytoplasm; intracellular part; cell; non-membrane-bounded organelle;	actin binding; protein binding; cytoskeletal protein binding; binding;				IPR019748; IPR018980; IPR008954; IPR019749; IPR018979; IPR029071; IPR011993; IPR011259; IPR014352; IPR000299;	FERM central domain; FERM, C-terminal PH-like domain; Moesin tail domain; Band 4.1 domain; FERM, N-terminal; Ubiquitin-related domain; PH domain-like; Ezrin/radixin/moesin, C-terminal; FERM/acyl-CoA-binding protein, 3-helical bundle; FERM domain;
GH1_16_1-c17659_g1_i2_orf1	Nucleosome assembly protein 1-like 4	2.109	Up	0.00935	46.871	cytosol	cellular component biogenesis; cellular component organization; nucleosome organization; cellular macromolecular complex assembly; chromatin assembly or disassembly; protein complex subunit organization; macromolecular complex subunit organization; protein-DNA complex assembly; DNA packaging; nucleosome assembly; chromosome organization; cellular component assembly; macromolecular complex assembl…	organelle; intracellular membrane-bounded organelle; intracellular organelle; nucleus; cell part; intracellular; intracellular part; membrane-bounded organelle; cell;		K11279
CL30682Contig1_orf1	gelsolin	3.203	Up	3.6e-05	85.446	extracellular			actin binding; protein binding; cytoskeletal protein binding; binding;	K05768	GSN; gelsolin	ko04810 Regulation of actin cytoskeleton; ko05203 Viral carcinogenesis; ko04666 Fc gamma R-mediated phagocytosis;	IPR029006; IPR007123;	ADF-H/Gelsolin-like domain; Gelsolin-like domain;
CL9876Contig1_orf1	hypothetical protein DAPPUDRAFT_230644	1.915	Up	0.00772	23.909	cytosol		intracellular part; cell; cell part; intracellular; cytoplasm;	Rho GDP-dissociation inhibitor activity; enzyme regulator activity; molecular function regulator; nucleoside-triphosphatase regulator activity; GDP-dissociation inhibitor activity; GTPase regulator activity;	K12462	ARHGDI; Rho GDP-dissociation inhibitor	ko04722 Neurotrophin signaling pathway; ko04962 Vasopressin-regulated water reabsorption;	IPR014756; IPR024792;	Immunoglobulin E-set; Rho GDP-dissociation inhibitor domain;
GH2_16_2-c26087_g1_i3_orf1	caspase 2	1.502	Up	0.00421	35.579	cytosol	proteolysis; metabolic process; macromolecule metabolic process; protein metabolic process; primary metabolic process; organic substance metabolic process;		endopeptidase activity; peptidase activity, acting on L-amino acid peptides; cysteine-type peptidase activity; hydrolase activity; peptidase activity; cysteine-type endopeptidase activity; catalytic activity;	K04397	CASP7; caspase 7 [EC:3.4.22.60]	ko04668 TNF signaling pathway; ko04932 Non-alcoholic fatty liver disease (NAFLD); ko04214 Apoptosis - fly; ko05133 Pertussis; ko05010 Alzheimer's disease; ko05134 Legionellosis; ko04210 Apoptosis; ko04215 Apoptosis - multiple species;	IPR015917; IPR029030; IPR001309; IPR002138;	Peptidase C14A, caspase catalytic domain; Caspase-like domain; Peptidase C14, p20 domain; Peptidase C14, caspase non-catalytic subunit p10;
GH2_16_2-c23297_g1_i1_orf1	hemocyanin	1.795	Up	1e-32	77.86	endoplasmic reticulum	metabolic process;		catalytic activity; oxidoreductase activity;				IPR000896; IPR005203; IPR008922; IPR002227; IPR005204; IPR014756;	Hemocyanin/hexamerin middle domain; Hemocyanin, C-terminal; Uncharacterised domain, di-copper centre; Tyrosinase copper-binding domain; Hemocyanin, N-terminal; Immunoglobulin E-set;
CL9305Contig1_orf1	RING finger protein 121	2.136	Up	0.00138	39.912	plasma membrane			cation binding; metal ion binding; protein binding; zinc ion binding; transition metal ion binding; binding; ion binding;	K15698			IPR001841; IPR013083;	Zinc finger, RING-type; Zinc finger, RING/FYVE/PHD-type;
GH2_16_2-c23192_g1_i1_orf1	NADP-specific isocitrate dehydrogenase	2.343	Up	2.61e-06	50.048	mitochondria	tricarboxylic acid metabolic process; metabolic process; oxidation-reduction process; single-organism metabolic process; small molecule metabolic process; single-organism cellular process; carboxylic acid metabolic process; single-organism process; isocitrate metabolic process; organic acid metabolic process; cellular metabolic process; cellular process; oxoacid metabolic process; organic substan…		magnesium ion binding; nucleoside phosphate binding; ion binding; isocitrate dehydrogenase activity; nucleotide binding; cofactor binding; oxidoreductase activity; oxidoreductase activity, acting on CH-OH group of donors; heterocyclic compound binding; organic cyclic compound binding; oxidoreductase activity, acting on the CH-OH group of donors, NAD or NADP as acceptor; catalytic activity; NAD bi…	K00031	IDH1; isocitrate dehydrogenase [EC:1.1.1.42]	ko00720 Carbon fixation pathways in prokaryotes; ko01130 Biosynthesis of antibiotics; ko01110 Biosynthesis of secondary metabolites; ko01230 Biosynthesis of amino acids; ko01100 Metabolic pathways; ko01210 2-Oxocarboxylic acid metabolism; ko00020 Citrate cycle (TCA cycle); ko01120 Microbial metabolism in diverse environments; ko04146 Peroxisome; ko01200 Carbon metabolism; ko00480 Glutathione meta…	IPR024084;	Isopropylmalate dehydrogenase-like domain;
CL11205Contig1_orf1	hypothetical protein DAPPUDRAFT_222251	2.403	Up	0.0073	40.671	mitochondria	tricarboxylic acid metabolic process; oxidation-reduction process; small molecule metabolic process; single-organism cellular process; tricarboxylic acid cycle; single-organism process; primary metabolic process; cellular respiration; cellular metabolic process; organic substance metabolic process; citrate metabolic process; metabolic process; generation of precursor metabolites and energy; aerob…		magnesium ion binding; nucleoside phosphate binding; ion binding; isocitrate dehydrogenase activity; nucleotide binding; cofactor binding; oxidoreductase activity; oxidoreductase activity, acting on CH-OH group of donors; heterocyclic compound binding; organic cyclic compound binding; oxidoreductase activity, acting on the CH-OH group of donors, NAD or NADP as acceptor; catalytic activity; NAD bi…	K00030	IDH3; isocitrate dehydrogenase (NAD+) [EC:1.1.1.41]	ko00020 Citrate cycle (TCA cycle); ko01120 Microbial metabolism in diverse environments; ko01130 Biosynthesis of antibiotics; ko01200 Carbon metabolism; ko01110 Biosynthesis of secondary metabolites; ko01230 Biosynthesis of amino acids; ko01100 Metabolic pathways; ko01210 2-Oxocarboxylic acid metabolism;	IPR024084;	Isopropylmalate dehydrogenase-like domain;
GH2_16_2-c10441_g1_i1_orf1	elongation factor 2	2.296	Up	0.000359	97.806	mitochondria			nucleoside phosphate binding; nucleoside binding; ion binding; hydrolase activity, acting on acid anhydrides; hydrolase activity; nucleotide binding; nucleoside-triphosphatase activity; organic cyclic compound binding; heterocyclic compound binding; ribonucleoside binding; carbohydrate derivative binding; pyrophosphatase activity; catalytic activity; ribonucleotide binding; binding; GTPase activi…	K03234	EEF2; elongation factor 2	ko04921 Oxytocin signaling pathway; ko04152 AMPK signaling pathway;	IPR027417; IPR000795; IPR005517; IPR005225; IPR000640; IPR004161; IPR020568; IPR014721; IPR009022; IPR009000;	P-loop containing nucleoside triphosphate hydrolase; Transcription factor, GTP-binding domain; Translation elongation factor EFG/EF2, domain IV; Small GTP-binding protein domain; Translation elongation factor EFG, V domain; Translation elongation factor EFTu-like, domain 2; Ribosomal protein S5 domain 2-type fold; Ribosomal protein S5 domain 2-type fold, subgroup; Elongation factor G, III-V domai…
CL1373Contig2_orf1	pacifastin heavy chain	2.945	Up	3.87e-09	148.76	extracellular		extracellular region;					IPR001156;	Transferrin-like domain;
CL139Contig6_orf2	uncharacterized protein LOC105692508 isoform X1	1.542	Up	1.29e-05	49.385	cytosol, nuclear	nucleoside metabolic process; cellular aromatic compound metabolic process; small molecule metabolic process; single-organism cellular process; nitrogen compound metabolic process; single-organism process; organic cyclic compound metabolic process; primary metabolic process; pyrimidine nucleobase metabolic process; cellular metabolic process; organic substance metabolic process; metabolic process…		pyrimidine-nucleoside phosphorylase activity; transferase activity, transferring pentosyl groups; transferase activity, transferring glycosyl groups; transferase activity, transferring hexosyl groups; catalytic activity; transferase activity; phosphorylase activity;				IPR017459; IPR013102; IPR000312;	Glycosyl transferase family 3, N-terminal domain; Pyrimidine nucleoside phosphorylase, C-terminal; Glycosyl transferase, family 3;
CL10037Contig1_orf1	phosphopyruvate hydratase	1.831	Up	0.000215	50.554	cytosol	single-organism carbohydrate catabolic process; glycolytic process; single-organism catabolic process; small molecule metabolic process; single-organism cellular process; single-organism process; carbohydrate metabolic process; primary metabolic process; cellular metabolic process; organic substance metabolic process; carbohydrate catabolic process; single-organism carbohydrate metabolic process;…	catalytic complex; cell part; intracellular; cytoplasm; macromolecular complex; intracellular part; cytosolic part; cell; cytosol; protein complex; phosphopyruvate hydratase complex; cytoplasmic part;	magnesium ion binding; phosphopyruvate hydratase activity; catalytic activity; binding; ion binding; metal ion binding; cation binding; lyase activity; hydro-lyase activity; carbon-oxygen lyase activity;	K01689	ENO; enolase [EC:4.2.1.11]	ko01130 Biosynthesis of antibiotics; ko01110 Biosynthesis of secondary metabolites; ko01230 Biosynthesis of amino acids; ko01100 Metabolic pathways; ko00680 Methane metabolism; ko01120 Microbial metabolism in diverse environments; ko01200 Carbon metabolism; ko00010 Glycolysis / Gluconeogenesis; ko03018 RNA degradation; ko04066 HIF-1 signaling pathway;	IPR029065; IPR020810; IPR029017; IPR020811;	Enolase C-terminal domain-like; Enolase, C-terminal TIM barrel domain; Enolase N-terminal domain-like; Enolase, N-terminal;
CL11554Contig1_orf1	mitochondrial malate dehydrogenase	1.726	Up	4.33e-06	39.014	cytosol	dicarboxylic acid metabolic process; oxidation-reduction process; small molecule metabolic process; single-organism cellular process; single-organism process; carbohydrate metabolic process; primary metabolic process; cellular metabolic process; organic substance metabolic process; metabolic process; single-organism metabolic process; malate metabolic process; carboxylic acid metabolic process; o…		oxidoreductase activity, acting on CH-OH group of donors; oxidoreductase activity, acting on the CH-OH group of donors, NAD or NADP as acceptor; malate dehydrogenase activity; catalytic activity; L-malate dehydrogenase activity; oxidoreductase activity;	K00026	MDH2; malate dehydrogenase [EC:1.1.1.37]	ko00270 Cysteine and methionine metabolism; ko01130 Biosynthesis of antibiotics; ko01110 Biosynthesis of secondary metabolites; ko00710 Carbon fixation in photosynthetic organisms; ko01100 Metabolic pathways; ko00020 Citrate cycle (TCA cycle); ko01120 Microbial metabolism in diverse environments; ko01200 Carbon metabolism; ko00620 Pyruvate metabolism; ko00630 Glyoxylate and dicarboxylate metaboli…	IPR022383; IPR016040; IPR001236; IPR015955;	Lactate/malate dehydrogenase, C-terminal; NAD(P)-binding domain; Lactate/malate dehydrogenase, N-terminal; Lactate dehydrogenase/glycoside hydrolase, family 4, C-terminal;
CL10359Contig1_orf1	endoplasmic reticulum protein 57	2.418	Up	2.65e-10	60.026	cytosol	regulation of cellular process; homeostatic process; regulation of biological quality; regulation of biological process; cell redox homeostasis; single-organism cellular process; cellular homeostasis; single-organism process; cellular process; biological regulation;	organelle; intracellular membrane-bounded organelle; intracellular organelle; endoplasmic reticulum; cell part; intracellular; cytoplasm; endomembrane system; intracellular part; membrane-bounded organelle; cell; cytoplasmic part;	isomerase activity; catalytic activity;	K08056	PDIA3; protein disulfide isomerase family A, member 3 [EC:5.3.4.1]	ko04612 Antigen processing and presentation; ko04141 Protein processing in endoplasmic reticulum;	IPR005788; IPR012336; IPR013766;	Disulphide isomerase; Thioredoxin-like fold; Thioredoxin domain;
SCL3Contig840_orf1	"tropomyosin-1, isoforms 9A/A/B isoform X21"	2.851	Up	0.00748	30.305	cytosol				K10373	TPM1; tropomyosin 1	ko04260 Cardiac muscle contraction; ko04261 Adrenergic signaling in cardiomyocytes; ko05414 Dilated cardiomyopathy; ko05410 Hypertrophic cardiomyopathy (HCM); ko05206 MicroRNAs in cancer;
CL9690Contig2_orf1	serine hydroxymethyltransferase	2.7	Up	0.000552	54.234	cytosol	small molecule metabolic process; single-organism cellular process; nitrogen compound metabolic process; single-organism process; primary metabolic process; glycine metabolic process; alpha-amino acid metabolic process; cellular metabolic process; organic substance metabolic process; metabolic process; cellular amino acid metabolic process; serine family amino acid metabolic process; single-organ…		organic cyclic compound binding; heterocyclic compound binding; catalytic activity; binding; ion binding; glycine hydroxymethyltransferase activity; transferase activity, transferring one-carbon groups; anion binding; hydroxymethyl-, formyl- and related transferase activity; cofactor binding; transferase activity; pyridoxal phosphate binding;	K00600	glyA; glycine hydroxymethyltransferase [EC:2.1.2.1]	ko01130 Biosynthesis of antibiotics; ko00670 One carbon pool by folate; ko01110 Biosynthesis of secondary metabolites; ko00260 Glycine, serine and threonine metabolism; ko01230 Biosynthesis of amino acids; ko01100 Metabolic pathways; ko00460 Cyanoamino acid metabolism; ko01523 Antifolate resistance; ko00680 Methane metabolism; ko01120 Microbial metabolism in diverse environments; ko01200 Carbon m…	IPR015424; IPR015421; IPR015422;	Pyridoxal phosphate-dependent transferase; Pyridoxal phosphate-dependent transferase, major region, subdomain 1; Pyridoxal phosphate-dependent transferase, major region, subdomain 2;
CL6700Contig1_orf1	Nicotinamide mononucleotide adenylyltransferase 1	2.256	Up	0.000425	30.646	extracellular	cofactor biosynthetic process; nucleotide biosynthetic process; pyridine nucleotide metabolic process; cellular aromatic compound metabolic process; nicotinamide nucleotide metabolic process; nucleotide metabolic process; single-organism process; biosynthetic process; pyridine nucleotide biosynthetic process; organonitrogen compound biosynthetic process; cellular metabolic process; pyridine-conta…		nucleotidyltransferase activity; catalytic activity; transferase activity; transferase activity, transferring phosphorus-containing groups;	K06210	NMNAT; nicotinamide mononucleotide adenylyltransferase [EC:2.7.7.1 2.7.7.18]	ko01100 Metabolic pathways; ko00760 Nicotinate and nicotinamide metabolism;	IPR014729; IPR004821;	Rossmann-like alpha/beta/alpha sandwich fold; Cytidyltransferase-like domain;
CL3054Contig2_orf1	"peptidyl-prolyl cis-trans isomerase f, ppif"	2.699	Up	1.45e-05	21.338	mitochondria	cellular protein metabolic process; protein peptidyl-prolyl isomerization; peptidyl-proline modification; primary metabolic process; cellular metabolic process; organic substance metabolic process; protein folding; peptidyl-amino acid modification; metabolic process; cellular macromolecule metabolic process; cellular protein modification process; protein metabolic process; macromolecule metabolic…		peptidyl-prolyl cis-trans isomerase activity; isomerase activity; catalytic activity; cis-trans isomerase activity;	K09565	PPIF; peptidyl-prolyl isomerase F (cyclophilin D) [EC:5.2.1.8]	ko05145 Toxoplasmosis; ko04022 cGMP-PKG signaling pathway; ko04020 Calcium signaling pathway; ko05016 Huntington's disease; ko05012 Parkinson's disease;	IPR002130; IPR029000;	Cyclophilin-type peptidyl-prolyl cis-trans isomerase domain; Cyclophilin-like domain;
CL7007Contig1_orf1	myosin light chain	2.208	Up	0.000602	17.744	cytosol			cation binding; metal ion binding; calcium ion binding; binding; ion binding;				IPR002048; IPR011992;	EF-hand domain; EF-hand domain pair;
GH2_R_2-c19463_g1_i3_orf1	Catenin alpha	2.092	Up	0.0221	105.6	nuclear	cell adhesion; biological adhesion;		actin filament binding; cell adhesion molecule binding; cytoskeletal protein binding; binding; cadherin binding; macromolecular complex binding; actin binding; protein binding; protein complex binding;	K05691	CTNNA; catenin alpha	ko05213 Endometrial cancer; ko04670 Leukocyte transendothelial migration; ko05412 Arrhythmogenic right ventricular cardiomyopathy (ARVC); ko04390 Hippo signaling pathway; ko05100 Bacterial invasion of epithelial cells; ko05200 Pathways in cancer; ko04530 Tight junction; ko04520 Adherens junction;
SCL7Contig79_orf1	"putative uncharacterized oxidoreductase, partial"	2.178	Up	0.00837	48.418	cytosol			cofactor binding; catalytic activity; binding; coenzyme binding;				IPR001509; IPR016040;	NAD-dependent epimerase/dehydratase; NAD(P)-binding domain;
CL6947Contig1_orf1	JHE-like carboxylesterase 1	3.061	Up	0.00265	67.558	Golgi apparatus	metabolic process;		hydrolase activity; catalytic activity;				IPR029058; IPR002018;	Alpha/Beta hydrolase fold; Carboxylesterase, type B;
CL9913Contig1_orf1	ras-related protein Rac1	1.659	Up	0.00176	15.259	cytosol	regulation of cellular process; single organism signaling; cellular response to stimulus; signal transduction; regulation of biological process; cell communication; intracellular signal transduction; single-organism cellular process; single-organism process; small GTPase mediated signal transduction; signaling; response to stimulus; cellular process; biological regulation;		nucleoside phosphate binding; nucleoside binding; ion binding; nucleotide binding; organic cyclic compound binding; heterocyclic compound binding; ribonucleoside binding; carbohydrate derivative binding; ribonucleotide binding; binding; purine ribonucleoside binding; anion binding; purine ribonucleotide binding; purine nucleoside binding; guanyl ribonucleotide binding; guanyl nucleotide binding; …				IPR005225; IPR027417;	Small GTP-binding protein domain; P-loop containing nucleoside triphosphate hydrolase;
CL11999Contig1_orf1	hypothetical protein DAPPUDRAFT_57769	2.03	Up	2.44e-05	36.198	extracellular	oxidation-reduction process; small molecule metabolic process; single-organism cellular process; single-organism process; cellular lipid metabolic process; fatty acid metabolic process; primary metabolic process; cellular metabolic process; organic substance metabolic process; metabolic process; single-organism metabolic process; carboxylic acid metabolic process; monocarboxylic acid metabolic pr…		nucleoside phosphate binding; ion binding; NAD+ binding; nucleotide binding; cofactor binding; oxidoreductase activity; heterocyclic compound binding; organic cyclic compound binding; oxidoreductase activity, acting on CH-OH group of donors; oxidoreductase activity, acting on the CH-OH group of donors, NAD or NADP as acceptor; NAD binding; catalytic activity; binding; anion binding; 3-hydroxyacyl…	K00022	HADH; 3-hydroxyacyl-CoA dehydrogenase [EC:1.1.1.35]	ko00930 Caprolactam degradation; ko00310 Lysine degradation; ko01130 Biosynthesis of antibiotics; ko00071 Fatty acid degradation; ko01110 Biosynthesis of secondary metabolites; ko01100 Metabolic pathways; ko00062 Fatty acid elongation; ko00380 Tryptophan metabolism; ko00280 Valine, leucine and isoleucine degradation; ko01120 Microbial metabolism in diverse environments; ko00281 Geraniol degradati…	IPR008927; IPR013328; IPR016040; IPR006176; IPR006108;	6-phosphogluconate dehydrogenase C-terminal domain-like; 6-phosphogluconate dehydrogenase, domain 2; NAD(P)-binding domain; 3-hydroxyacyl-CoA dehydrogenase, NAD binding; 3-hydroxyacyl-CoA dehydrogenase, C-terminal;
CL3400Contig3_orf1	prophenoloxidase-1	2.462	Up	0.000405	81.399	mitochondria	metabolic process;		catalytic activity; oxidoreductase activity;				IPR000896; IPR002227; IPR008922; IPR005203; IPR005204; IPR014756;	Hemocyanin/hexamerin middle domain; Tyrosinase copper-binding domain; Uncharacterised domain, di-copper centre; Hemocyanin, C-terminal; Hemocyanin, N-terminal; Immunoglobulin E-set;
SCL8Contig304_orf1	intracellular fatty acid binding protein	2.165	Up	5.42e-06	21.417	nuclear	transport; localization; establishment of localization;		lipid binding; binding; transporter activity;				IPR000463; IPR012674; IPR000566; IPR011038;	Cytosolic fatty-acid binding; Calycin; Lipocalin/cytosolic fatty-acid binding domain; Calycin-like;
CL10965Contig1_orf1	PDGF/VEGF-related factor 1	2.069	Up	0.0387	23.687	extracellular							IPR029034;	Cystine-knot cytokine;
CL1619Contig4_orf1	14-3-3-like protein	1.897	Up	9.54e-09	28.928	cytosol			protein domain specific binding; protein binding; binding;	K16197	YWHAB_Q_Z; 14-3-3 protein beta/theta/zeta	ko04212 Longevity regulating pathway - worm; ko04110 Cell cycle; ko04391 Hippo signaling pathway - fly; ko05203 Viral carcinogenesis; ko05161 Hepatitis B; ko04390 Hippo signaling pathway; ko04151 PI3K-Akt signaling pathway; ko04013 MAPK signaling pathway - fly; ko04114 Oocyte meiosis; ko05169 Epstein-Barr virus infection;	IPR023410;	14-3-3 domain;
GH2_R_1-c8403_g1_i1_orf1	histone H2B 1/2-like	4.46	Up	3.4e-05	7.6438	nuclear		intracellular organelle; intracellular non-membrane-bounded organelle; intracellular organelle part; macromolecular complex; intracellular part; cell; organelle part; DNA bending complex; chromosomal part; nucleosome; non-membrane-bounded organelle; organelle; chromatin; cell part; intracellular; chromosome; protein complex; protein-DNA complex; DNA packaging complex;	organic cyclic compound binding; heterocyclic compound binding; DNA binding; protein heterodimerization activity; binding; protein dimerization activity; nucleic acid binding; protein binding;	K11252	H2B; histone H2B	ko05034 Alcoholism; ko05322 Systemic lupus erythematosus; ko05203 Viral carcinogenesis;	IPR009072; IPR007125;	Histone-fold; Histone H2A/H2B/H3;
CL11350Contig1_orf1	"translocon-associated protein, gamma subunit, putative"	3.402	Up	0.0015	25.957	plasma membrane	intracellular transport; cellular component organization; establishment of protein localization to organelle; single-organism process; cotranslational protein targeting to membrane; protein transport; establishment of localization; protein targeting; protein targeting to membrane; establishment of localization in cell; single-organism localization; protein localization to endoplasmic reticulum; i…	intrinsic component of membrane; membrane; integral component of membrane; membrane part;		K13251	SSR3; translocon-associated protein subunit gamma	ko04141 Protein processing in endoplasmic reticulum;
CL9189Contig1_orf1	ubiquitin carboxyl-terminal esterase L3	2.577	Up	0.000621	25.669	cytosol	modification-dependent macromolecule catabolic process; cellular macromolecule catabolic process; proteolysis involved in cellular protein catabolic process; cellular protein catabolic process; modification-dependent protein catabolic process; cellular protein metabolic process; ubiquitin-dependent protein catabolic process; primary metabolic process; cellular metabolic process; organic substance…	cell; intracellular; cell part;	ubiquitin-specific protease activity; peptidase activity; ubiquitinyl hydrolase activity; catalytic activity; peptidase activity, acting on L-amino acid peptides; ubiquitin-like protein-specific protease activity; cysteine-type peptidase activity; hydrolase activity;	K05609			IPR001578;	Peptidase C12, ubiquitin carboxyl-terminal hydrolase;
GH1_16_2-c15500_g1_i3_orf1	hypothetical protein DAPPUDRAFT_208600	1.653	Up	0.00263	47.106	mitochondria	lipid catabolic process; organic substance catabolic process; metabolic process; single-organism metabolic process; single-organism catabolic process; single-organism process; primary metabolic process; catabolic process; organic substance metabolic process; lipid metabolic process;		1-alkyl-2-acetylglycerophosphocholine esterase activity; hydrolase activity; carboxylic ester hydrolase activity; catalytic activity; hydrolase activity, acting on ester bonds;	K01062	PLA2G7; platelet-activating factor acetylhydrolase [EC:3.1.1.47]	ko01130 Biosynthesis of antibiotics; ko00565 Ether lipid metabolism; ko01110 Biosynthesis of secondary metabolites; ko01100 Metabolic pathways;	IPR029058;	Alpha/Beta hydrolase fold;
GH1_R_1-c22898_g1_i1_orf1	"actin, aortic smooth muscle isoform X2"	2.52	Up	0.000123	9.4296	cytosol
CL35978Contig1_orf2	putative histone-binding protein Caf1	3.088	Up	0.00504	45.873	mitochondria			protein binding; binding;	K10752			IPR022052; IPR017986; IPR015943;	Histone-binding protein RBBP4, N-terminal; WD40-repeat-containing domain; WD40/YVTN repeat-like-containing domain;
SCL1Contig884_orf1	hypothetical protein DAPPUDRAFT_306007	4.154	Up	0.0156	100.23	mitochondria	establishment of protein localization; transport; intracellular transport; cellular macromolecule localization; establishment of localization in cell; intracellular protein transport; organic substance transport; protein localization; macromolecule localization; cellular protein localization; localization; protein transport; establishment of localization; cellular localization;		small GTPase binding; Ras GTPase binding; binding; protein binding; Ran GTPase binding; GTPase binding; enzyme binding;	K14293	KPNB1; importin subunit beta-1	ko03013 RNA transport;	IPR001494; IPR011989; IPR016024;	Importin-beta, N-terminal domain; Armadillo-like helical; Armadillo-type fold;
SCL2Contig755_orf1	pyruvate kinase 2	2.103	Up	0.00606	57.34	cytosol	single-organism carbohydrate catabolic process; glycolytic process; single-organism catabolic process; small molecule metabolic process; single-organism cellular process; single-organism process; carbohydrate metabolic process; primary metabolic process; cellular metabolic process; organic substance metabolic process; carbohydrate catabolic process; single-organism carbohydrate metabolic process;…		magnesium ion binding; pyruvate kinase activity; kinase activity; phosphotransferase activity, alcohol group as acceptor; catalytic activity; binding; ion binding; potassium ion binding; metal ion binding; cation binding; alkali metal ion binding; transferase activity; transferase activity, transferring phosphorus-containing groups;	K00873	PK; pyruvate kinase [EC:2.7.1.40]	ko00230 Purine metabolism; ko01130 Biosynthesis of antibiotics; ko01110 Biosynthesis of secondary metabolites; ko01230 Biosynthesis of amino acids; ko01100 Metabolic pathways; ko05203 Viral carcinogenesis; ko04930 Type II diabetes mellitus; ko01120 Microbial metabolism in diverse environments; ko01200 Carbon metabolism; ko00010 Glycolysis / Gluconeogenesis; ko05230 Central carbon metabolism in ca…	IPR015794; IPR011037; IPR015813; IPR015806; IPR015795; IPR015793;	Pyruvate kinase, alpha/beta; Pyruvate kinase-like, insert domain; Pyruvate/Phosphoenolpyruvate kinase-like domain; Pyruvate kinase, beta-barrel insert domain; Pyruvate kinase, C-terminal; Pyruvate kinase, barrel;
CL22685Contig1_orf1	hypothetical protein KGM_06034	2.91	Up	0.0139	16.38	cytosol, nuclear				K10704	UBE2V; ubiquitin-conjugating enzyme E2 variant	ko04624 Toll and Imd signaling pathway;	IPR016135; IPR000608;	Ubiquitin-conjugating enzyme/RWD-like; Ubiquitin-conjugating enzyme E2;
CL9Contig15_orf1	"actin, cytoplasmic A3a isoform X1"	7.761	Up	1e-08	45.007	cytosol				K05692	ACTB_G1; actin beta/gamma 1	ko05205 Proteoglycans in cancer; ko04810 Regulation of actin cytoskeleton; ko04391 Hippo signaling pathway - fly; ko05164 Influenza A; ko05412 Arrhythmogenic right ventricular cardiomyopathy (ARVC); ko04390 Hippo signaling pathway; ko05100 Bacterial invasion of epithelial cells; ko04921 Oxytocin signaling pathway; ko05132 Salmonella infection; ko05131 Shigellosis; ko04530 Tight junction; ko04520 …
GH1_28_2-gc13562_g1_i3_orf1	ubiquitin-activating enzyme E1	2.166	Up	0.00872	112.88	cytosol, nuclear	metabolic process; cellular macromolecule metabolic process; cellular protein metabolic process; cellular protein modification process; macromolecule metabolic process; protein metabolic process; primary metabolic process; macromolecule modification; protein modification process; cellular metabolic process; cellular process; organic substance metabolic process;		small protein activating enzyme activity; ligase activity, forming carbon-sulfur bonds; catalytic activity; ligase activity;	K03178	UBE1; ubiquitin-activating enzyme E1 [EC:6.2.1.45]	ko04120 Ubiquitin mediated proteolysis; ko05012 Parkinson's disease;	IPR032418; IPR019572; IPR000594; IPR016040; IPR032420; IPR018965;	Ubiquitin-activating enzyme E1, FCCH domain; Ubiquitin-activating enzyme, catalytic cysteine domain; THIF-type NAD/FAD binding fold; NAD(P)-binding domain; Ubiquitin-activating enzyme E1, four-helix bundle; Ubiquitin-activating enzyme E1, C-terminal;
CL9487Contig1_orf1	hypothetical protein LOTGIDRAFT_230999	4.448	Up	1.32e-09	67.635	mitochondria	single-organism process; metabolic process; oxidation-reduction process; single-organism metabolic process;		catalytic activity; iron-sulfur cluster binding; binding; oxidoreductase activity; metal cluster binding;	K00311			IPR017896; IPR023753;	4Fe-4S ferredoxin-type, iron-sulphur binding domain; FAD/NAD(P)-binding domain;
SCL4Contig666_orf1	arginine kinase	3.456	Up	8.26e-14	41.693	nuclear			kinase activity; catalytic activity; transferase activity; transferase activity, transferring phosphorus-containing groups;	K00933	E2.7.3.2; creatine kinase [EC:2.7.3.2]	ko00330 Arginine and proline metabolism; ko01100 Metabolic pathways;	IPR022413; IPR022414; IPR014746;	ATP:guanido phosphotransferase, N-terminal; ATP:guanido phosphotransferase, catalytic domain; Glutamine synthetase/guanido kinase, catalytic domain;
CL10654Contig1_orf1	vanin-like protein 1	0.463	Down	2.37e-06	60.321	plasma membrane	nitrogen compound metabolic process; metabolic process;		hydrolase activity; catalytic activity; hydrolase activity, acting on carbon-nitrogen (but not peptide) bonds;	K08069	VNN; pantetheine hydrolase [EC:3.5.1.92]	ko00770 Pantothenate and CoA biosynthesis;	IPR003010;	Carbon-nitrogen hydrolase;
SCL6Contig442_orf1	hypothetical protein DAPPUDRAFT_255495	7.283	Up	0.00654	119.52	plasma membrane							IPR002035;	von Willebrand factor, type A;
GH1_R_2-c14615_g1_i1_orf1	gamma-interferon-inducible lysosomal thiol reductase	0.643	Down	3.25e-12	24.698	extracellular				K08059	IFI30; interferon, gamma-inducible protein 30	ko04612 Antigen processing and presentation;
CL4882Contig1_orf1	C-type lectin 4	0.619	Down	2.23e-09	18.55	extracellular							IPR001304; IPR016187; IPR016186;	C-type lectin-like; C-type lectin fold; C-type lectin-like/link domain;
CL2018Contig1_orf1	chitinase 4 precursor	0.464	Down	1e-32	65.203	extracellular	glucosamine-containing compound metabolic process; chitin metabolic process; aminoglycan catabolic process; carbohydrate derivative catabolic process; nitrogen compound metabolic process; chitin catabolic process; carbohydrate metabolic process; primary metabolic process; glucosamine-containing compound catabolic process; organic substance metabolic process; organic substance catabolic process; m…	extracellular region;	hydrolase activity, hydrolyzing O-glycosyl compounds; chitin binding; carbohydrate derivative binding; hydrolase activity; chitinase activity; catalytic activity; binding; hydrolase activity, acting on glycosyl bonds;	K01183	E3.2.1.14; chitinase [EC:3.2.1.14]	ko01100 Metabolic pathways; ko00520 Amino sugar and nucleotide sugar metabolism;	IPR001223; IPR029070; IPR011583; IPR002557; IPR017853; IPR013781;	Glycoside hydrolase family 18, catalytic domain; Chitinase insertion domain; Chitinase II; Chitin binding domain; Glycoside hydrolase superfamily; Glycoside hydrolase, catalytic domain;
CL18942Contig1_orf1	trypsinogen 2	0.564	Down	1e-32	28.503	extracellular	proteolysis; metabolic process; macromolecule metabolic process; protein metabolic process; primary metabolic process; organic substance metabolic process;		serine-type endopeptidase activity; endopeptidase activity; peptidase activity; catalytic activity; serine hydrolase activity; serine-type peptidase activity; peptidase activity, acting on L-amino acid peptides; hydrolase activity;	K01312	PRSS1_2_3; trypsin [EC:3.4.21.4]	ko04080 Neuroactive ligand-receptor interaction; ko04972 Pancreatic secretion; ko05164 Influenza A; ko04974 Protein digestion and absorption;	IPR009003; IPR001254;	Peptidase S1, PA clan; Serine proteases, trypsin domain;
SCL1Contig962_orf1	heat shock protein 70	2.12	Up	3.58e-10	71.765	cytosol				K03283	HSPA1_8; heat shock 70kDa protein 1/8	ko04612 Antigen processing and presentation; ko04915 Estrogen signaling pathway; ko05164 Influenza A; ko04144 Endocytosis; ko05145 Toxoplasmosis; ko04141 Protein processing in endoplasmic reticulum; ko05169 Epstein-Barr virus infection; ko03040 Spliceosome; ko05162 Measles; ko05134 Legionellosis; ko04213 Longevity regulating pathway - multiple species; ko04010 MAPK signaling pathway;	IPR029048; IPR029047;	Heat shock protein 70kD, C-terminal domain; Heat shock protein 70kD, peptide-binding domain;
SCL2Contig877_orf1	nuclear factor related to kappa-B-binding protein isoform X1	2.146	Up	5.39e-06	36.294	mitochondria				K17725	ETHE1; sulfur dioxygenase [EC:1.13.11.18]	ko00920 Sulfur metabolism;	IPR001279;	Metallo-beta-lactamase;
CL7604Contig1_orf1	Eukaryotic translation initiation factor 2A	1.807	Up	9.34e-05	66.654	mitochondria			protein binding; binding;	K15026			IPR013979; IPR015943;	Translation initiation factor, beta propellor-like domain; WD40/YVTN repeat-like-containing domain;
CL11297Contig1_orf1	receptor for activated protein kinase c1	2.053	Up	3.25e-12	35.745	cytosol			protein binding; binding;	K14753	RACK1; guanine nucleotide-binding protein subunit beta-2-like 1 protein	ko05162 Measles;	IPR017986; IPR015943;	WD40-repeat-containing domain; WD40/YVTN repeat-like-containing domain;
SCL2Contig49_orf1	"myosin heavy chain, non-muscle isoform X1"	2.168	Up	1e-32	233.12	nuclear		intracellular organelle; intracellular non-membrane-bounded organelle; cytoskeletal part; intracellular organelle part; macromolecular complex; intracellular part; cell; actin cytoskeleton; organelle part; non-membrane-bounded organelle; organelle; cytoskeleton; cell part; intracellular; myosin complex; protein complex;	ATP binding; motor activity; nucleoside phosphate binding; nucleoside binding; ion binding; hydrolase activity, acting on acid anhydrides; hydrolase activity; protein binding; nucleotide binding; nucleoside-triphosphatase activity; organic cyclic compound binding; heterocyclic compound binding; ribonucleoside binding; carbohydrate derivative binding; pyrophosphatase activity; catalytic activity; …	K10352	MYH; myosin heavy chain	ko04530 Tight junction;	IPR002928; IPR004009; IPR001609; IPR027417; IPR027401;	Myosin tail; Myosin, N-terminal, SH3-like; Myosin head, motor domain; P-loop containing nucleoside triphosphate hydrolase; Myosin-like IQ motif-containing domain;
CL11770Contig1_orf1	Dolichyl-diphosphooligosaccharide--protein glycosyltransferase subunit 2	1.956	Up	1.05e-08	69.759	plasma membrane	protein glycosylation; macromolecule glycosylation; glycoprotein biosynthetic process; single-organism cellular process; cellular protein metabolic process; glycoprotein metabolic process; single-organism process; biosynthetic process; primary metabolic process; carbohydrate metabolic process; cellular metabolic process; organic substance biosynthetic process; cellular biosynthetic process; organ…	membrane; intracellular organelle; endoplasmic reticulum; nuclear outer membrane-endoplasmic reticulum membrane network; bounding membrane of organelle; organelle membrane; cytoplasm; intracellular organelle part; intrinsic component of membrane; endomembrane system; macromolecular complex; intracellular part; oligosaccharyltransferase complex; transferase complex; cell; integral component of mem…		K12667	SWP1; oligosaccharyltransferase complex subunit delta (ribophorin II)	ko04141 Protein processing in endoplasmic reticulum; ko00513 Various types of N-glycan biosynthesis; ko01100 Metabolic pathways; ko00510 N-Glycan biosynthesis;
CL3868Contig1_orf1	farnesoic acid O-methyltransferase	1.661	Up	4.93e-05	36.691	cytosol, nuclear							IPR022041; IPR024518;	Farnesoic acid O-methyl transferase; Domain of unknown function DUF3421;
SCL13Contig26_orf1	Eukaryotic translation initiation factor 3 subunit B	1.934	Up	7.63e-05	82.644	nuclear	cellular protein metabolic process; biosynthetic process; primary metabolic process; organic substance biosynthetic process; cellular metabolic process; cellular biosynthetic process; organic substance metabolic process; metabolic process; cellular macromolecule biosynthetic process; translational initiation; cellular macromolecule metabolic process; gene expression; macromolecule metabolic proce…	cell part; intracellular; cytoplasm; macromolecular complex; intracellular part; protein complex; cell; cytoplasmic part; eukaryotic translation initiation factor 3 complex;	organic cyclic compound binding; heterocyclic compound binding; RNA binding; translation factor activity, nucleic acid binding; nucleoside phosphate binding; translation initiation factor binding; binding; nucleic acid binding; translation initiation factor activity; protein binding; nucleotide binding; small molecule binding;	K03253	EIF3B; translation initiation factor 3 subunit B	ko03013 RNA transport;	IPR000504; IPR013979; IPR015943; IPR012677; IPR011042;	RNA recognition motif domain; Translation initiation factor, beta propellor-like domain; WD40/YVTN repeat-like-containing domain; Nucleotide-binding alpha-beta plait domain; Six-bladed beta-propeller, TolB-like;
CL8270Contig1_orf1	DNA damage-binding protein 1	1.718	Up	8.74e-05	126.09	cytosol		organelle; intracellular membrane-bounded organelle; intracellular organelle; nucleus; cell part; intracellular; intracellular part; membrane-bounded organelle; cell;	organic cyclic compound binding; heterocyclic compound binding; protein binding; binding; nucleic acid binding;	K10610	DDB1; DNA damage-binding protein 1	ko05203 Viral carcinogenesis; ko05161 Hepatitis B; ko03420 Nucleotide excision repair; ko04120 Ubiquitin mediated proteolysis;	IPR015943; IPR004871; IPR011047;	WD40/YVTN repeat-like-containing domain; Cleavage/polyadenylation specificity factor, A subunit, C-terminal; Quinoprotein alcohol dehydrogenase-like superfamily;
GH1_16_2-c13612_g1_i1_orf1	acetolactate synthase-like protein	1.684	Up	0.0157	70.095	cytosol			magnesium ion binding; vitamin binding; ion binding; cofactor binding; sulfur compound binding; thiamine pyrophosphate binding; heterocyclic compound binding; organic cyclic compound binding; catalytic activity; binding; cation binding; metal ion binding; anion binding; small molecule binding; coenzyme binding;	K11259			IPR012000; IPR029035; IPR029061; IPR012001; IPR011766;	Thiamine pyrophosphate enzyme, central domain; DHS-like NAD/FAD-binding domain; Thiamin diphosphate-binding fold; Thiamine pyrophosphate enzyme, N-terminal TPP-binding domain; Thiamine pyrophosphate enzyme, C-terminal TPP-binding;
GH2_28_1-c26478_g1_i2_orf1	Glutamate synthase	1.658	Up	1.18e-05	182.51	cytosol	dicarboxylic acid metabolic process; organic acid biosynthetic process; single-organism process; biosynthetic process; organonitrogen compound biosynthetic process; cellular metabolic process; glutamine family amino acid biosynthetic process; organic substance metabolic process; metabolic process; cellular amino acid metabolic process; alpha-amino acid biosynthetic process; glutamate metabolic pr…		catalytic activity; iron-sulfur cluster binding; binding; oxidoreductase activity, acting on the CH-NH2 group of donors, NAD or NADP as acceptor; glutamate synthase activity; oxidoreductase activity, acting on the CH-NH2 group of donors; metal cluster binding; oxidoreductase activity;	K00264	GLT1; glutamate synthase (NADPH/NADH) [EC:1.4.1.13 1.4.1.14]	ko00910 Nitrogen metabolism; ko00250 Alanine, aspartate and glutamate metabolism; ko01120 Microbial metabolism in diverse environments; ko01130 Biosynthesis of antibiotics; ko01110 Biosynthesis of secondary metabolites; ko01230 Biosynthesis of amino acids; ko01100 Metabolic pathways;	IPR002489; IPR013785; IPR028261; IPR029055; IPR006982; IPR009051; IPR016040; IPR002932; IPR023753; IPR017932;	Glutamate synthase, alpha subunit, C-terminal; Aldolase-type TIM barrel; Dihydroprymidine dehydrogenase domain II; Nucleophile aminohydrolases, N-terminal; Glutamate synthase, central-N; Alpha-helical ferredoxin; NAD(P)-binding domain; Glutamate synthase domain; FAD/NAD(P)-binding domain; Glutamine amidotransferase type 2 domain;
CL10661Contig1_orf1	ATP synthase subunit g	1.674	Up	2.28e-07	16.481	endoplasmic reticulum	nucleoside metabolic process; purine nucleoside metabolic process; purine ribonucleoside monophosphate metabolic process; nucleotide metabolic process; single-organism process; purine ribonucleoside biosynthetic process; nucleoside biosynthetic process; biosynthetic process; ribonucleoside monophosphate biosynthetic process; cellular metabolic process; phosphate-containing compound metabolic proc…	intracellular organelle; membrane; mitochondrial part; organelle membrane; organelle envelope; intracellular organelle part; cytoplasm; macromolecular complex; intracellular part; mitochondrial proton-transporting ATP synthase complex, coupling factor F(o); cell; mitochondrial membrane part; proton-transporting ATP synthase complex; mitochondrion; organelle part; intracellular membrane-bounded or…	ion transmembrane transporter activity; substrate-specific transporter activity; monovalent inorganic cation transmembrane transporter activity; inorganic cation transmembrane transporter activity; hydrogen ion transmembrane transporter activity; cation transmembrane transporter activity; substrate-specific transmembrane transporter activity; transporter activity; transmembrane transporter activi…	K02140	ATPeFG; F-type H+-transporting ATPase subunit g	ko00190 Oxidative phosphorylation; ko01100 Metabolic pathways;
SCL1Contig1046_orf1	ribosomal protein S8	2.574	Up	0.00438	25.055	nuclear	cellular protein metabolic process; biosynthetic process; primary metabolic process; cellular metabolic process; organic substance biosynthetic process; cellular biosynthetic process; organic substance metabolic process; metabolic process; cellular macromolecule biosynthetic process; cellular macromolecule metabolic process; gene expression; macromolecule metabolic process; protein metabolic proc…	ribosome; organelle; intracellular organelle; intracellular non-membrane-bounded organelle; cell part; intracellular; cytoplasm; macromolecular complex; intracellular part; cell; ribonucleoprotein complex; cytoplasmic part; non-membrane-bounded organelle;	structural constituent of ribosome; structural molecule activity;	K02995	RP-S8e; small subunit ribosomal protein S8e	ko03010 Ribosome;
CL7938Contig1_orf1	"RH06643p, partial"	2.492	Up	5.64e-06	10.537	cytosol	cellular protein metabolic process; biosynthetic process; primary metabolic process; cellular metabolic process; organic substance biosynthetic process; cellular biosynthetic process; organic substance metabolic process; metabolic process; cellular macromolecule biosynthetic process; cellular macromolecule metabolic process; gene expression; macromolecule metabolic process; protein metabolic proc…	ribosome; organelle; intracellular organelle; intracellular non-membrane-bounded organelle; cell part; intracellular; cytoplasm; macromolecular complex; intracellular part; cell; ribonucleoprotein complex; cytoplasmic part; non-membrane-bounded organelle;	structural constituent of ribosome; structural molecule activity;	K02980	RP-S29e; small subunit ribosomal protein S29e	ko03010 Ribosome;
CL10510Contig1_orf1	fasciclin-2 isoform X4	1.851	Up	1.41e-07	89.212	plasma membrane	cell adhesion; biological adhesion;	membrane;	protein binding; binding;	K06491	NCAM; neural cell adhesion molecule	ko04514 Cell adhesion molecules (CAMs); ko05020 Prion diseases;	IPR003598; IPR007110; IPR013783; IPR003599; IPR003961; IPR013151; IPR013098;	Immunoglobulin subtype 2; Immunoglobulin-like domain; Immunoglobulin-like fold; Immunoglobulin subtype; Fibronectin type III; Immunoglobulin; Immunoglobulin I-set;
CL12017Contig1_orf1	mitochondrial-processing peptidase subunit beta	1.735	Up	9.28e-06	54.584	mitochondria	proteolysis; metabolic process; macromolecule metabolic process; protein metabolic process; primary metabolic process; organic substance metabolic process;		endopeptidase activity; metalloendopeptidase activity; peptidase activity; catalytic activity; binding; ion binding; peptidase activity, acting on L-amino acid peptides; cation binding; metal ion binding; metallopeptidase activity; hydrolase activity;	K17732			IPR007863; IPR011765; IPR011249; IPR011237;	Peptidase M16, C-terminal; Peptidase M16, N-terminal; Metalloenzyme, LuxS/M16 peptidase-like; Peptidase M16 domain;
CL10081Contig1_orf1	protein disulfide isomerase 1	1.997	Up	0.00156	46.225	extracellular	regulation of cellular process; homeostatic process; regulation of biological quality; regulation of biological process; cell redox homeostasis; single-organism cellular process; cellular homeostasis; single-organism process; cellular process; biological regulation;		isomerase activity; catalytic activity;	K13984	TXNDC5; thioredoxin domain-containing protein 5	ko04141 Protein processing in endoplasmic reticulum;	IPR005788; IPR013766; IPR012336;	Disulphide isomerase; Thioredoxin domain; Thioredoxin-like fold;
SCL1Contig1505_orf1	ADP-dependent glucokinase	2.255	Up	1.43e-05	52.46	extracellular	metabolic process; carbohydrate metabolic process; primary metabolic process; organic substance metabolic process;		phosphotransferase activity, alcohol group as acceptor; catalytic activity; transferase activity; transferase activity, transferring phosphorus-containing groups;	K08074	ADPGK; ADP-dependent glucokinase [EC:2.7.1.147]	ko01130 Biosynthesis of antibiotics; ko00010 Glycolysis / Gluconeogenesis; ko01200 Carbon metabolism; ko01110 Biosynthesis of secondary metabolites; ko01100 Metabolic pathways;	IPR029056;	Ribokinase-like;
CL1358Contig3_orf1	eukaryotic translation initiation factor 3 subunit L	2.005	Up	4.37e-05	64.333	cytosol, nuclear		cell part; intracellular; cytoplasm; macromolecular complex; intracellular part; protein complex; cell; cytoplasmic part; eukaryotic translation initiation factor 3 complex;	organic cyclic compound binding; heterocyclic compound binding; RNA binding; translation factor activity, nucleic acid binding; binding; nucleic acid binding; translation initiation factor activity; protein binding;	K15029			IPR011990;	Tetratricopeptide-like helical domain;
SCL6Contig554_orf1	60S ribosomal protein L27	2.686	Up	2.79e-05	12.628	cytosol			protein binding; binding;				IPR020683;	Ankyrin repeat-containing domain;
GH2_16_1-c18786_g1_i1_orf1	hypothetical protein DAPPUDRAFT_192333	1.869	Up	0.0284	78.64	mitochondria	phosphorylation; nucleoside metabolic process; purine nucleoside metabolic process; cellular aromatic compound metabolic process; purine ribonucleoside monophosphate metabolic process; ATP synthesis coupled electron transport; ribonucleotide metabolic process; nucleotide metabolic process; single-organism process; respiratory electron transport chain; cellular metabolic process; phosphate-contain…	membrane;	electron carrier activity; oxidoreductase activity, acting on NAD(P)H; NADH dehydrogenase activity; catalytic activity; iron-sulfur cluster binding; binding; NADH dehydrogenase (quinone) activity; NADH dehydrogenase (ubiquinone) activity; oxidoreductase activity, acting on NAD(P)H, quinone or similar compound as acceptor; metal cluster binding; oxidoreductase activity;	K03934	NDUFS1; NADH dehydrogenase (ubiquinone) Fe-S protein 1 [EC:1.6.5.3 1.6.99.3]	ko05010 Alzheimer's disease; ko00190 Oxidative phosphorylation; ko01100 Metabolic pathways; ko05016 Huntington's disease; ko04932 Non-alcoholic fatty liver disease (NAFLD); ko05012 Parkinson's disease;	IPR019574; IPR006656; IPR001041; IPR012675; IPR015405; IPR006963;	NADH:ubiquinone oxidoreductase, subunit G, iron-sulphur binding; Molybdopterin oxidoreductase; 2Fe-2S ferredoxin-type iron-sulfur binding domain; Beta-grasp domain; NADH-quinone oxidoreductase, chain G, C-terminal; Molybdopterin oxidoreductase, 4Fe-4S domain;
CL10145Contig1_orf1	eukaryotic translation initiation factor 3 subunit C	2.275	Up	0.0167	103.46	nuclear	cellular protein metabolic process; biosynthetic process; primary metabolic process; organic substance biosynthetic process; cellular metabolic process; cellular biosynthetic process; organic substance metabolic process; metabolic process; cellular macromolecule biosynthetic process; translational initiation; cellular macromolecule metabolic process; gene expression; macromolecule metabolic proce…	cell part; intracellular; cytoplasm; macromolecular complex; intracellular part; protein complex; cell; cytoplasmic part; eukaryotic translation initiation factor 3 complex;	organic cyclic compound binding; heterocyclic compound binding; RNA binding; translation factor activity, nucleic acid binding; translation initiation factor binding; binding; nucleic acid binding; translation initiation factor activity; protein binding;	K03252	EIF3C; translation initiation factor 3 subunit C	ko03013 RNA transport;	IPR011991; IPR000717; IPR008905;	Winged helix-turn-helix DNA-binding domain; Proteasome component (PCI) domain; Eukaryotic translation initiation factor 3 subunit C, N-terminal domain;
CL10466Contig1_orf1	baiser CG11785-PA protein	2.434	Up	9.18e-06	24.761	plasma membrane	transport; localization; establishment of localization;	intrinsic component of membrane; membrane; integral component of membrane; membrane part;		K20352			IPR009038;	GOLD domain;
CL21564Contig1_orf1	laminin subunit gamma-1	2.195	Up	4.75e-07	24.444	extracellular				K05635	LAMC1; laminin, gamma 1	ko04512 ECM-receptor interaction; ko04151 PI3K-Akt signaling pathway; ko05145 Toxoplasmosis; ko05200 Pathways in cancer; ko04510 Focal adhesion; ko05222 Small cell lung cancer; ko05020 Prion diseases; ko05146 Amoebiasis;	IPR000034; IPR002049;	Laminin IV; Laminin EGF domain;
CL10619Contig1_orf1	GF10219	2.43	Up	0.0431	30.962	cytosol	single-organism process; metabolic process; oxidation-reduction process; single-organism metabolic process;		oxidoreductase activity, acting on NAD(P)H; NADH dehydrogenase activity; catalytic activity; NADH dehydrogenase (quinone) activity; NADH dehydrogenase (ubiquinone) activity; oxidoreductase activity, acting on NAD(P)H, quinone or similar compound as acceptor; oxidoreductase activity;	K03936	NDUFS3; NADH dehydrogenase (ubiquinone) Fe-S protein 3 [EC:1.6.5.3 1.6.99.3]	ko05010 Alzheimer's disease; ko00190 Oxidative phosphorylation; ko01100 Metabolic pathways; ko05016 Huntington's disease; ko04932 Non-alcoholic fatty liver disease (NAFLD); ko05012 Parkinson's disease;	IPR001268;	NADH:ubiquinone oxidoreductase, 30kDa subunit;
CL10900Contig1_orf1	transketolase-like protein 2 isoform X1	1.667	Up	0.00406	71.504	cytosol	metabolic process;		catalytic activity;	K00615	E2.2.1.1; transketolase [EC:2.2.1.1]	ko00030 Pentose phosphate pathway; ko01130 Biosynthesis of antibiotics; ko01110 Biosynthesis of secondary metabolites; ko00710 Carbon fixation in photosynthetic organisms; ko01230 Biosynthesis of amino acids; ko01100 Metabolic pathways; ko01120 Microbial metabolism in diverse environments; ko01200 Carbon metabolism; ko01051 Biosynthesis of ansamycins;	IPR005474; IPR009014; IPR033248; IPR005475; IPR029061;	Transketolase, N-terminal; Transketolase C-terminal/Pyruvate-ferredoxin oxidoreductase domain II; Transketolase, C-terminal domain; Transketolase-like, pyrimidine-binding domain; Thiamin diphosphate-binding fold;
CL3616Contig1_orf1	"Laminin subunit alpha, partial"	2.087	Up	1.42e-12	243.32	cytosol, nuclear	regulation of cellular process; regulation of cellular component movement; regulation of cell migration; regulation of cell adhesion; regulation of multicellular organismal process; biological adhesion; regulation of biological process; regulation of embryonic development; regulation of localization; regulation of cell motility; cell adhesion; regulation of locomotion; regulation of developmental…		protein binding; receptor binding; binding;	K06240	LAMA3_5; laminin, alpha 3/5	ko05145 Toxoplasmosis; ko04512 ECM-receptor interaction; ko04510 Focal adhesion; ko05200 Pathways in cancer; ko05222 Small cell lung cancer; ko01100 Metabolic pathways; ko05146 Amoebiasis; ko04151 PI3K-Akt signaling pathway;	IPR000034; IPR009254; IPR002049; IPR000742; IPR010307; IPR013320; IPR001791;	Laminin IV; Laminin alpha, domain I; Laminin EGF domain; EGF-like domain; Laminin domain II; Concanavalin A-like lectin/glucanase domain; Laminin G domain;
CL5484Contig1_orf1	Lissencephaly-1-like protein	2.518	Up	5.89e-13	47.568	nuclear			protein binding; binding;	K16794	PAFAH1B1; platelet-activating factor acetylhydrolase IB subunit alpha	ko00565 Ether lipid metabolism; ko01100 Metabolic pathways;	IPR017986; IPR015943; IPR006594;	WD40-repeat-containing domain; WD40/YVTN repeat-like-containing domain; LIS1 homology motif;
SCL1Contig335_orf1	Ras homolog enriched in brain	1.702	Up	0.0323	20.761	mitochondria	regulation of cellular process; single organism signaling; cellular response to stimulus; signal transduction; regulation of biological process; cell communication; intracellular signal transduction; single-organism cellular process; single-organism process; small GTPase mediated signal transduction; signaling; response to stimulus; cellular process; biological regulation;	membrane;	nucleoside phosphate binding; nucleoside binding; ion binding; nucleotide binding; organic cyclic compound binding; heterocyclic compound binding; ribonucleoside binding; carbohydrate derivative binding; ribonucleotide binding; binding; purine ribonucleoside binding; anion binding; purine ribonucleotide binding; purine nucleoside binding; guanyl ribonucleotide binding; guanyl nucleotide binding; …	K07208	RHEB; Ras homolog enriched in brain	ko05231 Choline metabolism in cancer; ko04211 Longevity regulating pathway; ko04150 mTOR signaling pathway; ko04152 AMPK signaling pathway; ko04072 Phospholipase D signaling pathway; ko04919 Thyroid hormone signaling pathway; ko04910 Insulin signaling pathway; ko04151 PI3K-Akt signaling pathway;	IPR005225; IPR027417;	Small GTP-binding protein domain; P-loop containing nucleoside triphosphate hydrolase;
CL17661Contig1_orf1	hypothetical protein DAPPUDRAFT_300823	2.592	Up	0.000163	26.176	extracellular							IPR002049;	Laminin EGF domain;
SCL1Contig424_orf1	F0-ATP synthase b-chain	3.696	Up	2.35e-14	29.776	mitochondria	nucleoside metabolic process; purine nucleoside metabolic process; purine ribonucleoside monophosphate metabolic process; nucleotide metabolic process; single-organism process; purine ribonucleoside biosynthetic process; nucleoside biosynthetic process; biosynthetic process; ribonucleoside monophosphate biosynthetic process; cellular metabolic process; phosphate-containing compound metabolic proc…	intracellular organelle; membrane; mitochondrial part; organelle membrane; organelle envelope; intracellular organelle part; cytoplasm; macromolecular complex; intracellular part; mitochondrial proton-transporting ATP synthase complex, coupling factor F(o); cell; mitochondrial membrane part; proton-transporting ATP synthase complex; mitochondrion; organelle part; intracellular membrane-bounded or…	ion transmembrane transporter activity; substrate-specific transporter activity; monovalent inorganic cation transmembrane transporter activity; inorganic cation transmembrane transporter activity; hydrogen ion transmembrane transporter activity; cation transmembrane transporter activity; substrate-specific transmembrane transporter activity; transporter activity; transmembrane transporter activi…	K02127	ATPeF0B; F-type H+-transporting ATPase subunit b	ko05010 Alzheimer's disease; ko00190 Oxidative phosphorylation; ko01100 Metabolic pathways; ko05016 Huntington's disease; ko05012 Parkinson's disease;
CL6878Contig1_orf1	Golgi-associated plant pathogenesis-related protein 1	1.591	Up	0.00374	50.702	nuclear		extracellular region;					IPR014044;	CAP domain;
SCL1Contig2426_orf1	mesencephalic astrocyte-derived neurotrophic factor-like protein	1.993	Up	0.0462	19.601	extracellular
CL7358Contig1_orf1	hypothetical protein DAPPUDRAFT_197043	1.998	Up	5.67e-06	54.837	mitochondria	regulation of cellular process; homeostatic process; regulation of biological quality; metabolic process; regulation of biological process; oxidation-reduction process; single-organism metabolic process; cell redox homeostasis; single-organism cellular process; cellular homeostasis; single-organism process; cellular process; biological regulation;		dihydrolipoyl dehydrogenase activity; oxidoreductase activity, acting on NAD(P)H; nucleoside phosphate binding; flavin adenine dinucleotide binding; ion binding; nucleotide binding; cofactor binding; oxidoreductase activity, acting on a sulfur group of donors, NAD(P) as acceptor; oxidoreductase activity; heterocyclic compound binding; organic cyclic compound binding; catalytic activity; binding; …	K00382	DLD; dihydrolipoamide dehydrogenase [EC:1.8.1.4]	ko01130 Biosynthesis of antibiotics; ko01110 Biosynthesis of secondary metabolites; ko00260 Glycine, serine and threonine metabolism; ko01100 Metabolic pathways; ko00280 Valine, leucine and isoleucine degradation; ko00020 Citrate cycle (TCA cycle); ko01120 Microbial metabolism in diverse environments; ko01200 Carbon metabolism; ko00010 Glycolysis / Gluconeogenesis; ko00620 Pyruvate metabolism; ko…	IPR016156; IPR004099; IPR023753;	FAD/NAD-linked reductase, dimerisation domain; Pyridine nucleotide-disulphide oxidoreductase, dimerisation domain; FAD/NAD(P)-binding domain;
SCL6Contig127_orf1	sarco/endoplasmic reticulum Ca2+-ATPase	2.357	Up	9.58e-06	110.58	plasma membrane	transport; divalent inorganic cation transport; single-organism localization; calcium ion transport; cation transport; ion transport; metal ion transport; single-organism process; localization; single-organism transport; establishment of localization; divalent metal ion transport;	intrinsic component of membrane; membrane; integral component of membrane; membrane part;	ATPase activity, coupled to transmembrane movement of ions; nucleoside phosphate binding; primary active transmembrane transporter activity; substrate-specific transporter activity; hydrolase activity, acting on acid anhydrides; hydrolase activity; substrate-specific transmembrane transporter activity; ATPase activity; organic cyclic compound binding; heterocyclic compound binding; metal ion tran…	K05853	ATP2A; Ca2+ transporting ATPase, sarcoplasmic/endoplasmic reticulum [EC:3.6.3.8]	ko04022 cGMP-PKG signaling pathway; ko05010 Alzheimer's disease; ko04972 Pancreatic secretion; ko04020 Calcium signaling pathway;	IPR004014; IPR023298; IPR008250; IPR023299; IPR006068; IPR023214;	Cation-transporting P-type ATPase, N-terminal; P-type ATPase, transmembrane domain; P-type ATPase, A domain; P-type ATPase, cytoplasmic domain N; Cation-transporting P-type ATPase, C-terminal; HAD-like domain;
SCL16Contig99_orf1	isocitrate dehydrogenase	2.131	Up	2e-09	46.59	cytosol	tricarboxylic acid metabolic process; metabolic process; oxidation-reduction process; single-organism metabolic process; small molecule metabolic process; single-organism cellular process; carboxylic acid metabolic process; single-organism process; isocitrate metabolic process; organic acid metabolic process; cellular metabolic process; cellular process; oxoacid metabolic process; organic substan…		magnesium ion binding; nucleoside phosphate binding; ion binding; isocitrate dehydrogenase activity; nucleotide binding; cofactor binding; oxidoreductase activity; oxidoreductase activity, acting on CH-OH group of donors; heterocyclic compound binding; organic cyclic compound binding; oxidoreductase activity, acting on the CH-OH group of donors, NAD or NADP as acceptor; catalytic activity; NAD bi…	K00031	IDH1; isocitrate dehydrogenase [EC:1.1.1.42]	ko00720 Carbon fixation pathways in prokaryotes; ko01130 Biosynthesis of antibiotics; ko01110 Biosynthesis of secondary metabolites; ko01230 Biosynthesis of amino acids; ko01100 Metabolic pathways; ko01210 2-Oxocarboxylic acid metabolism; ko00020 Citrate cycle (TCA cycle); ko01120 Microbial metabolism in diverse environments; ko04146 Peroxisome; ko01200 Carbon metabolism; ko00480 Glutathione meta…	IPR024084;	Isopropylmalate dehydrogenase-like domain;
SCL1Contig891_orf1	aspartate aminotransferase	3.008	Up	0.000281	51.809	cytosol	small molecule metabolic process; single-organism cellular process; nitrogen compound metabolic process; single-organism process; biosynthetic process; primary metabolic process; cellular metabolic process; organic substance metabolic process; metabolic process; cellular amino acid metabolic process; single-organism metabolic process; carboxylic acid metabolic process; organic acid metabolic proc…		organic cyclic compound binding; heterocyclic compound binding; transferase activity, transferring nitrogenous groups; catalytic activity; binding; ion binding; anion binding; transaminase activity; transferase activity; cofactor binding; pyridoxal phosphate binding;	K14455	GOT2; aspartate aminotransferase, mitochondrial [EC:2.6.1.1]	ko00270 Cysteine and methionine metabolism; ko01130 Biosynthesis of antibiotics; ko04975 Fat digestion and absorption; ko00710 Carbon fixation in photosynthetic organisms; ko00350 Tyrosine metabolism; ko00360 Phenylalanine metabolism; ko01210 2-Oxocarboxylic acid metabolism; ko00250 Alanine, aspartate and glutamate metabolism; ko00330 Arginine and proline metabolism; ko01200 Carbon metabolism; ko…	IPR004839; IPR015424; IPR015421;	Aminotransferase, class I/classII; Pyridoxal phosphate-dependent transferase; Pyridoxal phosphate-dependent transferase, major region, subdomain 1;
CL14175Contig1_orf1	uncharacterized protein LOC101891516	2.106	Up	5e-08	16.778	plasma membrane
CL11597Contig1_orf1	mitochondrial ATP synthase gamma subunit precursor	2.424	Up	3.64e-09	33.91	mitochondria	nucleoside metabolic process; purine nucleoside metabolic process; purine ribonucleoside monophosphate metabolic process; nucleotide metabolic process; single-organism process; purine ribonucleoside biosynthetic process; nucleoside biosynthetic process; biosynthetic process; ribonucleoside monophosphate biosynthetic process; cellular metabolic process; phosphate-containing compound metabolic proc…	proton-transporting ATP synthase complex, catalytic core F(1); membrane; membrane part; cell part; intracellular; proton-transporting two-sector ATPase complex; macromolecular complex; proton-transporting two-sector ATPase complex, catalytic domain; intracellular part; protein complex; cell; proton-transporting ATP synthase complex;	active transmembrane transporter activity; ATPase activity, coupled to transmembrane movement of ions; ion transmembrane transporter activity; primary active transmembrane transporter activity; ATPase activity, coupled to transmembrane movement of ions, rotational mechanism; hydrolase activity, acting on acid anhydrides; substrate-specific transporter activity; monovalent inorganic cation transme…	K02136	ATPeF1G; F-type H+-transporting ATPase subunit gamma	ko05010 Alzheimer's disease; ko00190 Oxidative phosphorylation; ko01100 Metabolic pathways; ko05016 Huntington's disease; ko05012 Parkinson's disease;
SCL1Contig513_orf1	calponin/transgelin	3.121	Up	3.38e-05	20.933	cytosol			protein binding; binding;	K20526			IPR001715;	Calponin homology domain;
GH2_R_2-c17988_g1_i1_orf1	hypothetical protein TcasGA2_TC000185	3.391	Up	0.000241	49.159	nuclear			organic cyclic compound binding; heterocyclic compound binding; nucleoside phosphate binding; binding; nucleic acid binding; nucleotide binding; small molecule binding;				IPR000504; IPR012677;	RNA recognition motif domain; Nucleotide-binding alpha-beta plait domain;
CL3675Contig1_orf1	CD63 antigen	2.239	Up	1.19e-05	28.111	plasma membrane		intrinsic component of membrane; membrane; integral component of membrane; membrane part;		K06497	CD63; CD63 antigen	ko05205 Proteoglycans in cancer; ko04142 Lysosome;	IPR008952;	Tetraspanin, EC2 domain;
CL7157Contig1_orf1	alanine aminotransferase	2.711	Up	1.35e-05	59.911	cytosol	biosynthetic process; metabolic process;		organic cyclic compound binding; heterocyclic compound binding; catalytic activity; binding; ion binding; anion binding; cofactor binding; pyridoxal phosphate binding;	K00814	GPT; alanine transaminase [EC:2.6.1.2]	ko00220 Arginine biosynthesis; ko00710 Carbon fixation in photosynthetic organisms; ko01230 Biosynthesis of amino acids; ko01100 Metabolic pathways; ko01210 2-Oxocarboxylic acid metabolism; ko01120 Microbial metabolism in diverse environments; ko00250 Alanine, aspartate and glutamate metabolism; ko01200 Carbon metabolism;	IPR015424; IPR004839; IPR015422; IPR015421;	Pyridoxal phosphate-dependent transferase; Aminotransferase, class I/classII; Pyridoxal phosphate-dependent transferase, major region, subdomain 2; Pyridoxal phosphate-dependent transferase, major region, subdomain 1;
CL22527Contig1_orf1	Kynurenine--oxoglutarate transaminase 3	3.169	Up	5.11e-07	52.668	mitochondria	biosynthetic process; metabolic process;		organic cyclic compound binding; heterocyclic compound binding; catalytic activity; binding; ion binding; anion binding; cofactor binding; pyridoxal phosphate binding;	K00816	CCBL; kynurenine---oxoglutarate transaminase / cysteine-S-conjugate beta-lyase / glutamine---phenylpyruvate transaminase [EC:2.6.1.7 4.4.1.13 2.6.1.64]	ko00380 Tryptophan metabolism; ko01100 Metabolic pathways; ko05204 Chemical carcinogenesis; ko00450 Selenocompound metabolism;	IPR004839; IPR015424; IPR015421; IPR015422;	Aminotransferase, class I/classII; Pyridoxal phosphate-dependent transferase; Pyridoxal phosphate-dependent transferase, major region, subdomain 1; Pyridoxal phosphate-dependent transferase, major region, subdomain 2;
CL11772Contig1_orf1	protein YIPF1-like	2.307	Up	3.12e-05	49.06	plasma membrane		membrane;					IPR006977;	Yip1 domain;
CL22699Contig1_orf1	DEAD(Asp-Glu-Ala-Asp) box polypeptide 5	3.704	Up	0.0169	60.634	nuclear			ATP binding; nucleoside phosphate binding; nucleoside binding; ion binding; nucleotide binding; organic cyclic compound binding; heterocyclic compound binding; ribonucleoside binding; carbohydrate derivative binding; ribonucleotide binding; binding; nucleic acid binding; purine ribonucleoside binding; anion binding; purine ribonucleotide binding; adenyl ribonucleotide binding; adenyl nucleotide b…	K12823	DDX5; ATP-dependent RNA helicase DDX5/DBP2 [EC:3.6.4.13]	ko05205 Proteoglycans in cancer; ko03040 Spliceosome; ko05202 Transcriptional misregulation in cancer;	IPR014014; IPR011545; IPR014001; IPR027417; IPR001650;	RNA helicase, DEAD-box type, Q motif; DEAD/DEAH box helicase domain; Helicase superfamily 1/2, ATP-binding domain; P-loop containing nucleoside triphosphate hydrolase; Helicase, C-terminal;
SCL1Contig923_orf1	integrin	0.109	Down	6.21e-06	86.539	plasma membrane							IPR032695; IPR002369; IPR012896; IPR014836; IPR002035;	Integrin domain; Integrin beta subunit, VWA domain; Integrin beta subunit, tail; Integrin beta subunit, cytoplasmic domain; von Willebrand factor, type A;
SCL1Contig3203_orf1	"alpha-glucosidase family 31, partial"	0.374	Down	0.0301	72.081	extracellular	metabolic process; carbohydrate metabolic process; primary metabolic process; organic substance metabolic process;		hydrolase activity, hydrolyzing O-glycosyl compounds; hydrolase activity; catalytic activity; hydrolase activity, acting on glycosyl bonds;				IPR013785; IPR017853;	Aldolase-type TIM barrel; Glycoside hydrolase superfamily;
SCL2Contig503_orf1	hypothetical protein DAPPUDRAFT_313254	0.401	Down	0.00507	143.67	nuclear	single-organism process; metabolic process; oxidation-reduction process; single-organism metabolic process;		2 iron, 2 sulfur cluster binding; nucleoside phosphate binding; iron ion binding; flavin adenine dinucleotide binding; ion binding; nucleotide binding; cofactor binding; oxidoreductase activity; oxidoreductase activity, acting on CH-OH group of donors; electron carrier activity; heterocyclic compound binding; organic cyclic compound binding; transition metal ion binding; catalytic activity; iron-…				IPR001041; IPR002346; IPR012675; IPR002888; IPR016166; IPR005107; IPR016169; IPR000674; IPR008274;	2Fe-2S ferredoxin-type iron-sulfur binding domain; Molybdopterin dehydrogenase, FAD-binding; Beta-grasp domain; [2Fe-2S]-binding; FAD-binding, type 2; CO dehydrogenase flavoprotein, C-terminal; CO dehydrogenase flavoprotein-like, FAD-binding, subdomain 2; Aldehyde oxidase/xanthine dehydrogenase, a/b hammerhead; Aldehyde oxidase/xanthine dehydrogenase, molybdopterin binding;
CL7364Contig1_orf1	AAEL005289-PA	0.393	Down	1.18e-07	47.579	cytosol			organic cyclic compound binding; heterocyclic compound binding; transferase activity, transferring nitrogenous groups; catalytic activity; binding; ion binding; anion binding; transaminase activity; transferase activity; cofactor binding; pyridoxal phosphate binding;	K00819	rocD; ornithine--oxo-acid transaminase [EC:2.6.1.13]	ko01130 Biosynthesis of antibiotics; ko00330 Arginine and proline metabolism; ko01110 Biosynthesis of secondary metabolites; ko01100 Metabolic pathways;	IPR015424; IPR015422; IPR015421;	Pyridoxal phosphate-dependent transferase; Pyridoxal phosphate-dependent transferase, major region, subdomain 2; Pyridoxal phosphate-dependent transferase, major region, subdomain 1;
GH2_16_2-c19491_g1_i2_orf1	hypothetical protein DAPPUDRAFT_308494	0.351	Down	1e-32	141.17	nuclear	single-organism process; metabolic process; oxidation-reduction process; single-organism metabolic process;		2 iron, 2 sulfur cluster binding; nucleoside phosphate binding; iron ion binding; flavin adenine dinucleotide binding; ion binding; nucleotide binding; cofactor binding; oxidoreductase activity; oxidoreductase activity, acting on CH-OH group of donors; electron carrier activity; heterocyclic compound binding; organic cyclic compound binding; transition metal ion binding; catalytic activity; iron-…	K00106	XDH; xanthine dehydrogenase/oxidase [EC:1.17.1.4 1.17.3.2]	ko04146 Peroxisome; ko00230 Purine metabolism; ko01120 Microbial metabolism in diverse environments; ko01110 Biosynthesis of secondary metabolites; ko00983 Drug metabolism - other enzymes; ko01100 Metabolic pathways; ko00232 Caffeine metabolism;	IPR001041; IPR002346; IPR012675; IPR002888; IPR016166; IPR005107; IPR016169; IPR000674; IPR008274;	2Fe-2S ferredoxin-type iron-sulfur binding domain; Molybdopterin dehydrogenase, FAD-binding; Beta-grasp domain; [2Fe-2S]-binding; FAD-binding, type 2; CO dehydrogenase flavoprotein, C-terminal; CO dehydrogenase flavoprotein-like, FAD-binding, subdomain 2; Aldehyde oxidase/xanthine dehydrogenase, a/b hammerhead; Aldehyde oxidase/xanthine dehydrogenase, molybdopterin binding;
CL9Contig17_orf1	"beta-1,3-glucan-binding protein precursor"	0.262	Down	0.000952	545.76	endoplasmic reticulum	transport; lipid transport; single-organism localization; single-organism process; lipid localization; organic substance transport; macromolecule localization; localization; single-organism transport; establishment of localization;		lipid transporter activity; substrate-specific transporter activity; transporter activity;				IPR011030; IPR015818; IPR015817; IPR001747; IPR015816; IPR015819; IPR015255; IPR009454;	Vitellinogen, superhelical; Vitellinogen, open beta-sheet, subdomain 2; Vitellinogen, open beta-sheet, subdomain 1; Lipid transport protein, N-terminal; Vitellinogen, beta-sheet N-terminal; Lipid transport protein, beta-sheet shell; Vitellinogen, open beta-sheet; Lipid transport, open beta-sheet;
CL9360Contig1_orf1	Chymotrypsin BI	0.467	Down	3.25e-12	29.558	extracellular	proteolysis; metabolic process; macromolecule metabolic process; protein metabolic process; primary metabolic process; organic substance metabolic process;		serine-type endopeptidase activity; endopeptidase activity; peptidase activity; catalytic activity; serine hydrolase activity; serine-type peptidase activity; peptidase activity, acting on L-amino acid peptides; hydrolase activity;	K20752			IPR009003; IPR001254;	Peptidase S1, PA clan; Serine proteases, trypsin domain;
SCL1Contig1502_orf1	protein FAM115C-like	0.321	Down	0.00368	85.58	nuclear							IPR031161; IPR000772;	Peptidase family M60 domain; Ricin B, lectin domain;
GH2_16_2-c22232_g1_i1_orf1	"hypothetical protein X975_12632, partial"	0.312	Down	0.00711	46.061	extracellular
CL8733Contig2_orf1	hypothetical protein LOTGIDRAFT_158016	0.286	Down	1e-32	59.044	extracellular	membrane lipid metabolic process; single-organism cellular process; nitrogen compound metabolic process; single-organism process; cellular lipid metabolic process; carbohydrate metabolic process; primary metabolic process; cellular metabolic process; organic substance metabolic process; metabolic process; single-organism metabolic process; sphingolipid metabolic process; cellular process; organon…		hydrolase activity, hydrolyzing O-glycosyl compounds; hydrolase activity; catalytic activity; glucosylceramidase activity; hydrolase activity, acting on glycosyl bonds;	K01201	GBA; glucosylceramidase [EC:3.2.1.45]	ko00511 Other glycan degradation; ko00600 Sphingolipid metabolism; ko01100 Metabolic pathways; ko04142 Lysosome;	IPR033453; IPR013780; IPR033452; IPR017853; IPR013781;	Glycosyl hydrolase family 30, TIM-barrel domain; Glycosyl hydrolase, all-beta; Glycosyl hydrolase family 30, beta sandwich domain; Glycoside hydrolase superfamily; Glycoside hydrolase, catalytic domain;
CL11681Contig1_orf1	lectin A isoform 1	0.43	Down	6.43e-07	18.628	extracellular							IPR001304; IPR016187; IPR016186;	C-type lectin-like; C-type lectin fold; C-type lectin-like/link domain;
GH1_16_1-c20734_g1_i1_orf1	carboxypeptidase A1	0.494	Down	7.73e-08	46.521	extracellular	proteolysis; metabolic process; macromolecule metabolic process; protein metabolic process; primary metabolic process; organic substance metabolic process;		carboxypeptidase activity; peptidase activity; exopeptidase activity; metalloexopeptidase activity; ion binding; metallopeptidase activity; hydrolase activity; zinc ion binding; transition metal ion binding; metallocarboxypeptidase activity; catalytic activity; binding; metal ion binding; peptidase activity, acting on L-amino acid peptides; cation binding;				IPR003146; IPR000834; IPR009020;	Carboxypeptidase, activation peptide; Peptidase M14, carboxypeptidase A; Proteinase propeptide inhibitor;
CL4124Contig1_orf1	trypsinogen 1	0.609	Down	1e-32	29.389	extracellular	proteolysis; metabolic process; macromolecule metabolic process; protein metabolic process; primary metabolic process; organic substance metabolic process;		serine-type endopeptidase activity; endopeptidase activity; peptidase activity; catalytic activity; serine hydrolase activity; serine-type peptidase activity; peptidase activity, acting on L-amino acid peptides; hydrolase activity;	K01312	PRSS1_2_3; trypsin [EC:3.4.21.4]	ko04080 Neuroactive ligand-receptor interaction; ko04972 Pancreatic secretion; ko05164 Influenza A; ko04974 Protein digestion and absorption;	IPR009003; IPR001254;	Peptidase S1, PA clan; Serine proteases, trypsin domain;
CL7673Contig1_orf1	peritrophin-44-like protein	0.383	Down	0.000337	27.144	extracellular	glucosamine-containing compound metabolic process; metabolic process; chitin metabolic process; carbohydrate derivative metabolic process; nitrogen compound metabolic process; amino sugar metabolic process; macromolecule metabolic process; aminoglycan metabolic process; organonitrogen compound metabolic process; organic substance metabolic process;	extracellular region;	chitin binding; carbohydrate derivative binding; binding;				IPR002557;	Chitin binding domain;
CL11286Contig1_orf1	hypothetical protein DAPPUDRAFT_230075	0.609	Down	1.39e-05	24.079	cytosol			pigment binding; binding;	K03098			IPR000566; IPR012674; IPR011038;	Lipocalin/cytosolic fatty-acid binding domain; Calycin; Calycin-like;
GH2_R_2-c19166_g2_i1_orf1	hypothetical protein DAPPUDRAFT_229131	0.431	Down	2.72e-09	50.593	extracellular
CL11665Contig1_orf1	predicted protein	0.621	Down	3.25e-12	46.322	extracellular	metabolic process; carbohydrate metabolic process; primary metabolic process; organic substance metabolic process;		hydrolase activity; catalytic activity; hydrolase activity, acting on carbon-nitrogen (but not peptide) bonds;				IPR011330; IPR002509;	Glycoside hydrolase/deacetylase, beta/alpha-barrel; NodB homology domain;
SCL5Contig682_orf1	cathepsin D-like protein	0.4	Down	4.4e-11	36.102	cytosol	proteolysis; metabolic process; macromolecule metabolic process; protein metabolic process; primary metabolic process; organic substance metabolic process;		endopeptidase activity; peptidase activity; catalytic activity; aspartic-type endopeptidase activity; peptidase activity, acting on L-amino acid peptides; hydrolase activity; aspartic-type peptidase activity;				IPR021109; IPR033121;	Aspartic peptidase domain; Peptidase family A1 domain;
SCL1Contig2422_orf1	"Kynurenine formamidase, partial"	0.588	Down	9.36e-08	32.707	extracellular	alpha-amino acid catabolic process; cellular aromatic compound metabolic process; single-organism process; cellular metabolic process; organic substance metabolic process; cellular biogenic amine metabolic process; cellular nitrogen compound catabolic process; metabolic process; cellular amino acid metabolic process; cellular modified amino acid metabolic process; heterocycle metabolic process; c…		hydrolase activity; hydrolase activity, acting on carbon-nitrogen (but not peptide) bonds, in linear amides; arylformamidase activity; catalytic activity; hydrolase activity, acting on carbon-nitrogen (but not peptide) bonds;
CL5376Contig1_orf1	hypothetical protein DAPPUDRAFT_200882	0.454	Down	1e-32	92.871	plasma membrane	proteolysis; metabolic process; macromolecule metabolic process; protein metabolic process; primary metabolic process; organic substance metabolic process;		endopeptidase activity; metalloendopeptidase activity; peptidase activity; catalytic activity; peptidase activity, acting on L-amino acid peptides; hydrolase activity; metallopeptidase activity;	K08635			IPR008753; IPR024079; IPR018497;	Peptidase M13, N-terminal domain; Metallopeptidase, catalytic domain; Peptidase M13, C-terminal domain;
CL8632Contig1_orf1	Endoribonuclease-like protein	0.466	Down	2.2e-08	40.174	extracellular	immune system process; immune response; response to stimulus;		molecular transducer activity; polysaccharide binding; receptor activity; catalytic activity; binding; hydrolase activity, acting on ester bonds; cargo receptor activity; carbohydrate binding; scavenger receptor activity; hydrolase activity; pattern binding;	K14648			IPR001212;	Somatomedin B domain;
CL2252Contig3_orf1BGBP_PENMO	"RecName: Full=Beta-1,3-glucan-binding protein"	0.581	Down	9.46e-05	20.143	cytosol	metabolic process; carbohydrate metabolic process; primary metabolic process; organic substance metabolic process;		hydrolase activity, hydrolyzing O-glycosyl compounds; hydrolase activity; catalytic activity; hydrolase activity, acting on glycosyl bonds;				IPR013320; IPR000757;	Concanavalin A-like lectin/glucanase domain; Glycoside hydrolase family 16;
CL10535Contig1_orf1	aldehyde dehydrogenase isoform 2	0.564	Down	0.0025	21.24	cytosol, mitochondria	single-organism process; metabolic process; oxidation-reduction process; single-organism metabolic process;		catalytic activity; oxidoreductase activity;				IPR016161; IPR015590; IPR016162;	Aldehyde/histidinol dehydrogenase; Aldehyde dehydrogenase domain; Aldehyde dehydrogenase N-terminal domain;
CL9847Contig1_orf1	dipeptidase 1	0.529	Down	1e-32	47.835	mitochondria	proteolysis; metabolic process; macromolecule metabolic process; protein metabolic process; primary metabolic process; organic substance metabolic process;		peptidase activity; exopeptidase activity; catalytic activity; metalloexopeptidase activity; dipeptidyl-peptidase activity; peptidase activity, acting on L-amino acid peptides; metallopeptidase activity; hydrolase activity; aminopeptidase activity; dipeptidase activity;	K01273			IPR032466;	Metal-dependent hydrolase;
CL12006Contig2_orf1	carboxypeptidase B	0.554	Down	1e-32	48.266	extracellular	proteolysis; metabolic process; macromolecule metabolic process; protein metabolic process; primary metabolic process; organic substance metabolic process;		carboxypeptidase activity; peptidase activity; exopeptidase activity; metalloexopeptidase activity; ion binding; metallopeptidase activity; hydrolase activity; zinc ion binding; transition metal ion binding; metallocarboxypeptidase activity; catalytic activity; binding; metal ion binding; peptidase activity, acting on L-amino acid peptides; cation binding;				IPR003146; IPR000834; IPR009020;	Carboxypeptidase, activation peptide; Peptidase M14, carboxypeptidase A; Proteinase propeptide inhibitor;
CL11187Contig1_orf1	vitelline membrane outer layer 1-like protein	0.537	Down	9.21e-06	25.697	extracellular
CL9625Contig1_orf1	AAEL005490-PA	0.511	Down	1e-32	50.07	mitochondria	proteolysis; metabolic process; macromolecule metabolic process; protein metabolic process; primary metabolic process; organic substance metabolic process;		peptidase activity; exopeptidase activity; catalytic activity; metalloexopeptidase activity; dipeptidyl-peptidase activity; peptidase activity, acting on L-amino acid peptides; metallopeptidase activity; hydrolase activity; aminopeptidase activity; dipeptidase activity;	K01273			IPR032466;	Metal-dependent hydrolase;
CL9394Contig1_orf1	C-type lectin 4	0.511	Down	1e-32	17.33	extracellular							IPR001304; IPR016187; IPR016186;	C-type lectin-like; C-type lectin fold; C-type lectin-like/link domain;
CL11797Contig1_orf1	hypothetical protein CAPTEDRAFT_149382	0.58	Down	3.25e-12	53.543	mitochondria	metabolic process; carbohydrate metabolic process; primary metabolic process; organic substance metabolic process;		isomerase activity; intramolecular oxidoreductase activity; catalytic activity; intramolecular oxidoreductase activity, interconverting aldoses and ketoses; xylose isomerase activity;				IPR013022;	Xylose isomerase-like, TIM barrel domain;
CL10028Contig1_orf1	"P3 protein, partial"	0.384	Down	2.28e-05	53.89	plasma membrane		membrane;
CL5674Contig1_orf1	mitochondrial ATP synthase subunit alpha precursor	1.709	Up	0.00816	60.582	mitochondria	nucleoside metabolic process; purine nucleoside metabolic process; purine ribonucleoside monophosphate metabolic process; nucleotide metabolic process; single-organism process; biosynthetic process; nucleoside biosynthetic process; purine ribonucleoside biosynthetic process; ribonucleoside monophosphate biosynthetic process; cellular metabolic process; phosphate-containing compound metabolic proc…	proton-transporting ATP synthase complex, catalytic core F(1); membrane; membrane part; cell part; intracellular; proton-transporting two-sector ATPase complex; macromolecular complex; proton-transporting two-sector ATPase complex, catalytic domain; intracellular part; protein complex; cell; proton-transporting ATP synthase complex;	ATPase activity, coupled to transmembrane movement of ions; nucleoside phosphate binding; primary active transmembrane transporter activity; substrate-specific transporter activity; hydrolase activity, acting on acid anhydrides; ATPase activity, coupled to transmembrane movement of ions, rotational mechanism; monovalent inorganic cation transmembrane transporter activity; hydrolase activity; hydr…	K02132	ATPeF1A; F-type H+-transporting ATPase subunit alpha	ko05010 Alzheimer's disease; ko00190 Oxidative phosphorylation; ko01100 Metabolic pathways; ko05016 Huntington's disease; ko05012 Parkinson's disease;	IPR000793; IPR004100; IPR027417; IPR000194; IPR023366; IPR033732;	ATP synthase, alpha subunit, C-terminal; ATPase, F1/V1/A1 complex, alpha/beta subunit, N-terminal domain; P-loop containing nucleoside triphosphate hydrolase; ATPase, F1/V1/A1 complex, alpha/beta subunit, nucleotide-binding domain; ATP synthase subunit alpha-like domain; ATP synthase, F1 complex, alpha subunit nucleotide-binding domain;
CL22130Contig1_orf1	hemocytin	1.564	Up	0.000175	20.63	extracellular			protein binding; binding;				IPR001007;	VWFC domain;
CL10632Contig1_orf1	putative aminopeptidase W07G4.4-like	1.532	Up	0.000488	55.853	cytosol	proteolysis; metabolic process; macromolecule metabolic process; protein metabolic process; primary metabolic process; organic substance metabolic process;	intracellular part; cell; intracellular; cell part; cytoplasm;	peptidase activity; exopeptidase activity; transition metal ion binding; catalytic activity; binding; metalloexopeptidase activity; ion binding; cation binding; peptidase activity, acting on L-amino acid peptides; metal ion binding; metallopeptidase activity; hydrolase activity; aminopeptidase activity; manganese ion binding;	K01255	CARP; leucyl aminopeptidase [EC:3.4.11.1]	ko00480 Glutathione metabolism; ko01100 Metabolic pathways;	IPR000819;	Peptidase M17, leucyl aminopeptidase, C-terminal;
CL14340Contig1_orf1	hypothetical protein DAPPUDRAFT_301953	2.248	Up	1.55e-06	49.021	cytosol	cell morphogenesis; developmental process; anatomical structure morphogenesis; cellular component organization; organelle organization; single-organism developmental process; cellular developmental process; single-organism cellular process; cellular component morphogenesis; single-organism process; cytoskeleton organization; anatomical structure development; cellular process; cellular component o…		actin binding; protein binding; cytoskeletal protein binding; binding;	K17261			IPR006599; IPR013992; IPR016098; IPR017901; IPR013912;	CARP motif; Adenylate cyclase-associated CAP, N-terminal; Cyclase-associated protein CAP/septum formation inhibitor MinC, C-terminal; C-CAP/cofactor C-like domain; Adenylate cyclase-associated CAP, C-terminal;
CL10875Contig1_orf1	mitochondrial cytochrome c oxidase subunit VIb	1.83	Up	0.00054	13.286	extracellular		organelle; intracellular membrane-bounded organelle; intracellular organelle; cell part; intracellular; cytoplasm; intracellular part; membrane-bounded organelle; cell; mitochondrion; cytoplasmic part;	ion transmembrane transporter activity; substrate-specific transporter activity; monovalent inorganic cation transmembrane transporter activity; oxidoreductase activity, acting on a heme group of donors, oxygen as acceptor; oxidoreductase activity, acting on a heme group of donors; hydrogen ion transmembrane transporter activity; heme-copper terminal oxidase activity; oxidoreductase activity; sub…	K02267	COX6B; cytochrome c oxidase subunit 6b	ko04260 Cardiac muscle contraction; ko05010 Alzheimer's disease; ko00190 Oxidative phosphorylation; ko01100 Metabolic pathways; ko05016 Huntington's disease; ko04932 Non-alcoholic fatty liver disease (NAFLD); ko05012 Parkinson's disease;
CL9315Contig1_orf1	proliferating cell nuclear antigen	1.579	Up	0.00192	33.599	cytosol, nuclear	regulation of cellular process; regulation of DNA replication; regulation of cellular biosynthetic process; regulation of primary metabolic process; regulation of macromolecule metabolic process; regulation of nucleobase-containing compound metabolic process; regulation of macromolecule biosynthetic process; regulation of cellular metabolic process; regulation of biological process; regulation of…		organic cyclic compound binding; heterocyclic compound binding; DNA binding; enzyme regulator activity; binding; DNA polymerase processivity factor activity; nucleic acid binding; molecular function regulator;	K04802	PCNA; proliferating cell nuclear antigen	ko03410 Base excision repair; ko03430 Mismatch repair; ko03030 DNA replication; ko04110 Cell cycle; ko05161 Hepatitis B; ko05166 HTLV-I infection; ko03420 Nucleotide excision repair;	IPR022649; IPR022648;	Proliferating cell nuclear antigen, PCNA, C-terminal; Proliferating cell nuclear antigen, PCNA, N-terminal;
GH1_R_1-c667_g1_i1_orf1	ADP-ribosylation factor 4	1.665	Up	0.00312	23.207	mitochondria	regulation of cellular process; single organism signaling; cellular response to stimulus; signal transduction; regulation of biological process; cell communication; intracellular signal transduction; single-organism cellular process; single-organism process; small GTPase mediated signal transduction; signaling; response to stimulus; cellular process; biological regulation;	cell; intracellular; cell part;	nucleoside phosphate binding; nucleoside binding; ion binding; nucleotide binding; organic cyclic compound binding; heterocyclic compound binding; ribonucleoside binding; carbohydrate derivative binding; ribonucleotide binding; binding; purine ribonucleoside binding; anion binding; purine ribonucleotide binding; purine nucleoside binding; guanyl ribonucleotide binding; guanyl nucleotide binding; …	K07977			IPR005225; IPR027417;	Small GTP-binding protein domain; P-loop containing nucleoside triphosphate hydrolase;
CL560Contig9_orf1	GMP synthase	1.511	Up	0.00629	77.985	nuclear	nucleoside metabolic process; purine nucleoside metabolic process; purine ribonucleoside monophosphate metabolic process; nucleotide metabolic process; single-organism process; purine ribonucleoside biosynthetic process; nucleoside biosynthetic process; biosynthetic process; ribonucleoside monophosphate biosynthetic process; cellular metabolic process; phosphate-containing compound metabolic proc…		GMP synthase (glutamine-hydrolyzing) activity; ATP binding; nucleoside phosphate binding; nucleoside binding; ion binding; ligase activity; hydrolase activity, acting on acid anhydrides; hydrolase activity; nucleotide binding; carbon-nitrogen ligase activity, with glutamine as amido-N-donor; ligase activity, forming carbon-nitrogen bonds; organic cyclic compound binding; heterocyclic compound bin…	K01951	guaA; GMP synthase (glutamine-hydrolysing) [EC:6.3.5.2]	ko00230 Purine metabolism; ko00983 Drug metabolism - other enzymes; ko01100 Metabolic pathways;	IPR014729; IPR004739; IPR025777; IPR001674; IPR017926; IPR022310; IPR029062;	Rossmann-like alpha/beta/alpha sandwich fold; GMP synthase, glutamine amidotransferase; GMP synthetase ATP pyrophosphatase domain; GMP synthase, C-terminal; Glutamine amidotransferase; NAD/GMP synthase; Class I glutamine amidotransferase-like;
CL26Contig17_orf1	"myosin heavy chain, muscle isoform X16"	2.258	Up	1e-32	211.74	mitochondria		intracellular organelle; intracellular non-membrane-bounded organelle; cytoskeletal part; intracellular organelle part; macromolecular complex; intracellular part; cell; actin cytoskeleton; organelle part; non-membrane-bounded organelle; organelle; cytoskeleton; cell part; intracellular; myosin complex; protein complex;	ATP binding; motor activity; nucleoside phosphate binding; nucleoside binding; ion binding; hydrolase activity, acting on acid anhydrides; hydrolase activity; protein binding; nucleotide binding; nucleoside-triphosphatase activity; organic cyclic compound binding; heterocyclic compound binding; ribonucleoside binding; carbohydrate derivative binding; pyrophosphatase activity; catalytic activity; …	K17751	MYH6_7; myosin heavy chain 6/7	ko04260 Cardiac muscle contraction; ko04261 Adrenergic signaling in cardiomyocytes; ko05416 Viral myocarditis; ko04530 Tight junction;	IPR002928; IPR027417; IPR001609; IPR027401;	Myosin tail; P-loop containing nucleoside triphosphate hydrolase; Myosin head, motor domain; Myosin-like IQ motif-containing domain;
CL34251Contig1_orf1	hemocytin	1.648	Up	0.0277	12.592	extracellular			protein binding; binding;				IPR001007; IPR002919;	VWFC domain; Trypsin Inhibitor-like, cysteine rich domain;
CL9944Contig1_orf1	cytosolic malate dehydrogenase	2.064	Up	1.71e-07	38.564	cytosol	dicarboxylic acid metabolic process; oxidation-reduction process; small molecule metabolic process; single-organism cellular process; single-organism process; carbohydrate metabolic process; primary metabolic process; cellular metabolic process; organic substance metabolic process; metabolic process; single-organism metabolic process; malate metabolic process; carboxylic acid metabolic process; o…		oxidoreductase activity, acting on CH-OH group of donors; oxidoreductase activity, acting on the CH-OH group of donors, NAD or NADP as acceptor; malate dehydrogenase activity; catalytic activity; L-malate dehydrogenase activity; oxidoreductase activity;	K00025	MDH1; malate dehydrogenase [EC:1.1.1.37]	ko00270 Cysteine and methionine metabolism; ko01130 Biosynthesis of antibiotics; ko01110 Biosynthesis of secondary metabolites; ko00710 Carbon fixation in photosynthetic organisms; ko01100 Metabolic pathways; ko00020 Citrate cycle (TCA cycle); ko01120 Microbial metabolism in diverse environments; ko01200 Carbon metabolism; ko00620 Pyruvate metabolism; ko04964 Proximal tubule bicarbonate reclamati…	IPR022383; IPR016040; IPR001236; IPR015955;	Lactate/malate dehydrogenase, C-terminal; NAD(P)-binding domain; Lactate/malate dehydrogenase, N-terminal; Lactate dehydrogenase/glycoside hydrolase, family 4, C-terminal;
CL8580Contig1_orf1	ribosomal protein L10a	1.756	Up	0.00058	26.56	cytosol, nuclear	cellular protein metabolic process; biosynthetic process; primary metabolic process; cellular metabolic process; organic substance biosynthetic process; cellular biosynthetic process; organic substance metabolic process; metabolic process; cellular macromolecule biosynthetic process; cellular macromolecule metabolic process; gene expression; macromolecule metabolic process; protein metabolic proc…	intracellular organelle; ribosome; intracellular non-membrane-bounded organelle; cytoplasm; intracellular organelle part; macromolecular complex; intracellular part; cell; organelle part; non-membrane-bounded organelle; organelle; large ribosomal subunit; ribosomal subunit; cell part; intracellular; ribonucleoprotein complex; cytoplasmic part;	organic cyclic compound binding; heterocyclic compound binding; RNA binding; binding; nucleic acid binding; structural molecule activity; structural constituent of ribosome;	K02865	RP-L10Ae; large subunit ribosomal protein L10Ae	ko03010 Ribosome;	IPR023674; IPR016095; IPR016094;	Ribosomal protein L1-like; Ribosomal protein L1, 3-layer alpha/beta-sandwich; Ribosomal protein L1, 2-layer alpha/beta-sandwich;
CL4002Contig2_orf1	"cytochrome c1, heme protein, mitochondrial-like"	2.285	Up	2.56e-09	34.547	mitochondria			organic cyclic compound binding; heterocyclic compound binding; electron carrier activity; heme binding; tetrapyrrole binding; binding;	K00413	CYC1; ubiquinol-cytochrome c reductase cytochrome c1 subunit	ko01100 Metabolic pathways; ko04932 Non-alcoholic fatty liver disease (NAFLD); ko02020 Two-component system; ko04260 Cardiac muscle contraction; ko05010 Alzheimer's disease; ko00190 Oxidative phosphorylation; ko05016 Huntington's disease; ko05012 Parkinson's disease;	IPR021157; IPR009056;	Cytochrome c1, transmembrane anchor, C-terminal; Cytochrome c-like domain;
SCL1Contig187_orf2	pre-mRNA-processing factor 39 isoform X6	1.824	Up	0.0176	68.143	mitochondria	RNA processing; cellular aromatic compound metabolic process; organic cyclic compound metabolic process; nitrogen compound metabolic process; primary metabolic process; cellular metabolic process; organic substance metabolic process; RNA metabolic process; metabolic process; nucleic acid metabolic process; heterocycle metabolic process; nucleobase-containing compound metabolic process; cellular m…		protein binding; binding;	K13217			IPR011990;	Tetratricopeptide-like helical domain;
SCL5Contig502_orf1	Rab GDP dissociation inhibitor alpha	1.973	Up	0.000343	51.065	cytosol	regulation of cellular process; single organism signaling; cellular response to stimulus; intracellular signal transduction; oxidation-reduction process; single-organism cellular process; single-organism process; organic substance transport; small GTPase mediated signal transduction; signaling; response to stimulus; protein transport; establishment of localization; establishment of protein locali…		enzyme regulator activity; catalytic activity; Rab GDP-dissociation inhibitor activity; nucleoside-triphosphatase regulator activity; GDP-dissociation inhibitor activity; GTPase regulator activity; molecular function regulator; oxidoreductase activity;	K17255			IPR023753;	FAD/NAD(P)-binding domain;
CL7422Contig1_orf1	"electron transfer flavoprotein subunit alpha, mitochondrial-like"	2.555	Up	0.0124	34.983	mitochondria			organic cyclic compound binding; heterocyclic compound binding; electron carrier activity; nucleoside phosphate binding; flavin adenine dinucleotide binding; binding; ion binding; anion binding; nucleotide binding; cofactor binding; small molecule binding; coenzyme binding;	K03522			IPR014729; IPR014731; IPR033947; IPR014730; IPR029035;	Rossmann-like alpha/beta/alpha sandwich fold; Electron transfer flavoprotein, alpha subunit, C-terminal; Electron transfer flavoprotein, alpha subunit, N-terminal; Electron transfer flavoprotein, alpha/beta-subunit, N-terminal; DHS-like NAD/FAD-binding domain;
CL8526Contig1_orf1	60S ribosomal protein L13-like	1.822	Up	0.00488	25.156	nuclear	cellular protein metabolic process; biosynthetic process; primary metabolic process; cellular metabolic process; organic substance biosynthetic process; cellular biosynthetic process; organic substance metabolic process; metabolic process; cellular macromolecule biosynthetic process; cellular macromolecule metabolic process; gene expression; macromolecule metabolic process; protein metabolic proc…	ribosome; organelle; intracellular organelle; intracellular non-membrane-bounded organelle; cell part; intracellular; cytoplasm; macromolecular complex; intracellular part; cell; ribonucleoprotein complex; cytoplasmic part; non-membrane-bounded organelle;	structural constituent of ribosome; structural molecule activity;	K02873	RP-L13e; large subunit ribosomal protein L13e	ko03010 Ribosome;
GH2_16_1-c9055_g1_i2_orf1	thiopurine S-methyltransferase isoform X1	2.144	Up	0.000218	33.306	cytosol			S-adenosylmethionine-dependent methyltransferase activity; transferase activity, transferring one-carbon groups; methyltransferase activity; catalytic activity; transferase activity;				IPR029063;	S-adenosyl-L-methionine-dependent methyltransferase;
CL11990Contig1_orf1	endoplasmic reticulum resident protein 44 isoform X3	2.301	Up	0.00135	48.806	cytosol	regulation of cellular process; homeostatic process; regulation of biological quality; regulation of biological process; cell redox homeostasis; single-organism cellular process; cellular homeostasis; single-organism process; cellular process; biological regulation;			K17264			IPR013766; IPR012336;	Thioredoxin domain; Thioredoxin-like fold;
CL12669Contig1_orf1	AAEL014702-PA	2.225	Up	0.000985	67.422	nuclear	cellular aromatic compound metabolic process; cellular protein metabolic process; single-organism process; biosynthetic process; tRNA aminoacylation; cellular metabolic process; organic substance metabolic process; metabolic process; cellular amino acid metabolic process; heterocycle metabolic process; nucleobase-containing compound metabolic process; cellular nitrogen compound metabolic process;…	intracellular part; cell; cell part; intracellular; cytoplasm;	ligase activity, forming aminoacyl-tRNA and related compounds; ATP binding; nucleoside phosphate binding; ligase activity, forming carbon-oxygen bonds; ligase activity; nucleoside binding; ion binding; nucleotide binding; lysine-tRNA ligase activity; organic cyclic compound binding; heterocyclic compound binding; ribonucleoside binding; carbohydrate derivative binding; catalytic activity; ribonuc…	K04567	KARS; lysyl-tRNA synthetase, class II [EC:6.1.1.6]	ko00970 Aminoacyl-tRNA biosynthesis;	IPR004364; IPR012340; IPR004365; IPR018149; IPR006195;	Aminoacyl-tRNA synthetase, class II (D/K/N); Nucleic acid-binding, OB-fold; OB-fold nucleic acid binding domain, AA-tRNA synthetase-type; Lysyl-tRNA synthetase, class II, C-terminal; Aminoacyl-tRNA synthetase, class II;
GH1_16_1-c15429_g1_i1_orf1	COP9 signalosome complex subunit 1	1.628	Up	0.0263	55.963	cytosol			protein binding; binding;	K12175			IPR011991; IPR000717; IPR011990;	Winged helix-turn-helix DNA-binding domain; Proteasome component (PCI) domain; Tetratricopeptide-like helical domain;
CL8650Contig1_orf1	S-methyl-5&apos	2.627	Up	0.000161	30.719	cytosol	nucleoside metabolic process; cellular aromatic compound metabolic process; small molecule metabolic process; single-organism cellular process; single-organism process; organic cyclic compound metabolic process; nitrogen compound metabolic process; primary metabolic process; cellular metabolic process; organic substance metabolic process; metabolic process; heterocycle metabolic process; nucleoba…		transferase activity, transferring pentosyl groups; S-methyl-5-thioadenosine phosphorylase activity; transferase activity, transferring glycosyl groups; catalytic activity; transferase activity;	K00772	mtaP; 5'-methylthioadenosine phosphorylase [EC:2.4.2.28]	ko00270 Cysteine and methionine metabolism; ko01100 Metabolic pathways;	IPR000845;	Nucleoside phosphorylase domain;
CL7022Contig1_orf1	S-phase kinase-associated protein 1	1.566	Up	0.00909	21.176	cytosol	modification-dependent macromolecule catabolic process; cellular macromolecule catabolic process; proteolysis involved in cellular protein catabolic process; cellular protein catabolic process; modification-dependent protein catabolic process; cellular protein metabolic process; ubiquitin-dependent protein catabolic process; primary metabolic process; cellular metabolic process; organic substance…			K03094	SKP1; S-phase kinase-associated protein 1	ko04110 Cell cycle; ko04710 Circadian rhythm; ko05168 Herpes simplex infection; ko04341 Hedgehog signaling pathway - fly; ko04141 Protein processing in endoplasmic reticulum; ko04114 Oocyte meiosis; ko04350 TGF-beta signaling pathway; ko04120 Ubiquitin mediated proteolysis; ko04310 Wnt signaling pathway; ko04111 Cell cycle - yeast;	IPR016072; IPR011333; IPR016073;	SKP1 component, dimerisation; SKP1/BTB/POZ domain; SKP1 component, POZ domain;
CL6891Contig1_orf1	AAEL006519-PA	1.773	Up	0.000274	67.31	plasma membrane		intrinsic component of membrane; membrane; integral component of membrane; membrane part;
SCL1Contig1989_orf1	hypothetical protein DAPPUDRAFT_312006	1.89	Up	0.00506	57.113	plasma membrane	transport; transmembrane transport; single-organism localization; single-organism cellular process; single-organism process; localization; cellular process; single-organism transport; establishment of localization;	intrinsic component of membrane; membrane; integral component of membrane; membrane part;	substrate-specific transporter activity; substrate-specific transmembrane transporter activity; transmembrane transporter activity; transporter activity;	K07299	SLC2A1; MFS transporter, SP family, solute carrier family 2 (facilitated glucose transporter), member 1	ko04976 Bile secretion; ko04920 Adipocytokine signaling pathway; ko05166 HTLV-I infection; ko04911 Insulin secretion; ko05200 Pathways in cancer; ko04922 Glucagon signaling pathway; ko05230 Central carbon metabolism in cancer; ko05211 Renal cell carcinoma; ko04931 Insulin resistance; ko04066 HIF-1 signaling pathway; ko04919 Thyroid hormone signaling pathway;	IPR020846;	Major facilitator superfamily domain;
SCL9Contig344_orf1	sodium potassium-transporting ATPase subunit beta	2.072	Up	5.11e-14	37.042	plasma membrane	transport; potassium ion transport; single-organism localization; cation transport; ion transport; metal ion transport; single-organism process; localization; monovalent inorganic cation transport; sodium ion transport; single-organism transport; establishment of localization;	membrane; intrinsic component of plasma membrane; cell periphery; intrinsic component of membrane; macromolecular complex; integral component of plasma membrane; transmembrane transporter complex; cell; cation-transporting ATPase complex; integral component of membrane; plasma membrane; ATPase dependent transmembrane transport complex; catalytic complex; plasma membrane part; cell part; membrane …		K01540	ATP1B; sodium/potassium-transporting ATPase subunit beta	ko04976 Bile secretion; ko04261 Adrenergic signaling in cardiomyocytes; ko04970 Salivary secretion; ko04971 Gastric acid secretion; ko04961 Endocrine and other factor-regulated calcium reabsorption; ko04960 Aldosterone-regulated sodium reabsorption; ko04978 Mineral absorption; ko04973 Carbohydrate digestion and absorption; ko04918 Thyroid hormone synthesis; ko04972 Pancreatic secretion; ko04024 c…
CL8321Contig2_orf1	cyclophilin A	1.772	Up	8.82e-08	20.883	extracellular	cellular protein metabolic process; protein peptidyl-prolyl isomerization; peptidyl-proline modification; primary metabolic process; cellular metabolic process; organic substance metabolic process; protein folding; peptidyl-amino acid modification; metabolic process; cellular macromolecule metabolic process; cellular protein modification process; protein metabolic process; macromolecule metabolic…		peptidyl-prolyl cis-trans isomerase activity; isomerase activity; catalytic activity; cis-trans isomerase activity;	K09565	PPIF; peptidyl-prolyl isomerase F (cyclophilin D) [EC:5.2.1.8]	ko05145 Toxoplasmosis; ko04022 cGMP-PKG signaling pathway; ko04020 Calcium signaling pathway; ko05016 Huntington's disease; ko05012 Parkinson's disease;	IPR002130; IPR029000;	Cyclophilin-type peptidyl-prolyl cis-trans isomerase domain; Cyclophilin-like domain;
SCL12Contig99_orf1	26S proteasome non-ATPase regulatory subunit 2	1.679	Up	1.05e-07	103.34	plasma membrane	regulation of biological process; regulation of primary metabolic process; regulation of macromolecule metabolic process; regulation of protein metabolic process; regulation of catabolic process; regulation of metabolic process; regulation of protein catabolic process; biological regulation;	proteasome complex; cell part; intracellular; macromolecular complex; intracellular part; protein complex; cell;	enzyme regulator activity; molecular function regulator; binding;	K03028	PSMD2; 26S proteasome regulatory subunit N1	ko05169 Epstein-Barr virus infection; ko03050 Proteasome;	IPR011989; IPR016024;	Armadillo-like helical; Armadillo-type fold;
CL5608Contig1_orf1	hypothetical protein DAPPUDRAFT_188759	1.541	Up	2.87e-06	55.726	mitochondria	pyruvate metabolic process; metabolic process; single-organism metabolic process; small molecule metabolic process; single-organism cellular process; carboxylic acid metabolic process; single-organism process; monocarboxylic acid metabolic process; organic acid metabolic process; cellular process; cellular metabolic process; oxoacid metabolic process; organic substance metabolic process;	catalytic complex; cell part; intracellular; oxidoreductase complex; cytoplasm; macromolecular complex; intracellular part; pyruvate dehydrogenase complex; cell; protein complex; cytoplasmic part;	S-acyltransferase activity; dihydrolipoyllysine-residue acetyltransferase activity; transferase activity, transferring acyl groups; catalytic activity; S-acetyltransferase activity; transferase activity, transferring acyl groups other than amino-acyl groups; dihydrolipoamide S-acyltransferase activity; transferase activity; acetyltransferase activity;	K00627	DLAT; pyruvate dehydrogenase E2 component (dihydrolipoamide acetyltransferase) [EC:2.3.1.12]	ko00020 Citrate cycle (TCA cycle); ko01120 Microbial metabolism in diverse environments; ko01130 Biosynthesis of antibiotics; ko00010 Glycolysis / Gluconeogenesis; ko01200 Carbon metabolism; ko01110 Biosynthesis of secondary metabolites; ko01100 Metabolic pathways; ko00620 Pyruvate metabolism;	IPR004167; IPR001078; IPR011053; IPR000089; IPR023213;	E3-binding domain; 2-oxoacid dehydrogenase acyltransferase, catalytic domain; Single hybrid motif; Biotin/lipoyl attachment; Chloramphenicol acetyltransferase-like domain;
CL10249Contig1_orf1	40S ribosomal protein S17-like	1.725	Up	0.0455	15.359	cytosol	cellular protein metabolic process; biosynthetic process; primary metabolic process; cellular metabolic process; organic substance biosynthetic process; cellular biosynthetic process; organic substance metabolic process; metabolic process; cellular macromolecule biosynthetic process; cellular macromolecule metabolic process; gene expression; macromolecule metabolic process; protein metabolic proc…	ribosome; organelle; intracellular organelle; intracellular non-membrane-bounded organelle; cell part; intracellular; cytoplasm; macromolecular complex; intracellular part; cell; ribonucleoprotein complex; cytoplasmic part; non-membrane-bounded organelle;	structural constituent of ribosome; structural molecule activity;	K02962	RP-S17e; small subunit ribosomal protein S17e	ko03010 Ribosome;
CL11058Contig1_orf1	putative GTP cyclohydrolase 1 type 2 NIF3L1	2.424	Up	0.00264	40.91	cytosol
CL10067Contig1_orf1	mitochondrial cytochrome c oxidase subunit Vb	2.373	Up	7.55e-06	16.502	extracellular		intracellular organelle; mitochondrial part; organelle envelope; intracellular organelle part; cytoplasm; intracellular part; cell; mitochondrion; organelle part; intracellular membrane-bounded organelle; mitochondrial envelope; organelle; cell part; intracellular; envelope; membrane-bounded organelle; cytoplasmic part;	ion transmembrane transporter activity; substrate-specific transporter activity; monovalent inorganic cation transmembrane transporter activity; oxidoreductase activity, acting on a heme group of donors, oxygen as acceptor; oxidoreductase activity, acting on a heme group of donors; hydrogen ion transmembrane transporter activity; heme-copper terminal oxidase activity; oxidoreductase activity; sub…	K02265	COX5B; cytochrome c oxidase subunit 5b	ko04260 Cardiac muscle contraction; ko05010 Alzheimer's disease; ko00190 Oxidative phosphorylation; ko01100 Metabolic pathways; ko05016 Huntington's disease; ko04932 Non-alcoholic fatty liver disease (NAFLD); ko05012 Parkinson's disease;
SCL1Contig301_orf1	AP-2 complex subunit alpha	2.177	Up	0.00379	105.88	cytosol	intracellular transport; vesicle-mediated transport; organic substance transport; protein transport; cellular localization; establishment of localization; transport; establishment of protein localization; cellular macromolecule localization; establishment of localization in cell; intracellular protein transport; localization; cellular protein localization; macromolecule localization; protein loca…	membrane; AP-type membrane coat adaptor complex; membrane part; cell part; intracellular; clathrin adaptor complex; coated membrane; cytoplasm; clathrin coat; macromolecular complex; intracellular part; membrane coat; protein complex; cell; cytoplasmic part;	substrate-specific transporter activity; protein transporter activity; binding; transporter activity;	K11824	AP2A; AP-2 complex subunit alpha	ko04721 Synaptic vesicle cycle; ko05016 Huntington's disease; ko04961 Endocrine and other factor-regulated calcium reabsorption; ko04144 Endocytosis;	IPR008152; IPR011989; IPR013038; IPR002553; IPR003164; IPR016024; IPR015873; IPR009028; IPR013041;	Clathrin adaptor, alpha/beta/gamma-adaptin, appendage, Ig-like subdomain; Armadillo-like helical; Clathrin adaptor, alpha-adaptin, appendage, Ig-like subdomain; Clathrin/coatomer adaptor, adaptin-like, N-terminal; Clathrin adaptor, alpha-adaptin, appendage, C-terminal subdomain; Armadillo-type fold; Clathrin alpha-adaptin/coatomer adaptor, appendage, C-terminal subdomain; Coatomer/calthrin adapto…
CL10964Contig1_orf1	neuroplastin isoform X1	2.027	Up	0.000203	32.232	plasma membrane			protein binding; binding;				IPR003598; IPR007110; IPR013783; IPR003599; IPR013151;	Immunoglobulin subtype 2; Immunoglobulin-like domain; Immunoglobulin-like fold; Immunoglobulin subtype; Immunoglobulin;
GH1_28_2-gc17677_g1_i3_orf1	Protein SET	2.507	Up	9.16e-05	35.915	cytosol	cellular component biogenesis; cellular component organization; nucleosome organization; cellular macromolecular complex assembly; chromatin assembly or disassembly; protein complex subunit organization; macromolecular complex subunit organization; protein-DNA complex assembly; DNA packaging; nucleosome assembly; chromosome organization; cellular component assembly; macromolecular complex assembl…	organelle; intracellular membrane-bounded organelle; intracellular organelle; nucleus; cell part; intracellular; intracellular part; membrane-bounded organelle; cell;		K11290
SCL1Contig2077_orf1	integrin	4.324	Up	0.00304	86.481	plasma membrane							IPR032695; IPR002369; IPR012896; IPR014836; IPR002035;	Integrin domain; Integrin beta subunit, VWA domain; Integrin beta subunit, tail; Integrin beta subunit, cytoplasmic domain; von Willebrand factor, type A;
GH1_16_1-c17877_g1_i1_orf1	ankyrin-3 isoform X1	2.845	Up	0.0422	76.869	nuclear			protein binding; binding;				IPR020683;	Ankyrin repeat-containing domain;
CL11087Contig1_orf1	mitochondrial acyl carrier protein	3.986	Up	0.000436	18.677	mitochondria	single-organism biosynthetic process; organic acid biosynthetic process; small molecule metabolic process; single-organism cellular process; single-organism process; biosynthetic process; cellular lipid metabolic process; fatty acid metabolic process; primary metabolic process; cellular metabolic process; fatty acid biosynthetic process; organic substance biosynthetic process; cellular biosynthet…			K03955	NDUFAB1; NADH dehydrogenase (ubiquinone) 1 alpha/beta subcomplex 1	ko05010 Alzheimer's disease; ko00190 Oxidative phosphorylation; ko01100 Metabolic pathways; ko05016 Huntington's disease; ko04932 Non-alcoholic fatty liver disease (NAFLD); ko05012 Parkinson's disease;	IPR009081;	Phosphopantetheine binding ACP domain;
GH2_16_2-c16279_g1_i2_orf1	poly	3.195	Up	2.16e-05	36.934	nuclear	protein glycosylation; macromolecule glycosylation; glycoprotein biosynthetic process; single-organism cellular process; cellular protein metabolic process; glycoprotein metabolic process; single-organism process; biosynthetic process; primary metabolic process; carbohydrate metabolic process; cellular metabolic process; organic substance biosynthetic process; cellular biosynthetic process; organ…		transferase activity, transferring pentosyl groups; transferase activity, transferring glycosyl groups; NAD+ ADP-ribosyltransferase activity; catalytic activity; transferase activity;				IPR008893; IPR004102;	WGR domain; Poly(ADP-ribose) polymerase, regulatory domain;
CL9412Contig1_orf1	inorganic pyrophosphatase isoform X2	5.839	Up	4.78e-06	40.032	cytosol	metabolic process; cellular metabolic process; phosphorus metabolic process; cellular process; phosphate-containing compound metabolic process;	intracellular part; cell; cell part; intracellular; cytoplasm;	magnesium ion binding; inorganic diphosphatase activity; pyrophosphatase activity; catalytic activity; binding; ion binding; metal ion binding; cation binding; hydrolase activity, acting on acid anhydrides; hydrolase activity; hydrolase activity, acting on acid anhydrides, in phosphorus-containing anhydrides;	K11726	NURF38; nucleosome-remodeling factor 38 kDa subunit [EC:3.6.1.1]	ko00190 Oxidative phosphorylation;
GH1_R_1-c23746_g1_i1_orf1	hypothetical protein DAPPUDRAFT_332860	0.326	Down	0.00718	79.091	cytosol			catalytic activity; oxidoreductase activity;	K12405	HSD17B4; 3-hydroxyacyl-CoA dehydrogenase / 3a,7a,12a-trihydroxy-5b-cholest-24-enoyl-CoA hydratase / enoyl-CoA hydratase 2 [EC:1.1.1.35 4.2.1.107 4.2.1.119]	ko04146 Peroxisome; ko01100 Metabolic pathways; ko00120 Primary bile acid biosynthesis;	IPR016040; IPR003033; IPR002539; IPR029069;	NAD(P)-binding domain; SCP2 sterol-binding domain; MaoC-like domain; HotDog domain;
GH2_16_1-c19456_g1_i1_orf1	proteasome alpha 3	0.416	Down	0.0369	28.237	cytosol	modification-dependent macromolecule catabolic process; cellular macromolecule catabolic process; proteolysis involved in cellular protein catabolic process; cellular protein catabolic process; modification-dependent protein catabolic process; cellular protein metabolic process; ubiquitin-dependent protein catabolic process; primary metabolic process; cellular metabolic process; organic substance…	proteasome core complex, alpha-subunit complex; proteasome complex; cell part; intracellular; proteasome core complex; macromolecular complex; intracellular part; cell; protein complex;	endopeptidase activity; threonine-type endopeptidase activity; peptidase activity; threonine-type peptidase activity; catalytic activity; peptidase activity, acting on L-amino acid peptides; hydrolase activity;	K02727	PSMA3; 20S proteasome subunit alpha 7 [EC:3.4.25.1]	ko03050 Proteasome;	IPR000426; IPR029055;	Proteasome alpha-subunit, N-terminal domain; Nucleophile aminohydrolases, N-terminal;
CL83Contig7_orf1	isovaleryl coenzyme A dehydrogenase	0.426	Down	3.54e-06	47.552	mitochondria	single-organism process; metabolic process; oxidation-reduction process; single-organism metabolic process;		nucleoside phosphate binding; flavin adenine dinucleotide binding; ion binding; nucleotide binding; cofactor binding; oxidoreductase activity; oxidoreductase activity, acting on the CH-CH group of donors; heterocyclic compound binding; organic cyclic compound binding; catalytic activity; binding; anion binding; acyl-CoA dehydrogenase activity; coenzyme binding; small molecule binding;	K00253	IVD; isovaleryl-CoA dehydrogenase [EC:1.3.8.4]	ko00280 Valine, leucine and isoleucine degradation; ko01100 Metabolic pathways;	IPR009100; IPR013786; IPR006091; IPR009075;	Acyl-CoA dehydrogenase/oxidase, N-terminal and middle domain; Acyl-CoA dehydrogenase/oxidase, N-terminal; Acyl-CoA oxidase/dehydrogenase, central domain; Acyl-CoA dehydrogenase/oxidase C-terminal;
CL1135Contig1_orf1	PI-PLC X domain-containing protein 1	0.46	Down	0.0136	93.982	plasma membrane	single-organism process; metabolic process; primary metabolic process; single-organism metabolic process; lipid metabolic process; organic substance metabolic process;		phosphoric diester hydrolase activity; hydrolase activity; catalytic activity; phosphoric ester hydrolase activity; hydrolase activity, acting on ester bonds;				IPR000909; IPR017946;	Phosphatidylinositol-specific phospholipase C, X domain; PLC-like phosphodiesterase, TIM beta/alpha-barrel domain;
CL11785Contig1_orf1	ecdysteroid regulated-like protein	0.548	Down	0.00195	17.157	extracellular				K13443	NPC2; Niemann-Pick C2 protein	ko04142 Lysosome;	IPR014756; IPR003172;	Immunoglobulin E-set; MD-2-related lipid-recognition domain;
CL12835Contig1_orf1	"elongation of very long chain fatty acids protein 6, partial"	0.553	Down	0.018	41.671	cytosol		intrinsic component of membrane; membrane; integral component of membrane; membrane part;		K10203	ELOVL6; elongation of very long chain fatty acids protein 6 [EC:2.3.1.199]	ko01110 Biosynthesis of secondary metabolites; ko01212 Fatty acid metabolism; ko00062 Fatty acid elongation; ko01040 Biosynthesis of unsaturated fatty acids;
CL9851Contig1_orf1	glucosylceramidase-like isoform X1	0.611	Down	5.37e-14	57.7	extracellular	membrane lipid metabolic process; single-organism cellular process; nitrogen compound metabolic process; single-organism process; cellular lipid metabolic process; carbohydrate metabolic process; primary metabolic process; cellular metabolic process; organic substance metabolic process; metabolic process; single-organism metabolic process; sphingolipid metabolic process; cellular process; organon…		hydrolase activity, hydrolyzing O-glycosyl compounds; hydrolase activity; catalytic activity; glucosylceramidase activity; hydrolase activity, acting on glycosyl bonds;	K01201	GBA; glucosylceramidase [EC:3.2.1.45]	ko00511 Other glycan degradation; ko00600 Sphingolipid metabolism; ko01100 Metabolic pathways; ko04142 Lysosome;	IPR013780; IPR033453; IPR033452; IPR017853; IPR013781;	Glycosyl hydrolase, all-beta; Glycosyl hydrolase family 30, TIM-barrel domain; Glycosyl hydrolase family 30, beta sandwich domain; Glycoside hydrolase superfamily; Glycoside hydrolase, catalytic domain;
SCL8Contig75_orf1	tetraspanins-like protein CD63	0.612	Down	1e-32	28.559	plasma membrane		intrinsic component of membrane; membrane; integral component of membrane; membrane part;		K06497	CD63; CD63 antigen	ko05205 Proteoglycans in cancer; ko04142 Lysosome;	IPR008952;	Tetraspanin, EC2 domain;
CL2340Contig5_orf1	gamma-glutamyl hydrolase A-like isoform X2	0.62	Down	0.000216	36.996	extracellular	glutamine family amino acid metabolic process; small molecule metabolic process; single-organism cellular process; glutamine metabolic process; nitrogen compound metabolic process; single-organism process; primary metabolic process; alpha-amino acid metabolic process; cellular metabolic process; organic substance metabolic process; metabolic process; cellular amino acid metabolic process; single-…		peptidase activity, acting on L-amino acid peptides; peptidase activity; exopeptidase activity; hydrolase activity; catalytic activity; omega peptidase activity;	K01307	GGH; gamma-glutamyl hydrolase [EC:3.4.19.9]	ko00790 Folate biosynthesis; ko01523 Antifolate resistance;	IPR029062;	Class I glutamine amidotransferase-like;
SCL5Contig549_orf1	Glutamyl aminopeptidase	0.622	Down	0.00374	105.3	extracellular			peptidase activity; transition metal ion binding; catalytic activity; binding; ion binding; peptidase activity, acting on L-amino acid peptides; metal ion binding; cation binding; hydrolase activity; metallopeptidase activity; zinc ion binding;	K11141	ENPEP; glutamyl aminopeptidase [EC:3.4.11.7]	ko04614 Renin-angiotensin system;	IPR014782; IPR024571;	Peptidase M1, membrane alanine aminopeptidase, N-terminal; ERAP1-like C-terminal domain;
CL8560Contig1_orf1	sphingomyelin phosphodiesterase-like	0.647	Down	0.000683	67.318	extracellular	sphingomyelin catabolic process; organic hydroxy compound metabolic process; organophosphate catabolic process; membrane lipid metabolic process; alcohol metabolic process; ammonium ion metabolic process; single-organism process; cellular lipid metabolic process; alcohol catabolic process; cellular metabolic process; phosphate-containing compound metabolic process; organic substance metabolic pro…		phospholipase activity; phosphoric diester hydrolase activity; hydrolase activity; sphingomyelin phosphodiesterase activity; lipase activity; phosphoric ester hydrolase activity; catalytic activity; hydrolase activity, acting on ester bonds;	K12350	SMPD1; sphingomyelin phosphodiesterase [EC:3.1.4.12]	ko00600 Sphingolipid metabolism; ko01100 Metabolic pathways; ko04071 Sphingolipid signaling pathway; ko04142 Lysosome;	IPR029052; IPR004843; IPR008139; IPR011001;	Metallo-dependent phosphatase-like; Calcineurin-like phosphoesterase domain, ApaH type; Saposin B type domain; Saposin-like;
CL8653Contig1_orf1	hypothetical ferritin light-chain subunit	0.654	Down	1e-32	23.538	extracellular							IPR012347; IPR009078;	Ferritin-related; Ferritin-like superfamily;
CL6171Contig1_orf1	"Leucine-rich repeat-containing protein 15, partial"	0.661	Down	0.000135	43.689	extracellular			protein binding; binding;				IPR032675;	Leucine-rich repeat domain, L domain-like;
GH2_28_1-c26049_g1_i1_orf1	copine-8-like	1.502	Up	6.42e-07	61.847	peroxisome			protein binding; binding;				IPR010734; IPR000008; IPR002035;	Copine; C2 domain; von Willebrand factor, type A;
CL10892Contig1_orf1	proliferation-associated protein 2G4	1.509	Up	0.00469	43.644	nuclear							IPR011991; IPR000994;	Winged helix-turn-helix DNA-binding domain; Peptidase M24;
GH1_28_1-c17547_g4_i8_orf1	Large proline-rich protein BAT3	1.517	Up	4.26e-06	83.443	mitochondria, nuclear			protein binding; binding;				IPR029071; IPR000626;	Ubiquitin-related domain; Ubiquitin domain;
SCL12Contig23_orf1	ras-related GTP-binding protein C	1.517	Up	0.0282	44.646	cytosol, nuclear			nucleoside phosphate binding; nucleoside binding; ion binding; nucleotide binding; organic cyclic compound binding; heterocyclic compound binding; ribonucleoside binding; carbohydrate derivative binding; ribonucleotide binding; binding; purine ribonucleoside binding; anion binding; purine ribonucleotide binding; purine nucleoside binding; guanyl ribonucleotide binding; guanyl nucleotide binding; …	K16186	RRAGC_D; Ras-related GTP-binding protein C/D	ko04150 mTOR signaling pathway;	IPR027417;	P-loop containing nucleoside triphosphate hydrolase;
SCL1Contig202_orf1	probable aminopeptidase NPEPL1	1.529	Up	1.44e-05	55.736	cytosol	proteolysis; metabolic process; macromolecule metabolic process; protein metabolic process; primary metabolic process; organic substance metabolic process;	intracellular part; cell; intracellular; cell part; cytoplasm;	peptidase activity; exopeptidase activity; transition metal ion binding; catalytic activity; binding; metalloexopeptidase activity; ion binding; cation binding; peptidase activity, acting on L-amino acid peptides; metal ion binding; metallopeptidase activity; hydrolase activity; aminopeptidase activity; manganese ion binding;	K09611			IPR000819;	Peptidase M17, leucyl aminopeptidase, C-terminal;
CL6813Contig1_orf1	hypothetical protein DAPPUDRAFT_301516	1.561	Up	1.03e-06	24.737	cytosol	cellular protein metabolic process; biosynthetic process; primary metabolic process; cellular metabolic process; organic substance biosynthetic process; cellular biosynthetic process; organic substance metabolic process; metabolic process; cellular macromolecule biosynthetic process; cellular macromolecule metabolic process; gene expression; macromolecule metabolic process; protein metabolic proc…	intracellular organelle; ribosome; intracellular non-membrane-bounded organelle; small ribosomal subunit; cytoplasm; intracellular organelle part; macromolecular complex; intracellular part; cell; organelle part; non-membrane-bounded organelle; organelle; ribosomal subunit; cell part; intracellular; ribonucleoprotein complex; cytoplasmic part;	organic cyclic compound binding; heterocyclic compound binding; RNA binding; binding; nucleic acid binding; structural molecule activity; structural constituent of ribosome;	K02989	RP-S5e; small subunit ribosomal protein S5e	ko03010 Ribosome;	IPR023798;	Ribosomal protein S7 domain;
SCL2Contig29_orf1	unnamed protein product	1.561	Up	0.0194	19.288	extracellular			cation binding; metal ion binding; protein binding; zinc ion binding; transition metal ion binding; binding; ion binding;				IPR001841; IPR029071; IPR013083; IPR000626;	Zinc finger, RING-type; Ubiquitin-related domain; Zinc finger, RING/FYVE/PHD-type; Ubiquitin domain;
CL158Contig10_orf1	hypothetical protein L798_02839	1.564	Up	0.0098	46.781	plasma membrane
GH1_R_1-c23521_g1_i2_orf1	Fatty-acid amide hydrolase 2	1.565	Up	2.1e-07	60.145	cytosol				K19176			IPR023631;	Amidase signature domain;
CL11643Contig1_orf1	ribosomal protein S3a	1.568	Up	0.00758	33.176	mitochondria	cellular protein metabolic process; biosynthetic process; primary metabolic process; cellular metabolic process; organic substance biosynthetic process; cellular biosynthetic process; organic substance metabolic process; metabolic process; cellular macromolecule biosynthetic process; cellular macromolecule metabolic process; gene expression; macromolecule metabolic process; protein metabolic proc…	ribosome; organelle; intracellular organelle; intracellular non-membrane-bounded organelle; cell part; intracellular; cytoplasm; macromolecular complex; intracellular part; cell; ribonucleoprotein complex; cytoplasmic part; non-membrane-bounded organelle;	structural constituent of ribosome; structural molecule activity;	K02984	RP-S3Ae; small subunit ribosomal protein S3Ae	ko03010 Ribosome;
CL2170Contig2_orf1	elongation factor 1-delta protein	1.584	Up	4.89e-08	28.484	mitochondria	translational elongation; cellular protein metabolic process; biosynthetic process; primary metabolic process; cellular metabolic process; organic substance biosynthetic process; cellular biosynthetic process; organic substance metabolic process; metabolic process; cellular macromolecule biosynthetic process; cellular macromolecule metabolic process; gene expression; macromolecule metabolic proce…	cell part; intracellular; cytoplasm; macromolecular complex; intracellular part; protein complex; cell; cytoplasmic part; eukaryotic translation elongation factor 1 complex;	organic cyclic compound binding; heterocyclic compound binding; RNA binding; translation factor activity, nucleic acid binding; translation elongation factor activity; binding; nucleic acid binding;	K15410	EEF1D; elongation factor 1-delta	ko05168 Herpes simplex infection;	IPR014717; IPR014038; IPR018940;	Translation elongation factor EF1B/ribosomal protein S6; Translation elongation factor EF1B, beta/delta subunit, guanine nucleotide exchange domain; Elongation factor 1 beta central acidic region, eukaryote;
CL7139Contig1_orf1	hypothetical protein KGM_13847	1.614	Up	1e-07	19.814	extracellular	establishment of protein localization; transport; intracellular transport; cellular macromolecule localization; establishment of localization in cell; intracellular protein transport; organic substance transport; protein localization; macromolecule localization; cellular protein localization; localization; protein transport; establishment of localization; cellular localization;	membrane; intracellular organelle; outer membrane; mitochondrial part; bounding membrane of organelle; organelle membrane; mitochondrial outer membrane; cytoplasm; intracellular organelle part; organelle envelope; intracellular part; cell; organelle part; mitochondrion; organelle; mitochondrial envelope; intracellular membrane-bounded organelle; intracellular; cell part; envelope; organelle outer…		K17769
CL9974Contig1_orf1	hypothetical protein CAPTEDRAFT_175809	1.63	Up	0.0305	37.614	plasma membrane	transport; transmembrane transport; single-organism localization; single-organism cellular process; single-organism process; localization; cellular process; single-organism transport; establishment of localization;			K15278
CL9773Contig1_orf1	NADH dehydrogenase	1.656	Up	0.0235	20.491	mitochondria		organelle; intracellular membrane-bounded organelle; intracellular organelle; cell part; intracellular; cytoplasm; intracellular part; membrane-bounded organelle; cell; mitochondrion; cytoplasmic part;	oxidoreductase activity, acting on NAD(P)H; NADH dehydrogenase activity; catalytic activity; NADH dehydrogenase (quinone) activity; NADH dehydrogenase (ubiquinone) activity; oxidoreductase activity, acting on NAD(P)H, quinone or similar compound as acceptor; oxidoreductase activity;	K03964	NDUFB8; NADH dehydrogenase (ubiquinone) 1 beta subcomplex subunit 8	ko05010 Alzheimer's disease; ko00190 Oxidative phosphorylation; ko01100 Metabolic pathways; ko05016 Huntington's disease; ko04932 Non-alcoholic fatty liver disease (NAFLD); ko05012 Parkinson's disease;
SCL9Contig217_orf1	actin-interacting protein 1	1.656	Up	7.68e-06	66.508	cytosol, nuclear			protein binding; binding;				IPR017986; IPR011048; IPR015943; IPR011047;	WD40-repeat-containing domain; Cytochrome cd1-nitrite reductase-like, haem d1 domain; WD40/YVTN repeat-like-containing domain; Quinoprotein alcohol dehydrogenase-like superfamily;
CL10083Contig1_orf1	OTU domain ubiquitin aldehyde binding protein	1.663	Up	0.00877	33.154	cytosol	protein modification by small protein removal; metabolic process; cellular protein metabolic process; cellular macromolecule metabolic process; cellular protein modification process; macromolecule metabolic process; protein metabolic process; protein modification by small protein conjugation or removal; macromolecule modification; protein modification process; primary metabolic process; protein d…		hydrolase activity; catalytic activity;	K09602			IPR003323;	OTU domain;
GH2_16_2-c16788_g1_i1_orf1	hypothetical protein BRAFLDRAFT_76762	1.672	Up	0.0295	18.393	extracellular	peptide metabolic process; signal peptide processing; cellular protein metabolic process; nitrogen compound metabolic process; protein processing; cellular amide metabolic process; primary metabolic process; cellular metabolic process; organic substance metabolic process; metabolic process; cellular macromolecule metabolic process; cellular nitrogen compound metabolic process; macromolecule metab…	intrinsic component of membrane; membrane; integral component of membrane; membrane part;	peptidase activity, acting on L-amino acid peptides; peptidase activity; hydrolase activity; serine hydrolase activity; catalytic activity; serine-type peptidase activity;	K13280	SEC11; signal peptidase, endoplasmic reticulum-type [EC:3.4.-.-]	ko03060 Protein export;	IPR019759; IPR015927; IPR028360;	Peptidase S24/S26A/S26B; Peptidase S24/S26A/S26B/S26C; Peptidase S24/S26, beta-ribbon domain;
CL10566Contig1_orf1	"Threonyl-tRNA synthetase, cytoplasmic, putative"	1.689	Up	0.000659	81.215	nuclear	cellular aromatic compound metabolic process; cellular protein metabolic process; single-organism process; biosynthetic process; tRNA aminoacylation; cellular metabolic process; threonyl-tRNA aminoacylation; organic substance metabolic process; metabolic process; cellular amino acid metabolic process; heterocycle metabolic process; nucleobase-containing compound metabolic process; cellular nitrog…	intracellular part; cell; cell part; intracellular; cytoplasm;	ligase activity, forming aminoacyl-tRNA and related compounds; threonine-tRNA ligase activity; ATP binding; nucleoside phosphate binding; ligase activity, forming carbon-oxygen bonds; nucleoside binding; ion binding; ligase activity; nucleotide binding; organic cyclic compound binding; heterocyclic compound binding; ribonucleoside binding; carbohydrate derivative binding; catalytic activity; ribo…	K01868	TARS; threonyl-tRNA synthetase [EC:6.1.1.3]	ko00970 Aminoacyl-tRNA biosynthesis;	IPR033728; IPR012947; IPR018163; IPR012676; IPR002314; IPR004095; IPR004154; IPR012675; IPR006195;	Threonine-tRNA ligase catalytic core domain; Threonyl/alanyl tRNA synthetase, SAD; Threonyl/alanyl tRNA synthetase, class II-like, putative editing domain; TGS-like; Aminoacyl-tRNA synthetase, class II (G/ P/ S/T); TGS; Anticodon-binding; Beta-grasp domain; Aminoacyl-tRNA synthetase, class II;
CL820Contig5_orf1	"tenascin-like, partial"	1.695	Up	0.0237	59.95	cytosol, nuclear							IPR002181; IPR014716; IPR014715;	Fibrinogen, alpha/beta/gamma chain, C-terminal globular domain; Fibrinogen, alpha/beta/gamma chain, C-terminal globular, subdomain 1; Fibrinogen, alpha/beta/gamma chain, C-terminal globular, subdomain 2;
CL10794Contig1_orf1	Similar to CG4692	1.696	Up	4.45e-09	14.043	cytosol, nuclear				K02130	ATPeF0F; F-type H+-transporting ATPase subunit f	ko00190 Oxidative phosphorylation; ko01100 Metabolic pathways;
SCL1Contig905_orf1	Rab GTPase	1.696	Up	0.000171	23.239	mitochondria	regulation of cellular process; single organism signaling; cellular response to stimulus; signal transduction; regulation of biological process; cell communication; intracellular signal transduction; single-organism cellular process; single-organism process; small GTPase mediated signal transduction; signaling; response to stimulus; cellular process; biological regulation;		nucleoside phosphate binding; nucleoside binding; ion binding; nucleotide binding; organic cyclic compound binding; heterocyclic compound binding; ribonucleoside binding; carbohydrate derivative binding; ribonucleotide binding; binding; purine ribonucleoside binding; anion binding; purine ribonucleotide binding; purine nucleoside binding; guanyl ribonucleotide binding; guanyl nucleotide binding; …	K07889	RAB5C; Ras-related protein Rab-5C	ko04145 Phagosome; ko05152 Tuberculosis; ko04962 Vasopressin-regulated water reabsorption; ko04144 Endocytosis; ko05146 Amoebiasis; ko04014 Ras signaling pathway;	IPR005225; IPR027417;	Small GTP-binding protein domain; P-loop containing nucleoside triphosphate hydrolase;
CL8501Contig2_orf1	juvenile hormone epoxide hydrolase	1.73	Up	6.42e-11	53.87	extracellular			cis-stilbene-oxide hydrolase activity; hydrolase activity; hydrolase activity, acting on ether bonds; catalytic activity; ether hydrolase activity;	K10719	JHEH; juvenile hormone epoxide hydrolase	ko00981 Insect hormone biosynthesis;	IPR010497; IPR029058;	Epoxide hydrolase, N-terminal; Alpha/Beta hydrolase fold;
CL32320Contig1_orf1	projectin	1.739	Up	0.0208	14.362	cytosol, nuclear			protein binding; binding;				IPR007110; IPR013783; IPR003961; IPR013098;	Immunoglobulin-like domain; Immunoglobulin-like fold; Fibronectin type III; Immunoglobulin I-set;
CL10200Contig1_orf1	innexin inx2	1.75	Up	3.65e-08	42.381	cytosol		gap junction; cell-cell junction; cell junction;
CL8361Contig1_orf1	glutamate dehydrogenase	1.753	Up	3.82e-05	63.047	mitochondria	oxidation-reduction process; small molecule metabolic process; single-organism cellular process; nitrogen compound metabolic process; single-organism process; primary metabolic process; cellular metabolic process; organic substance metabolic process; metabolic process; cellular amino acid metabolic process; single-organism metabolic process; carboxylic acid metabolic process; organic acid metabol…		oxidoreductase activity, acting on the CH-NH2 group of donors; glutamate dehydrogenase (NAD+) activity; catalytic activity; oxidoreductase activity, acting on the CH-NH2 group of donors, NAD or NADP as acceptor; oxidoreductase activity;	K00261	GLUD1_2; glutamate dehydrogenase (NAD(P)+) [EC:1.4.1.3]	ko00910 Nitrogen metabolism; ko00250 Alanine, aspartate and glutamate metabolism; ko00220 Arginine biosynthesis; ko01200 Carbon metabolism; ko00471 D-Glutamine and D-glutamate metabolism; ko01100 Metabolic pathways; ko04964 Proximal tubule bicarbonate reclamation;	IPR006096; IPR016040; IPR033922; IPR006097;	Glutamate/phenylalanine/leucine/valine dehydrogenase, C-terminal; NAD(P)-binding domain; NAD(P) binding domain of glutamate dehydrogenase; Glutamate/phenylalanine/leucine/valine dehydrogenase, dimerisation domain;
CL3431Contig2_orf1	trap	1.815	Up	0.0115	17.856	extracellular		membrane; intracellular organelle; endoplasmic reticulum; cytoplasm; intrinsic component of membrane; endomembrane system; intracellular part; cell; integral component of membrane; intracellular membrane-bounded organelle; organelle; intracellular; cell part; membrane part; membrane-bounded organelle; cytoplasmic part;		K04571	SSR4; translocon-associated protein subunit delta	ko04141 Protein processing in endoplasmic reticulum;
SCL6Contig350_orf1	hypothetical protein DAPPUDRAFT_317597	1.816	Up	7.86e-06	138.63	plasma membrane	lipid transport; single-organism process; organic substance transport; lipid localization; phospholipid transport; establishment of localization; anion transport; transport; organophosphate ester transport; organic anion transport; single-organism localization; ion transport; macromolecule localization; localization; single-organism transport;	intrinsic component of membrane; membrane; integral component of membrane; membrane part;	nucleoside phosphate binding; lipid transporter activity; hydrolase activity, acting on acid anhydrides; substrate-specific transporter activity; hydrolase activity; ATPase activity; organic cyclic compound binding; heterocyclic compound binding; pyrophosphatase activity; catalytic activity; ribonucleotide binding; ATPase activity, coupled to movement of substances; binding; purine ribonucleoside…	K01530			IPR032630; IPR008250; IPR023299; IPR032631; IPR023214;	P-type ATPase, C-terminal; P-type ATPase, A domain; P-type ATPase, cytoplasmic domain N; P-type ATPase, N-terminal; HAD-like domain;
CL9792Contig1_orf1	"60S ribosomal protein L23, putative"	1.851	Up	0.00286	23.909	cytosol	cellular protein metabolic process; biosynthetic process; primary metabolic process; cellular metabolic process; organic substance biosynthetic process; cellular biosynthetic process; organic substance metabolic process; metabolic process; cellular macromolecule biosynthetic process; cellular macromolecule metabolic process; gene expression; macromolecule metabolic process; protein metabolic proc…	ribosome; organelle; intracellular organelle; intracellular non-membrane-bounded organelle; cell part; intracellular; cytoplasm; macromolecular complex; intracellular part; cell; ribonucleoprotein complex; cytoplasmic part; non-membrane-bounded organelle;	organic cyclic compound binding; heterocyclic compound binding; nucleoside phosphate binding; binding; nucleotide binding; structural molecule activity; structural constituent of ribosome; small molecule binding;	K02893	RP-L23Ae; large subunit ribosomal protein L23Ae	ko03010 Ribosome;	IPR012678; IPR005633; IPR012677;	Ribosomal protein L23/L15e core domain; Ribosomal protein L23/L25, N-terminal; Nucleotide-binding alpha-beta plait domain;
CL10588Contig1_orf1	ADP ribosylation factor 4	1.861	Up	5.17e-07	22.626	cytosol	regulation of cellular process; single organism signaling; cellular response to stimulus; signal transduction; regulation of biological process; cell communication; intracellular signal transduction; single-organism cellular process; single-organism process; small GTPase mediated signal transduction; signaling; response to stimulus; cellular process; biological regulation;	cell; intracellular; cell part;	nucleoside phosphate binding; nucleoside binding; ion binding; nucleotide binding; organic cyclic compound binding; heterocyclic compound binding; ribonucleoside binding; carbohydrate derivative binding; ribonucleotide binding; binding; purine ribonucleoside binding; anion binding; purine ribonucleotide binding; purine nucleoside binding; guanyl ribonucleotide binding; guanyl nucleotide binding; …	K07977			IPR005225; IPR027417;	Small GTP-binding protein domain; P-loop containing nucleoside triphosphate hydrolase;
CL8673Contig1_orf1	hypothetical protein BRAFLDRAFT_127851	1.864	Up	2.76e-06	25.129	extracellular	transport; localization; establishment of localization;	intrinsic component of membrane; membrane; integral component of membrane; membrane part;		K20347			IPR009038;	GOLD domain;
CL10732Contig1_orf1	ribosomal protein L17 isoform B	1.893	Up	8.52e-05	21.441	cytosol	cellular protein metabolic process; biosynthetic process; primary metabolic process; cellular metabolic process; organic substance biosynthetic process; cellular biosynthetic process; organic substance metabolic process; metabolic process; cellular macromolecule biosynthetic process; cellular macromolecule metabolic process; gene expression; macromolecule metabolic process; protein metabolic proc…	ribosome; intracellular organelle; intracellular non-membrane-bounded organelle; intracellular organelle part; cytoplasm; macromolecular complex; intracellular part; cell; organelle part; non-membrane-bounded organelle; organelle; large ribosomal subunit; intracellular; cell part; ribosomal subunit; ribonucleoprotein complex; cytoplasmic part;	structural constituent of ribosome; structural molecule activity;	K02880	RP-L17e; large subunit ribosomal protein L17e	ko03010 Ribosome;
CL537Contig4_orf1	conserved hypothetical protein	1.906	Up	0.00145	17.977	mitochondria		organelle; intracellular membrane-bounded organelle; intracellular organelle; cell part; intracellular; cytoplasm; intracellular part; membrane-bounded organelle; cell; mitochondrion; cytoplasmic part;	oxidoreductase activity, acting on NAD(P)H; NADH dehydrogenase activity; catalytic activity; NADH dehydrogenase (quinone) activity; NADH dehydrogenase (ubiquinone) activity; oxidoreductase activity, acting on NAD(P)H, quinone or similar compound as acceptor; oxidoreductase activity;	K03963	NDUFB7; NADH dehydrogenase (ubiquinone) 1 beta subcomplex subunit 7	ko05010 Alzheimer's disease; ko00190 Oxidative phosphorylation; ko01100 Metabolic pathways; ko05016 Huntington's disease; ko04932 Non-alcoholic fatty liver disease (NAFLD); ko05012 Parkinson's disease;
CL5874Contig2_orf1	"histidine triad nucleotide-binding protein 2, mitochondrial-like"	1.912	Up	0.0016	16.222	extracellular			catalytic activity;	K02503			IPR011146;	HIT-like domain;
CL499Contig3_orf1	60S ribosomal protein L4	1.948	Up	4.99e-08	45.874	cytosol	cellular protein metabolic process; biosynthetic process; primary metabolic process; cellular metabolic process; organic substance biosynthetic process; cellular biosynthetic process; organic substance metabolic process; metabolic process; cellular macromolecule biosynthetic process; cellular macromolecule metabolic process; gene expression; macromolecule metabolic process; protein metabolic proc…	ribosome; organelle; intracellular organelle; intracellular non-membrane-bounded organelle; cell part; intracellular; cytoplasm; macromolecular complex; intracellular part; cell; ribonucleoprotein complex; cytoplasmic part; non-membrane-bounded organelle;	structural constituent of ribosome; structural molecule activity;	K02930	RP-L4e; large subunit ribosomal protein L4e	ko03010 Ribosome;	IPR023574; IPR025755;	Ribosomal protein L4 domain; 60S ribosomal protein L4, C-terminal domain;
SCL1Contig3552_orf1	hypothetical protein DAPPUDRAFT_316476	1.955	Up	0.0178	58.511	mitochondria			protein binding; binding;	K13886			IPR017986; IPR015943; IPR015048;	WD40-repeat-containing domain; WD40/YVTN repeat-like-containing domain; Domain of unknown function DUF1899;
CL8755Contig1_orf1	Juvenile hormone-inducible protein	2.003	Up	3.21e-08	48.614	cytosol							IPR015897; IPR011009;	CHK kinase-like; Protein kinase-like domain;
CL9755Contig1_orf1	"hypothetical protein YQE_01916, partial"	2.033	Up	3.07e-05	9.2298	extracellular
CL11832Contig1_orf1	"succinate dehydrogenase complex subunit A, partial"	2.1	Up	2.27e-05	33.745	mitochondria	tricarboxylic acid metabolic process; oxidation-reduction process; small molecule metabolic process; single-organism cellular process; tricarboxylic acid cycle; single-organism process; primary metabolic process; cellular respiration; cellular metabolic process; organic substance metabolic process; citrate metabolic process; metabolic process; generation of precursor metabolites and energy; aerob…		electron carrier activity; 2 iron, 2 sulfur cluster binding; catalytic activity; binding; iron-sulfur cluster binding; metal cluster binding; oxidoreductase activity;	K00235	SDHB; succinate dehydrogenase (ubiquinone) iron-sulfur subunit [EC:1.3.5.1]	ko01130 Biosynthesis of antibiotics; ko01110 Biosynthesis of secondary metabolites; ko01100 Metabolic pathways; ko04932 Non-alcoholic fatty liver disease (NAFLD); ko00020 Citrate cycle (TCA cycle); ko01120 Microbial metabolism in diverse environments; ko05010 Alzheimer's disease; ko01200 Carbon metabolism; ko00190 Oxidative phosphorylation; ko05016 Huntington's disease; ko05012 Parkinson's diseas…	IPR017896; IPR001041; IPR009051; IPR012675; IPR025192;	4Fe-4S ferredoxin-type, iron-sulphur binding domain; 2Fe-2S ferredoxin-type iron-sulfur binding domain; Alpha-helical ferredoxin; Beta-grasp domain; Succinate dehydogenase/fumarate reductase N-terminal;
CL8920Contig2_orf1	hypothetical protein DAPPUDRAFT_306117	2.114	Up	5.58e-06	34.418	plasma membrane				K20365			IPR012936;	Endoplasmic reticulum vesicle transporter, C-terminal;
CL11634Contig1_orf1	mitochondrial cytochrome c oxidase subunit VIc	2.16	Up	5.18e-06	9.2507	mitochondria			ion transmembrane transporter activity; substrate-specific transporter activity; monovalent inorganic cation transmembrane transporter activity; oxidoreductase activity, acting on a heme group of donors, oxygen as acceptor; oxidoreductase activity, acting on a heme group of donors; hydrogen ion transmembrane transporter activity; heme-copper terminal oxidase activity; oxidoreductase activity; sub…	K02268	COX6C; cytochrome c oxidase subunit 6c	ko04260 Cardiac muscle contraction; ko05010 Alzheimer's disease; ko00190 Oxidative phosphorylation; ko01100 Metabolic pathways; ko05016 Huntington's disease; ko04932 Non-alcoholic fatty liver disease (NAFLD); ko05012 Parkinson's disease;
CL9388Contig1_orf1	GF14512	2.162	Up	5.13e-06	27.398	cytosol			transferase activity, transferring acyl groups; N-acetyltransferase activity; catalytic activity; transferase activity; transferase activity, transferring acyl groups other than amino-acyl groups; acetyltransferase activity; N-acyltransferase activity;				IPR000182; IPR016181;	GNAT domain; Acyl-CoA N-acyltransferase;
CL11364Contig1_orf1	"hypothetical protein YQE_07146, partial"	2.229	Up	0.0226	40.647	mitochondria		cell part; intracellular; cytoplasm; macromolecular complex; intracellular part; protein complex; cell; cytoplasmic part; eukaryotic translation initiation factor 3 complex;	organic cyclic compound binding; heterocyclic compound binding; RNA binding; translation factor activity, nucleic acid binding; binding; nucleic acid binding; translation initiation factor activity; protein binding;	K03247	EIF3H; translation initiation factor 3 subunit H	ko05162 Measles; ko03013 RNA transport;	IPR000555;	JAB1/MPN/MOV34 metalloenzyme domain;
CL6132Contig2_orf1	"Hydroxyacyl-coenzyme A dehydrogenase, mitochondrial precursor"	2.229	Up	1.18e-05	36.583	extracellular	oxidation-reduction process; small molecule metabolic process; single-organism cellular process; single-organism process; cellular lipid metabolic process; fatty acid metabolic process; primary metabolic process; cellular metabolic process; organic substance metabolic process; metabolic process; single-organism metabolic process; carboxylic acid metabolic process; monocarboxylic acid metabolic pr…		nucleoside phosphate binding; ion binding; NAD+ binding; nucleotide binding; cofactor binding; oxidoreductase activity; heterocyclic compound binding; organic cyclic compound binding; oxidoreductase activity, acting on CH-OH group of donors; oxidoreductase activity, acting on the CH-OH group of donors, NAD or NADP as acceptor; NAD binding; catalytic activity; binding; anion binding; 3-hydroxyacyl…				IPR013328; IPR008927; IPR016040; IPR006176; IPR006108;	6-phosphogluconate dehydrogenase, domain 2; 6-phosphogluconate dehydrogenase C-terminal domain-like; NAD(P)-binding domain; 3-hydroxyacyl-CoA dehydrogenase, NAD binding; 3-hydroxyacyl-CoA dehydrogenase, C-terminal;
GH1_16_2-c15423_g1_i1_orf1	glycine N-methyltransferase	2.274	Up	0.00376	34.696	cytosol			S-adenosylmethionine-dependent methyltransferase activity; methyltransferase activity; catalytic activity; transferase activity, transferring one-carbon groups; glycine N-methyltransferase activity; N-methyltransferase activity; transferase activity;	K00552	GNMT; glycine N-methyltransferase [EC:2.1.1.20]	ko00260 Glycine, serine and threonine metabolism;	IPR029063;	S-adenosyl-L-methionine-dependent methyltransferase;
CL3944Contig1_orf1	heat shock protein 90	2.362	Up	6.01e-05	87.886	cytosol, nuclear	protein folding; metabolic process; response to stress; cellular protein metabolic process; cellular macromolecule metabolic process; macromolecule metabolic process; protein metabolic process; response to stimulus; primary metabolic process; cellular process; cellular metabolic process; organic substance metabolic process;		ATP binding; nucleoside phosphate binding; nucleoside binding; ion binding; protein binding; nucleotide binding; organic cyclic compound binding; heterocyclic compound binding; ribonucleoside binding; carbohydrate derivative binding; ribonucleotide binding; binding; purine ribonucleoside binding; anion binding; purine ribonucleotide binding; unfolded protein binding; adenyl ribonucleotide binding…	K04079	HSP90A; molecular chaperone HtpG	ko04621 NOD-like receptor signaling pathway; ko04612 Antigen processing and presentation; ko04626 Plant-pathogen interaction; ko04915 Estrogen signaling pathway; ko04151 PI3K-Akt signaling pathway; ko04141 Protein processing in endoplasmic reticulum; ko05200 Pathways in cancer; ko05215 Prostate cancer; ko04914 Progesterone-mediated oocyte maturation;	IPR020575; IPR020568; IPR003594;	Heat shock protein Hsp90, N-terminal; Ribosomal protein S5 domain 2-type fold; Histidine kinase-like ATPase, C-terminal domain;
GH2_16_2-c18380_g1_i2_orf1	ribosomal protein S6	2.589	Up	0.00743	36.692	cytosol	cellular protein metabolic process; biosynthetic process; primary metabolic process; cellular metabolic process; organic substance biosynthetic process; cellular biosynthetic process; organic substance metabolic process; metabolic process; cellular macromolecule biosynthetic process; cellular macromolecule metabolic process; gene expression; macromolecule metabolic process; protein metabolic proc…	ribosome; organelle; intracellular organelle; intracellular non-membrane-bounded organelle; cell part; intracellular; cytoplasm; macromolecular complex; intracellular part; cell; ribonucleoprotein complex; cytoplasmic part; non-membrane-bounded organelle;	structural constituent of ribosome; structural molecule activity;	K02991	RP-S6e; small subunit ribosomal protein S6e	ko05205 Proteoglycans in cancer; ko01521 EGFR tyrosine kinase inhibitor resistance; ko04150 mTOR signaling pathway; ko04066 HIF-1 signaling pathway; ko03010 Ribosome; ko04910 Insulin signaling pathway; ko04151 PI3K-Akt signaling pathway;
SCL1Contig1842_orf1	ubiquitin/ribosomal L40 fusion protein	2.721	Up	0.00145	16.108	cytosol	cellular protein metabolic process; biosynthetic process; primary metabolic process; cellular metabolic process; organic substance biosynthetic process; cellular biosynthetic process; organic substance metabolic process; metabolic process; cellular macromolecule biosynthetic process; cellular macromolecule metabolic process; gene expression; macromolecule metabolic process; protein metabolic proc…	ribosome; organelle; intracellular organelle; intracellular non-membrane-bounded organelle; cell part; intracellular; cytoplasm; macromolecular complex; intracellular part; cell; ribonucleoprotein complex; cytoplasmic part; non-membrane-bounded organelle;	protein binding; structural constituent of ribosome; structural molecule activity; binding;	K02927	RP-L40e; large subunit ribosomal protein L40e	ko03010 Ribosome;	IPR011332; IPR029071; IPR000626;	Zinc-binding ribosomal protein; Ubiquitin-related domain; Ubiquitin domain;
CL2116Contig1_orf1	G-protein coupled receptor Mth2-like isoform X1	2.817	Up	0.00622	67.545	plasma membrane	G-protein coupled receptor signaling pathway; regulation of cellular process; single organism signaling; cellular response to stimulus; signal transduction; regulation of biological process; cell communication; cell surface receptor signaling pathway; single-organism cellular process; single-organism process; signaling; response to stimulus; cellular process; biological regulation;	intrinsic component of membrane; membrane; integral component of membrane; membrane part;	signaling receptor activity; molecular transducer activity; receptor activity; transmembrane signaling receptor activity; signal transducer activity; G-protein coupled receptor activity;				IPR017981;	GPCR, family 2-like;
CL11369Contig1_orf1	prohibitin 2	2.861	Up	0.0134	35.144	mitochondria		membrane;		K17081			IPR001107;	Band 7 domain;
SCL1Contig4010_orf1	S-adenosylmethionine synthase	3.083	Up	0.0262	47.072	cytosol	cofactor biosynthetic process; nucleoside metabolic process; purine nucleoside metabolic process; cellular aromatic compound metabolic process; single-organism process; cellular modified amino acid biosynthetic process; biosynthetic process; purine ribonucleoside biosynthetic process; nucleoside biosynthetic process; organonitrogen compound biosynthetic process; cellular metabolic process; sulfur…		ATP binding; nucleoside phosphate binding; nucleoside binding; ion binding; nucleotide binding; methionine adenosyltransferase activity; organic cyclic compound binding; heterocyclic compound binding; ribonucleoside binding; carbohydrate derivative binding; catalytic activity; ribonucleotide binding; binding; purine ribonucleoside binding; transferase activity, transferring alkyl or aryl (other t…	K00789	metK; S-adenosylmethionine synthetase [EC:2.5.1.6]	ko00270 Cysteine and methionine metabolism; ko01110 Biosynthesis of secondary metabolites; ko01230 Biosynthesis of amino acids; ko01100 Metabolic pathways;	IPR022636; IPR022628; IPR022630; IPR022629;	S-adenosylmethionine synthetase superfamily; S-adenosylmethionine synthetase, N-terminal; S-adenosylmethionine synthetase, C-terminal; S-adenosylmethionine synthetase, central domain;
GH1_R_1-c17005_g2_i4_orf1	Hrp65 protein	3.471	Up	0.00277	56.71	nuclear			organic cyclic compound binding; heterocyclic compound binding; nucleoside phosphate binding; binding; nucleic acid binding; nucleotide binding; small molecule binding;	K13219			IPR012975; IPR000504; IPR012677;	NOPS; RNA recognition motif domain; Nucleotide-binding alpha-beta plait domain;
CL12788Contig1_orf1	hypothetical protein CAPTEDRAFT_151507	3.865	Up	0.00155	16.611	nuclear							IPR005175;	PPC domain;
GH2_16_1-c13652_g1_i1_orf1	gamma-butyrobetaine dioxygenase-like	3.928	Up	0.0316	47.052	mitochondria	single-organism process; metabolic process; oxidation-reduction process; single-organism metabolic process;		catalytic activity; oxidoreductase activity;				IPR010376; IPR003819;	Domain of unknown function DUF971; TauD/TfdA-like domain;
CL10627Contig1_orf1	"cytochrome b-c1 complex subunit 2, mitochondrial"	5.247	Up	0.0024	47.869	nuclear			metal ion binding; cation binding; catalytic activity; binding; ion binding;	K00415	QCR2; ubiquinol-cytochrome c reductase core subunit 2	ko04260 Cardiac muscle contraction; ko05010 Alzheimer's disease; ko00190 Oxidative phosphorylation; ko01100 Metabolic pathways; ko05016 Huntington's disease; ko04932 Non-alcoholic fatty liver disease (NAFLD); ko05012 Parkinson's disease;	IPR007863; IPR011765; IPR011249; IPR011237;	Peptidase M16, C-terminal; Peptidase M16, N-terminal; Metalloenzyme, LuxS/M16 peptidase-like; Peptidase M16 domain;

## Sheet: GH2-RvsGH1-R
Protein accession	Protein description	C/F Ratio	Regulated Type	C/F P value	MW [kDa]	Subcellular Location	Biological Process	Cellular Component	Molecular Function	KEGG KO No.	KEGG Gene	KEGG pathway	IPR ID	Domain description
SCL1Contig3916_orf1	angiotensin-converting enzyme-like	5.741	Up	6.22e-05	167.36	plasma membrane	proteolysis; metabolic process; macromolecule metabolic process; protein metabolic process; primary metabolic process; organic substance metabolic process;	membrane;	peptidyl-dipeptidase activity; peptidase activity; exopeptidase activity; catalytic activity; peptidase activity, acting on L-amino acid peptides; hydrolase activity; metallopeptidase activity;	K01283	ACE; peptidyl-dipeptidase A [EC:3.4.15.1]	ko05410 Hypertrophic cardiomyopathy (HCM); ko05142 Chagas disease (American trypanosomiasis); ko04614 Renin-angiotensin system; ko04924 Renin secretion;
CL6336Contig1_orf1LUCB_OPLGR	RecName: Full=Oplophorus-luciferin 2-monooxygenase non-catalytic subunit	0.624	Down	1e-32	41.08	extracellular			protein binding; binding;				IPR032675;	Leucine-rich repeat domain, L domain-like;
CL9929Contig1_orf1	adenosine deaminase CECR1-like	0.633	Down	1e-32	59.618	mitochondria		extracellular space; extracellular region part; extracellular region;	deaminase activity; catalytic activity;	K19572	CECR1; adenosine deaminase CECR1 [EC:3.5.4.4]	ko00230 Purine metabolism; ko01100 Metabolic pathways;	IPR001365; IPR032466; IPR013659;	Adenosine/AMP deaminase domain; Metal-dependent hydrolase; Adenosine/AMP deaminase N-terminal;
CL10350Contig1_orf1	hypothetical protein DAPPUDRAFT_303125	0.61	Down	1e-32	85.94	plasma membrane				K01301			IPR003137; IPR007484; IPR007365;	PA domain; Peptidase M28; Transferrin receptor-like, dimerisation domain;
CL5480Contig1_orf1	"hypothetical protein DAPPUDRAFT_31637, partial"	0.663	Down	0.000668	52.154	plasma membrane	metabolic process;		catalytic activity;				IPR017849; IPR017850;	Alkaline phosphatase-like, alpha/beta/alpha; Alkaline-phosphatase-like, core domain;
CL10530Contig1_orf1	ecdysteroid-regulated protein	0.615	Down	6.98e-10	17.004	extracellular	sterol transport; intracellular transport; organic hydroxy compound transport; lipid transport; cholesterol transport; single-organism process; lipid localization; organic substance transport; intracellular sterol transport; single-organism intracellular transport; establishment of localization; cellular localization; transport; establishment of localization in cell; intracellular lipid transport…			K13443	NPC2; Niemann-Pick C2 protein	ko04142 Lysosome;	IPR033916; IPR014756; IPR003172;	ML domain, Npc2 like; Immunoglobulin E-set; MD-2-related lipid-recognition domain;
GH2_16_2-c24836_g1_i3_orf1	"hypothetical protein X975_18720, partial"	0.459	Down	9.95e-13	23.543	extracellular							IPR004302;	Chitin-binding protein, N-terminal;
SCL6Contig618_orf1	legumain-like	0.614	Down	1e-32	48.568	extracellular	proteolysis; metabolic process; macromolecule metabolic process; protein metabolic process; primary metabolic process; organic substance metabolic process;		peptidase activity; hydrolase activity; catalytic activity;	K05290	PIGK; phosphatidylinositol glycan, class K [EC:2.6.-.-]	ko01100 Metabolic pathways; ko00563 Glycosylphosphatidylinositol (GPI)-anchor biosynthesis;
CL5673Contig1_orf1	"hypothetical protein X975_12632, partial"	0.457	Down	0.000139	32.061	plasma membrane
CL3798Contig3_orf1	zinc proteinase	0.374	Down	3.14e-05	27.858	extracellular	proteolysis; metabolic process; macromolecule metabolic process; protein metabolic process; primary metabolic process; organic substance metabolic process;		endopeptidase activity; metalloendopeptidase activity; peptidase activity; transition metal ion binding; catalytic activity; binding; ion binding; cation binding; metal ion binding; peptidase activity, acting on L-amino acid peptides; hydrolase activity; metallopeptidase activity; zinc ion binding;				IPR001506; IPR024079; IPR034035; IPR006026;	Peptidase M12A; Metallopeptidase, catalytic domain; Astacin-like metallopeptidase domain; Peptidase, metallopeptidase;
SCL1Contig3804_orf1	ecdysteroid regulated-like protein	0.517	Down	8.86e-08	17.653	extracellular				K13443	NPC2; Niemann-Pick C2 protein	ko04142 Lysosome;	IPR014756; IPR003172;	Immunoglobulin E-set; MD-2-related lipid-recognition domain;
GH1_28_2-gc17845_g1_i2_orf1	"polysaccharide lyase family 8, supersandwich subfamily protein"	0.48	Down	0.00184	64.856	extracellular	metabolic process; carbohydrate metabolic process; primary metabolic process; organic substance metabolic process;	extracellular region;	carbohydrate binding; carbon-oxygen lyase activity, acting on polysaccharides; lyase activity; catalytic activity; binding; carbon-oxygen lyase activity;				IPR011013; IPR012970; IPR014718; IPR012329; IPR008929; IPR003159;	Galactose mutarotase-like domain; Polysaccharide lyase 8, N-terminal alpha-helical; Glycoside hydrolase-type carbohydrate-binding; Polysaccharide lyase family 8, N-terminal; Chondroitin AC/alginate lyase; Polysaccharide lyase family 8, central domain;
CL11456Contig1_orf1CTRB1_LITVA	RecName: Full=Chymotrypsin BI	0.451	Down	1.09e-08	26.484	extracellular	proteolysis; metabolic process; macromolecule metabolic process; protein metabolic process; primary metabolic process; organic substance metabolic process;		serine-type endopeptidase activity; endopeptidase activity; peptidase activity; catalytic activity; serine hydrolase activity; serine-type peptidase activity; peptidase activity, acting on L-amino acid peptides; hydrolase activity;				IPR009003; IPR001254;	Peptidase S1, PA clan; Serine proteases, trypsin domain;
CL11744Contig1_orf1	chitinase 1C	0.661	Down	1e-32	47.32	extracellular	glucosamine-containing compound metabolic process; chitin metabolic process; aminoglycan catabolic process; carbohydrate derivative catabolic process; nitrogen compound metabolic process; chitin catabolic process; carbohydrate metabolic process; primary metabolic process; glucosamine-containing compound catabolic process; organic substance metabolic process; organic substance catabolic process; m…		hydrolase activity, hydrolyzing O-glycosyl compounds; hydrolase activity; chitinase activity; catalytic activity; hydrolase activity, acting on glycosyl bonds;				IPR001223; IPR011583; IPR029070; IPR017853; IPR013781;	Glycoside hydrolase family 18, catalytic domain; Chitinase II; Chitinase insertion domain; Glycoside hydrolase superfamily; Glycoside hydrolase, catalytic domain;
CL11557Contig1_orf1	C-type lectin-like domain-containing protein PtLP	0.538	Down	2.22e-16	21.18	extracellular							IPR001304; IPR016187; IPR016186;	C-type lectin-like; C-type lectin fold; C-type lectin-like/link domain;
CL10435Contig1_orf1	pancreatic lipase-related protein	0.602	Down	0.0317	45.093	plasma membrane	single-organism process; metabolic process; primary metabolic process; single-organism metabolic process; lipid metabolic process; organic substance metabolic process;		hydrolase activity; carboxylic ester hydrolase activity; catalytic activity; hydrolase activity, acting on ester bonds;				IPR029058; IPR013818; IPR033906;	Alpha/Beta hydrolase fold; Lipase/vitellogenin; Lipase, N-terminal;
CL8638Contig1_orf1	hypothetical protein DAPPUDRAFT_318250	2.148	Up	8.88e-16	32.172	mitochondria	metabolic process;	intracellular part; cell; cell part; intracellular; cytoplasm;	glutathione transferase activity; transferase activity, transferring alkyl or aryl (other than methyl) groups; protein binding; catalytic activity; transferase activity; binding;	K00310	SE; pyrimidodiazepine synthase [EC:1.5.4.1]	ko00790 Folate biosynthesis; ko00480 Glutathione metabolism;	IPR010987; IPR012336; IPR004045;	Glutathione S-transferase, C-terminal-like; Thioredoxin-like fold; Glutathione S-transferase, N-terminal;
CL3662Contig1_orf1	trypsin	0.616	Down	3.53e-06	31.264	extracellular	proteolysis; metabolic process; macromolecule metabolic process; protein metabolic process; primary metabolic process; organic substance metabolic process;		serine-type endopeptidase activity; endopeptidase activity; peptidase activity; catalytic activity; serine hydrolase activity; serine-type peptidase activity; peptidase activity, acting on L-amino acid peptides; hydrolase activity;				IPR009003; IPR001254;	Peptidase S1, PA clan; Serine proteases, trypsin domain;
SCL1Contig2198_orf1	beta-hexosaminidase subunit alpha-like	0.523	Down	1.33e-15	62.936	extracellular	metabolic process; carbohydrate metabolic process; primary metabolic process; organic substance metabolic process;		beta-N-acetylhexosaminidase activity; hydrolase activity, hydrolyzing O-glycosyl compounds; hydrolase activity; catalytic activity; hexosaminidase activity; hydrolase activity, acting on glycosyl bonds;	K12373	HEXA_B; hexosaminidase [EC:3.2.1.52]	ko00604 Glycosphingolipid biosynthesis - ganglio series; ko00603 Glycosphingolipid biosynthesis - globo and isoglobo series; ko00531 Glycosaminoglycan degradation; ko00511 Other glycan degradation; ko00513 Various types of N-glycan biosynthesis; ko01100 Metabolic pathways; ko04142 Lysosome; ko00520 Amino sugar and nucleotide sugar metabolism;	IPR029018; IPR015883; IPR029019; IPR017853; IPR013781;	Chitobiase/beta-hexosaminidase domain 2-like; Glycoside hydrolase family 20, catalytic domain; Beta-hexosaminidase, eukaryotic type, N-terminal; Glycoside hydrolase superfamily; Glycoside hydrolase, catalytic domain;
SCL5Contig64_orf2	protein SZT2-like	0.545	Down	0.000593	38.157	extracellular			protein binding; binding;				IPR032675;	Leucine-rich repeat domain, L domain-like;
GH1_16_1-c15795_g1_i2_orf1	calmodulin-A-like	3.671	Up	2.45e-12	17.605	cytosol			cation binding; metal ion binding; calcium ion binding; binding; ion binding;	K02183	CALM; calmodulin	ko04912 GnRH signaling pathway; ko04970 Salivary secretion; ko05034 Alcoholism; ko04722 Neurotrophin signaling pathway; ko04020 Calcium signaling pathway; ko04971 Gastric acid secretion; ko05133 Pertussis; ko04270 Vascular smooth muscle contraction; ko04921 Oxytocin signaling pathway; ko04922 Glucagon signaling pathway; ko04744 Phototransduction; ko04740 Olfactory transduction; ko05214 Glioma; ko…	IPR011992; IPR002048;	EF-hand domain pair; EF-hand domain;
SCL8Contig311_orf1	hypothetical protein DAPPUDRAFT_303911	2.224	Up	2.42e-05	53.609	cytosol	proteolysis; metabolic process; macromolecule metabolic process; protein metabolic process; primary metabolic process; organic substance metabolic process;		peptidase activity, acting on L-amino acid peptides; exopeptidase activity; metallopeptidase activity; hydrolase activity; peptidase activity; catalytic activity; dipeptidase activity;	K08660	CNDP2; cytosolic nonspecific dipeptidase [EC:3.4.13.18]	ko00330 Arginine and proline metabolism; ko01100 Metabolic pathways; ko00410 beta-Alanine metabolism; ko00340 Histidine metabolism;	IPR011650;	Peptidase M20, dimerisation domain;
CL2852Contig1_orf1	papilin isoform X2	1.82	Up	1.52e-07	105.69	cytosol, nuclear		extracellular region;	serine-type endopeptidase inhibitor activity; peptidase activity; enzyme regulator activity; catalytic activity; binding; peptidase inhibitor activity; peptidase regulator activity; endopeptidase regulator activity; hydrolase activity; protein binding; molecular function regulator; enzyme inhibitor activity; endopeptidase inhibitor activity;				IPR003598; IPR007110; IPR003599; IPR010909; IPR013098; IPR002223; IPR008197; IPR013783; IPR013106;	Immunoglobulin subtype 2; Immunoglobulin-like domain; Immunoglobulin subtype; PLAC; Immunoglobulin I-set; Pancreatic trypsin inhibitor Kunitz domain; WAP-type 'four-disulfide core' domain; Immunoglobulin-like fold; Immunoglobulin V-set domain;
CL1388Contig1_orf1	hemolymph clottable protein	2.217	Up	1e-32	189.17	extracellular	transport; lipid transport; single-organism localization; single-organism process; lipid localization; organic substance transport; macromolecule localization; localization; single-organism transport; establishment of localization;		lipid transporter activity; substrate-specific transporter activity; transporter activity;				IPR015816; IPR011030; IPR015819; IPR001747; IPR001846;	Vitellinogen, beta-sheet N-terminal; Vitellinogen, superhelical; Lipid transport protein, beta-sheet shell; Lipid transport protein, N-terminal; von Willebrand factor, type D domain;
CL7366Contig1_orf1	Kazal-type proteinase inhibitor	3.522	Up	6.39e-05	25.399	extracellular			protein binding; binding;				IPR002350;	Kazal domain;
GH1_16_1-c29292_g1_i1_orf1	papilin isoform X1	1.995	Up	2.68e-05	12	extracellular			serine-type endopeptidase inhibitor activity; enzyme regulator activity; peptidase inhibitor activity; peptidase regulator activity; endopeptidase regulator activity; enzyme inhibitor activity; molecular function regulator; endopeptidase inhibitor activity;				IPR002223;	Pancreatic trypsin inhibitor Kunitz domain;
CL6230Contig2_orf1	Histone H4	2.028	Up	1e-32	13.78	nuclear	cellular component biogenesis; cellular component organization; nucleosome organization; cellular aromatic compound metabolic process; nucleic acid-templated transcription; DNA-templated transcription, initiation; biosynthetic process; cellular metabolic process; organic substance metabolic process; metabolic process; DNA packaging; heterocycle metabolic process; nucleosome assembly; nucleobase-c…	intracellular organelle; intracellular non-membrane-bounded organelle; intracellular organelle part; macromolecular complex; intracellular part; cell; organelle part; DNA bending complex; chromosomal part; nucleosome; non-membrane-bounded organelle; intracellular membrane-bounded organelle; organelle; nucleus; chromatin; intracellular; cell part; chromosome; protein complex; membrane-bounded orga…	organic cyclic compound binding; heterocyclic compound binding; DNA binding; protein heterodimerization activity; binding; protein dimerization activity; nucleic acid binding; protein binding;	K11254	H4; histone H4	ko05034 Alcoholism; ko05322 Systemic lupus erythematosus; ko05203 Viral carcinogenesis;	IPR009072; IPR004823;	Histone-fold; TATA box binding protein associated factor (TAF);
CL10305Contig1_orf1	proteasome subunit beta type-1	0.301	Down	0.0111	30.879	nuclear	proteolysis involved in cellular protein catabolic process; cellular macromolecule catabolic process; cellular protein catabolic process; cellular protein metabolic process; primary metabolic process; cellular metabolic process; organic substance metabolic process; organic substance catabolic process; metabolic process; protein catabolic process; macromolecule catabolic process; cellular macromol…	proteasome complex; cell part; intracellular; proteasome core complex; macromolecular complex; intracellular part; protein complex; cell;	endopeptidase activity; threonine-type endopeptidase activity; peptidase activity; threonine-type peptidase activity; catalytic activity; peptidase activity, acting on L-amino acid peptides; hydrolase activity;	K02732	PSMB1; 20S proteasome subunit beta 6 [EC:3.4.25.1]	ko03050 Proteasome;	IPR029055;	Nucleophile aminohydrolases, N-terminal;
GH2_28_2-c13739_g2_i1_orf1	chymotrypsin	0.146	Down	1e-07	7.6965	cytosol	proteolysis; metabolic process; macromolecule metabolic process; protein metabolic process; primary metabolic process; organic substance metabolic process;		serine-type endopeptidase activity; endopeptidase activity; peptidase activity; catalytic activity; serine hydrolase activity; serine-type peptidase activity; peptidase activity, acting on L-amino acid peptides; hydrolase activity;				IPR009003; IPR001254;	Peptidase S1, PA clan; Serine proteases, trypsin domain;
GH1_28_1-c17955_g1_i2_orf1	cytochrome P450 CYP6BQ22	2.497	Up	0.00265	51.896	cytosol	single-organism process; metabolic process; oxidation-reduction process; single-organism metabolic process;		organic cyclic compound binding; heterocyclic compound binding; heme binding; iron ion binding; transition metal ion binding; catalytic activity; binding; ion binding; cation binding; metal ion binding; oxidoreductase activity, acting on paired donors, with incorporation or reduction of molecular oxygen; tetrapyrrole binding; oxidoreductase activity;	K14999
SCL1Contig1996_orf1	C-type lectin 2	2.834	Up	1.39e-07	36.214	extracellular			protein binding; binding;				IPR001304; IPR016187; IPR016186;	C-type lectin-like; C-type lectin fold; C-type lectin-like/link domain;
CL4715Contig4_orf1	estradiol 17-beta-dehydrogenase 8	0.454	Down	6.05e-09	28.953	extracellular			catalytic activity; oxidoreductase activity;	K13370	HSD17B8; 17beta-estradiol 17-dehydrogenase / 3alpha(17beta)-hydroxysteroid dehydrogenase (NAD+) [EC:1.1.1.62 1.1.1.239]	ko01100 Metabolic pathways; ko00140 Steroid hormone biosynthesis;	IPR016040;	NAD(P)-binding domain;
SCL1Contig877_orf1	hypothetical protein DAPPUDRAFT_307838	0.452	Down	3.86e-10	165.91	plasma membrane	proteolysis; metabolic process; macromolecule metabolic process; protein metabolic process; primary metabolic process; organic substance metabolic process;	membrane;	peptidyl-dipeptidase activity; peptidase activity; exopeptidase activity; catalytic activity; peptidase activity, acting on L-amino acid peptides; hydrolase activity; metallopeptidase activity;	K01283	ACE; peptidyl-dipeptidase A [EC:3.4.15.1]	ko05410 Hypertrophic cardiomyopathy (HCM); ko05142 Chagas disease (American trypanosomiasis); ko04614 Renin-angiotensin system; ko04924 Renin secretion;
CL4097Contig2_orf1	"hydroxyacylglutathione hydrolase, mitochondrial isoform X1"	0.338	Down	0.000221	35.844	mitochondria	lactate metabolic process; methylglyoxal catabolic process; organic hydroxy compound metabolic process; ketone catabolic process; single-organism catabolic process; small molecule metabolic process; single-organism cellular process; cellular aldehyde metabolic process; single-organism process; small molecule catabolic process; cellular metabolic process; organic substance metabolic process; organ…		hydrolase activity; hydroxyacylglutathione hydrolase activity; thiolester hydrolase activity; catalytic activity; hydrolase activity, acting on ester bonds;	K01069	E3.1.2.6; hydroxyacylglutathione hydrolase [EC:3.1.2.6]	ko00620 Pyruvate metabolism;	IPR001279; IPR032282;	Metallo-beta-lactamase; Hydroxyacylglutathione hydrolase, C-terminal domain;
CL8727Contig1_orf1	D-serine dehydratase-like	0.584	Down	3.25e-12	44.105	mitochondria							IPR026956; IPR029066; IPR001608;	D-serine dehydratase-like domain; PLP-binding barrel; Alanine racemase, N-terminal;
CL3256Contig1_orf1	GH21093	0.62	Down	5.53e-06	48.496	mitochondria	metabolic process; carbohydrate metabolic process; primary metabolic process; organic substance metabolic process;		catalytic activity;				IPR017853; IPR013781; IPR006047;	Glycoside hydrolase superfamily; Glycoside hydrolase, catalytic domain; Glycosyl hydrolase, family 13, catalytic domain;
CL11193Contig1_orf1	iron/zinc purple acid phosphatase-like protein	0.403	Down	3.47e-12	57.164	cytosol			acid phosphatase activity; phosphoric ester hydrolase activity; catalytic activity; phosphatase activity; binding; hydrolase activity, acting on ester bonds; ion binding; cation binding; metal ion binding; hydrolase activity;				IPR029052; IPR015914; IPR004843; IPR025733; IPR008963;	Metallo-dependent phosphatase-like; Purple acid phosphatase, N-terminal; Calcineurin-like phosphoesterase domain, ApaH type; Iron/zinc purple acid phosphatase-like C-terminal domain; Purple acid phosphatase-like, N-terminal;
CL8308Contig1_orf1	hypothetical protein DAPPUDRAFT_313254	0.601	Down	1.73e-14	149.8	cytosol	single-organism process; metabolic process; oxidation-reduction process; single-organism metabolic process;		2 iron, 2 sulfur cluster binding; nucleoside phosphate binding; iron ion binding; flavin adenine dinucleotide binding; ion binding; nucleotide binding; cofactor binding; oxidoreductase activity; oxidoreductase activity, acting on CH-OH group of donors; electron carrier activity; heterocyclic compound binding; organic cyclic compound binding; transition metal ion binding; catalytic activity; iron-…	K00106	XDH; xanthine dehydrogenase/oxidase [EC:1.17.1.4 1.17.3.2]	ko04146 Peroxisome; ko00230 Purine metabolism; ko01120 Microbial metabolism in diverse environments; ko01110 Biosynthesis of secondary metabolites; ko00983 Drug metabolism - other enzymes; ko01100 Metabolic pathways; ko00232 Caffeine metabolism;	IPR001041; IPR002346; IPR012675; IPR002888; IPR016166; IPR005107; IPR016169; IPR000674; IPR008274;	2Fe-2S ferredoxin-type iron-sulfur binding domain; Molybdopterin dehydrogenase, FAD-binding; Beta-grasp domain; [2Fe-2S]-binding; FAD-binding, type 2; CO dehydrogenase flavoprotein, C-terminal; CO dehydrogenase flavoprotein-like, FAD-binding, subdomain 2; Aldehyde oxidase/xanthine dehydrogenase, a/b hammerhead; Aldehyde oxidase/xanthine dehydrogenase, molybdopterin binding;
CL10112Contig1_orf1	fatty acids binding protein	0.366	Down	2.63e-07	15.072	cytosol	transport; localization; establishment of localization;		lipid binding; binding; transporter activity;				IPR000463; IPR012674; IPR011038;	Cytosolic fatty-acid binding; Calycin; Calycin-like;
CL602Contig5_orf1	triacylglycerol lipase	0.446	Down	3.33e-07	47.663	extracellular	single-organism process; metabolic process; primary metabolic process; single-organism metabolic process; lipid metabolic process; organic substance metabolic process;		hydrolase activity; catalytic activity; hydrolase activity, acting on ester bonds;	K01052	LIPA; lysosomal acid lipase/cholesteryl ester hydrolase [EC:3.1.1.13]	ko00100 Steroid biosynthesis; ko04142 Lysosome;	IPR006693; IPR029058; IPR000073;	Partial AB-hydrolase lipase domain; Alpha/Beta hydrolase fold; Alpha/beta hydrolase fold-1;
CL58Contig5_orf1	aminopeptidase N-like	0.574	Down	1e-32	113.4	endoplasmic reticulum			peptidase activity; transition metal ion binding; catalytic activity; binding; ion binding; peptidase activity, acting on L-amino acid peptides; metal ion binding; cation binding; hydrolase activity; metallopeptidase activity; zinc ion binding;	K11140	ANPEP; aminopeptidase N [EC:3.4.11.2]	ko00480 Glutathione metabolism; ko01100 Metabolic pathways; ko04640 Hematopoietic cell lineage; ko04614 Renin-angiotensin system;	IPR014782; IPR024571;	Peptidase M1, membrane alanine aminopeptidase, N-terminal; ERAP1-like C-terminal domain;
CL477Contig3_orf1	"Collagen alpha-2(I) chain, partial"	0.557	Down	2.38e-07	139.8	nuclear			extracellular matrix structural constituent; structural molecule activity;	K19719	COL2A; collagen, type II, alpha	ko04512 ECM-receptor interaction; ko04510 Focal adhesion; ko04974 Protein digestion and absorption; ko04151 PI3K-Akt signaling pathway;	IPR000885;	Fibrillar collagen, C-terminal;
GH2_R_1-c16962_g2_i2_orf1	hypothetical protein CAPTEDRAFT_177589	1.986	Up	5.44e-07	47.609	cytosol	sulfur amino acid biosynthetic process; organic acid biosynthetic process; aspartate family amino acid metabolic process; single-organism process; biosynthetic process; organonitrogen compound biosynthetic process; cellular metabolic process; sulfur compound biosynthetic process; sulfur amino acid metabolic process; methionine biosynthetic process; organic substance metabolic process; metabolic p…	intracellular part; cell; cell part; intracellular; cytoplasm;	methyltransferase activity; transition metal ion binding; catalytic activity; binding; S-methyltransferase activity; ion binding; metal ion binding; cation binding; transferase activity, transferring one-carbon groups; zinc ion binding; betaine-homocysteine S-methyltransferase activity; transferase activity;	K00544	BHMT; betaine-homocysteine S-methyltransferase [EC:2.1.1.5]	ko00270 Cysteine and methionine metabolism; ko00260 Glycine, serine and threonine metabolism; ko01100 Metabolic pathways;	IPR003726;	Homocysteine-binding domain;
CL344Contig3_orf1	JHE-like carboxylesterase 1	0.599	Down	6.25e-06	65.419	mitochondria							IPR029058; IPR002018;	Alpha/Beta hydrolase fold; Carboxylesterase, type B;
SCL1Contig615_orf1LUCB_OPLGR	RecName: Full=Oplophorus-luciferin 2-monooxygenase non-catalytic subunit	0.663	Down	0.000227	40.165	extracellular			protein binding; binding;				IPR032675;	Leucine-rich repeat domain, L domain-like;
CL823Contig3_orf1	lectin D	0.026	Down	8.21e-05	23.174	mitochondria							IPR001304; IPR016187; IPR016186;	C-type lectin-like; C-type lectin fold; C-type lectin-like/link domain;
GH1_16_1-c20867_g1_i1_orf1	acid sphingomyelinase-like phosphodiesterase 3b	0.094	Down	1.18e-05	56.226	mitochondria	sphingomyelin catabolic process; organic hydroxy compound metabolic process; organophosphate catabolic process; membrane lipid metabolic process; alcohol metabolic process; ammonium ion metabolic process; single-organism process; cellular lipid metabolic process; alcohol catabolic process; cellular metabolic process; phosphate-containing compound metabolic process; organic substance metabolic pro…	extracellular space; extracellular region part; extracellular region;	phospholipase activity; phosphoric diester hydrolase activity; hydrolase activity; sphingomyelin phosphodiesterase activity; lipase activity; phosphoric ester hydrolase activity; catalytic activity; hydrolase activity, acting on ester bonds;	K01128			IPR029052; IPR004843;	Metallo-dependent phosphatase-like; Calcineurin-like phosphoesterase domain, ApaH type;
CL11054Contig1_orf1	hypothetical protein DAPPUDRAFT_308200	0.514	Down	0.018	48.913	extracellular
GH2_28_2-c23019_g1_i1_orf1	"chymotrypsin, partial"	0.29	Down	0.00114	4.1965	extracellular							IPR009003;	Peptidase S1, PA clan;
CL11201Contig1_orf1	Chymotrypsin BII	0.649	Down	0.000682	16.519	nuclear	proteolysis; metabolic process; macromolecule metabolic process; protein metabolic process; primary metabolic process; organic substance metabolic process;		serine-type endopeptidase activity; endopeptidase activity; peptidase activity; catalytic activity; serine hydrolase activity; serine-type peptidase activity; peptidase activity, acting on L-amino acid peptides; hydrolase activity;				IPR009003; IPR001254;	Peptidase S1, PA clan; Serine proteases, trypsin domain;
CL4836Contig1_orf1	amylase	0.392	Down	1e-32	79.478	extracellular	metabolic process; carbohydrate metabolic process; primary metabolic process; organic substance metabolic process;		cation binding; catalytic activity; binding; ion binding;				IPR013780; IPR031319; IPR017853; IPR006048; IPR013781; IPR006047;	Glycosyl hydrolase, all-beta; Alpha-amylase, C-terminal domain; Glycoside hydrolase superfamily; Alpha-amylase/branching enzyme, C-terminal all beta; Glycoside hydrolase, catalytic domain; Glycosyl hydrolase, family 13, catalytic domain;
CL5801Contig1_orf1	flavin reductase (NADPH)-like isoform X4	0.477	Down	1e-32	25.537	cytosol							IPR016040;	NAD(P)-binding domain;
CL6592Contig2_orf1	GH5 family protein GH5A	0.461	Down	3.83e-13	42.282	mitochondria	metabolic process; carbohydrate metabolic process; primary metabolic process; organic substance metabolic process;		hydrolase activity, hydrolyzing O-glycosyl compounds; hydrolase activity; catalytic activity; hydrolase activity, acting on glycosyl bonds;				IPR017853; IPR001547; IPR013781;	Glycoside hydrolase superfamily; Glycoside hydrolase, family 5; Glycoside hydrolase, catalytic domain;
GH2_16_2-c9691_g1_i1_orf1	"histone 3, partial"	2.127	Up	1.88e-05	7.9561	nuclear		intracellular organelle; intracellular non-membrane-bounded organelle; intracellular organelle part; macromolecular complex; intracellular part; cell; organelle part; DNA bending complex; chromosomal part; nucleosome; non-membrane-bounded organelle; organelle; chromatin; cell part; intracellular; chromosome; protein complex; protein-DNA complex; DNA packaging complex;	organic cyclic compound binding; heterocyclic compound binding; DNA binding; protein heterodimerization activity; binding; protein dimerization activity; nucleic acid binding; protein binding;	K11253	H3; histone H3	ko05034 Alcoholism; ko05322 Systemic lupus erythematosus; ko05202 Transcriptional misregulation in cancer;	IPR009072; IPR007125;	Histone-fold; Histone H2A/H2B/H3;
SCL1Contig2234_orf2	C-type lectin-1	0.342	Down	9.02e-14	19.9	extracellular							IPR001304; IPR016187; IPR016186;	C-type lectin-like; C-type lectin fold; C-type lectin-like/link domain;
SCL1Contig1363_orf1	vitelline membrane outer layer 1-like protein	0.551	Down	9e-12	27.301	extracellular
SCL15Contig107_orf1	"hypothetical protein HELRODRAFT_74072, partial"	0.483	Down	1e-32	75.261	cytosol							IPR013694; IPR002035;	VIT domain; von Willebrand factor, type A;
SCL19Contig12_orf1	ferritin	0.343	Down	1e-32	24.255	mitochondria	cellular iron ion homeostasis; regulation of biological quality; transition metal ion homeostasis; ion homeostasis; cellular cation homeostasis; inorganic ion homeostasis; single-organism cellular process; cellular homeostasis; iron ion homeostasis; single-organism process; cellular chemical homeostasis; cellular transition metal ion homeostasis; homeostatic process; cation homeostasis; cellular …		cation binding; metal ion binding; iron ion binding; ferric iron binding; transition metal ion binding; binding; ion binding;	K00522	FTH1; ferritin heavy chain [EC:1.16.3.2]	ko04978 Mineral absorption;	IPR012347; IPR009040; IPR009078; IPR008331;	Ferritin-related; Ferritin-like diiron domain; Ferritin-like superfamily; Ferritin/DPS protein domain;
CL11376Contig1_orf1	"D-beta-hydroxybutyrate dehydrogenase, mitochondrial-like isoform X1"	0.494	Down	3.24e-10	40.41	extracellular			catalytic activity; oxidoreductase activity;				IPR016040;	NAD(P)-binding domain;
SCL1Contig3388_orf1	uncharacterized protein LOC105286221	2.462	Up	5.92e-08	89.776	plasma membrane
CL409Contig2_orf1	"Oligopeptide transporter 1, partial"	2.039	Up	0.000457	84.542	plasma membrane	transport; single-organism localization; single-organism process; organic substance transport; oligopeptide transport; amide transport; localization; peptide transport; nitrogen compound transport; single-organism transport; establishment of localization;	membrane;	transporter activity;	K14206	SLC15A1; solute carrier family 15 (oligopeptide transporter), member 1	ko04974 Protein digestion and absorption;	IPR020846;	Major facilitator superfamily domain;
CL12Contig11_orf1	hypothetical protein DAPPUDRAFT_333758	0.415	Down	6.99e-06	122.29	nuclear	single-organism carbohydrate metabolic process; metabolic process; single-organism metabolic process; monosaccharide metabolic process; single-organism process; mannose metabolic process; primary metabolic process; carbohydrate metabolic process; organic substance metabolic process; hexose metabolic process;		mannosidase activity; transition metal ion binding; catalytic activity; binding; ion binding; alpha-mannosidase activity; hydrolase activity, acting on glycosyl bonds; cation binding; metal ion binding; hydrolase activity, hydrolyzing O-glycosyl compounds; carbohydrate binding; hydrolase activity; zinc ion binding;	K01191	E3.2.1.24; alpha-mannosidase [EC:3.2.1.24]	ko00511 Other glycan degradation;	IPR011013; IPR027291; IPR011330; IPR028995; IPR000602; IPR011682; IPR015341;	Galactose mutarotase-like domain; Glycoside hydrolase 38/57, N-terminal domain; Glycoside hydrolase/deacetylase, beta/alpha-barrel; Glycoside hydrolase families 57/38, central domain; Glycoside hydrolase family 38, N-terminal domain; Glycosyl hydrolase family 38, C-terminal; Glycoside hydrolase family 38, central domain;
CL6958Contig2_orf1	"alkaline phosphate, partial"	0.565	Down	0.000151	60.393	mitochondria	metabolic process;		hydrolase activity; phosphoric ester hydrolase activity; catalytic activity; phosphatase activity; hydrolase activity, acting on ester bonds;	K01077	E3.1.3.1; alkaline phosphatase [EC:3.1.3.1]	ko00790 Folate biosynthesis; ko01120 Microbial metabolism in diverse environments; ko01100 Metabolic pathways; ko00627 Aminobenzoate degradation; ko00730 Thiamine metabolism; ko02020 Two-component system;	IPR017849; IPR017850;	Alkaline phosphatase-like, alpha/beta/alpha; Alkaline-phosphatase-like, core domain;
CL9081Contig1_orf1	hypothetical protein BRAFLDRAFT_118993	0.467	Down	1e-32	66.889	mitochondria	metabolic process;		hydrolase activity; sulfuric ester hydrolase activity; catalytic activity; hydrolase activity, acting on ester bonds;	K01565	SGSH; N-sulfoglucosamine sulfohydrolase [EC:3.10.1.1]	ko00531 Glycosaminoglycan degradation; ko01100 Metabolic pathways; ko04142 Lysosome;	IPR017849; IPR000917; IPR017850;	Alkaline phosphatase-like, alpha/beta/alpha; Sulfatase, N-terminal; Alkaline-phosphatase-like, core domain;
CL1800Contig2_orf1	palmitoyl-protein thioesterase 1	0.455	Down	1e-32	35.544	mitochondria			palmitoyl hydrolase activity; hydrolase activity; catalytic activity;	K01074	PPT; palmitoyl-protein thioesterase [EC:3.1.2.22]	ko01212 Fatty acid metabolism; ko01100 Metabolic pathways; ko04142 Lysosome; ko00062 Fatty acid elongation;	IPR029058;	Alpha/Beta hydrolase fold;
GH2_28_1-c25638_g1_i1_orf1	retinoid-inducible serine carboxypeptidase-like	0.626	Down	0.00486	50.565	extracellular	proteolysis; metabolic process; macromolecule metabolic process; protein metabolic process; primary metabolic process; organic substance metabolic process;		carboxypeptidase activity; peptidase activity; exopeptidase activity; catalytic activity; serine hydrolase activity; serine-type peptidase activity; peptidase activity, acting on L-amino acid peptides; hydrolase activity; serine-type carboxypeptidase activity; serine-type exopeptidase activity;	K09646			IPR029058;	Alpha/Beta hydrolase fold;
CL1051Contig2_orf1	chitinase precursor	0.526	Down	6.44e-13	61.513	extracellular	glucosamine-containing compound metabolic process; chitin metabolic process; aminoglycan catabolic process; carbohydrate derivative catabolic process; nitrogen compound metabolic process; chitin catabolic process; carbohydrate metabolic process; primary metabolic process; glucosamine-containing compound catabolic process; organic substance metabolic process; organic substance catabolic process; m…	extracellular region;	hydrolase activity, hydrolyzing O-glycosyl compounds; chitin binding; carbohydrate derivative binding; hydrolase activity; chitinase activity; catalytic activity; binding; hydrolase activity, acting on glycosyl bonds;	K01183	E3.2.1.14; chitinase [EC:3.2.1.14]	ko01100 Metabolic pathways; ko00520 Amino sugar and nucleotide sugar metabolism;	IPR001223; IPR011583; IPR029070; IPR002557; IPR017853; IPR013781;	Glycoside hydrolase family 18, catalytic domain; Chitinase II; Chitinase insertion domain; Chitin binding domain; Glycoside hydrolase superfamily; Glycoside hydrolase, catalytic domain;
CL631Contig3_orf1	phosphoglucomutase-2	1.731	Up	7.61e-05	71.034	cytosol	metabolic process; carbohydrate metabolic process; primary metabolic process; organic substance metabolic process;		magnesium ion binding; isomerase activity; catalytic activity; binding; intramolecular transferase activity, phosphotransferases; ion binding; metal ion binding; cation binding; intramolecular transferase activity;	K15779	PGM2; phosphoglucomutase / phosphopentomutase [EC:5.4.2.2 5.4.2.7]	ko00030 Pentose phosphate pathway; ko00230 Purine metabolism; ko01130 Biosynthesis of antibiotics; ko00500 Starch and sucrose metabolism; ko01110 Biosynthesis of secondary metabolites; ko01100 Metabolic pathways; ko01120 Microbial metabolism in diverse environments; ko00010 Glycolysis / Gluconeogenesis; ko00052 Galactose metabolism; ko00520 Amino sugar and nucleotide sugar metabolism;	IPR005846; IPR005843; IPR005845; IPR016055; IPR005844;	Alpha-D-phosphohexomutase, alpha/beta/alpha domain III; Alpha-D-phosphohexomutase, C-terminal; Alpha-D-phosphohexomutase, alpha/beta/alpha domain II; Alpha-D-phosphohexomutase, alpha/beta/alpha I/II/III; Alpha-D-phosphohexomutase, alpha/beta/alpha domain I;
CL11795Contig1_orf1	gamma-interferon-inducible lysosomal thiol reductase	0.433	Down	1e-32	24.929	extracellular				K08059	IFI30; interferon, gamma-inducible protein 30	ko04612 Antigen processing and presentation;
CL5929Contig1_orf1LUCB_OPLGR	RecName: Full=Oplophorus-luciferin 2-monooxygenase non-catalytic subunit	0.653	Down	8.14e-06	39.577	extracellular			protein binding; binding;				IPR032675;	Leucine-rich repeat domain, L domain-like;
CL8184Contig1_orf1	peritrophin	0.603	Down	0.000301	13.476	extracellular	glucosamine-containing compound metabolic process; metabolic process; chitin metabolic process; carbohydrate derivative metabolic process; nitrogen compound metabolic process; amino sugar metabolic process; macromolecule metabolic process; aminoglycan metabolic process; organonitrogen compound metabolic process; organic substance metabolic process;	extracellular region;	chitin binding; carbohydrate derivative binding; binding;				IPR002557;	Chitin binding domain;
GH2_16_1-c23931_g1_i2_orf1	uncharacterized protein LOC105286221	0.119	Down	1.98e-05	90.892	plasma membrane
GH2_28_2-c20309_g1_i1_orf1	hypothetical protein TcasGA2_TC000836	1.849	Up	0.00186	7.826	extracellular							IPR017878; IPR026823;	TB domain; Complement Clr-like EGF domain;
CL128Contig5_orf1	"delta-1-pyrroline-5-carboxylate dehydrogenase, mitochondrial"	0.641	Down	1e-32	64.587	mitochondria	dicarboxylic acid metabolic process; organic acid biosynthetic process; single-organism process; biosynthetic process; organonitrogen compound biosynthetic process; cellular metabolic process; glutamine family amino acid biosynthetic process; organic substance metabolic process; metabolic process; cellular amino acid metabolic process; heterocycle metabolic process; alpha-amino acid biosynthetic …		oxidoreductase activity, acting on the aldehyde or oxo group of donors, NAD or NADP as acceptor; oxidoreductase activity, acting on the CH-NH group of donors; oxidoreductase activity, acting on the CH-NH group of donors, NAD or NADP as acceptor; catalytic activity; oxidoreductase activity, acting on the aldehyde or oxo group of donors; oxidoreductase activity; 1-pyrroline-5-carboxylate dehydrogen…	K00294	E1.2.1.88; 1-pyrroline-5-carboxylate dehydrogenase [EC:1.2.1.88]	ko00250 Alanine, aspartate and glutamate metabolism; ko00330 Arginine and proline metabolism; ko01100 Metabolic pathways;	IPR016161; IPR015590; IPR016162; IPR016163;	Aldehyde/histidinol dehydrogenase; Aldehyde dehydrogenase domain; Aldehyde dehydrogenase N-terminal domain; Aldehyde dehydrogenase, C-terminal;
CL2326Contig2_orf1	farnesoic acid O-methyltransferase	1.927	Up	0.00192	32.219	cytosol							IPR022041;	Farnesoic acid O-methyl transferase;
SCL2Contig261_orf1	C-type lectin	0.362	Down	1.3e-08	19.406	extracellular							IPR001304; IPR016187; IPR016186;	C-type lectin-like; C-type lectin fold; C-type lectin-like/link domain;
GH1_16_2-c11450_g1_i1_orf1	Hex-A	1.987	Up	1.09e-05	49.564	cytosol	phosphorylation; regulation of biological quality; glycolytic process; glucose homeostasis; single-organism process; cellular metabolic process; cellular chemical homeostasis; phosphate-containing compound metabolic process; organic substance metabolic process; homeostatic process; pyruvate metabolic process; metabolic process; generation of precursor metabolites and energy; cellular carbohydrate…		ATP binding; nucleoside phosphate binding; phosphotransferase activity, alcohol group as acceptor; glucose binding; nucleoside binding; ion binding; monosaccharide binding; nucleotide binding; organic cyclic compound binding; heterocyclic compound binding; ribonucleoside binding; carbohydrate kinase activity; carbohydrate derivative binding; kinase activity; catalytic activity; ribonucleotide bin…	K00844	HK; hexokinase [EC:2.7.1.1]	ko01130 Biosynthesis of antibiotics; ko00500 Starch and sucrose metabolism; ko04930 Type II diabetes mellitus; ko00524 Neomycin, kanamycin and gentamicin biosynthesis; ko00521 Streptomycin biosynthesis; ko01200 Carbon metabolism; ko00010 Glycolysis / Gluconeogenesis; ko04973 Carbohydrate digestion and absorption; ko00051 Fructose and mannose metabolism; ko01110 Biosynthesis of secondary metabolit…	IPR022672; IPR022673;	Hexokinase, N-terminal; Hexokinase, C-terminal;
CL10333Contig1_orf1	glutathione S-transferase	2.218	Up	0.0375	30.636	cytosol			protein binding; binding;	K00799	GST; glutathione S-transferase [EC:2.5.1.18]	ko00980 Metabolism of xenobiotics by cytochrome P450; ko00982 Drug metabolism - cytochrome P450; ko00480 Glutathione metabolism; ko05204 Chemical carcinogenesis; ko01524 Platinum drug resistance;	IPR010987; IPR004045; IPR012336;	Glutathione S-transferase, C-terminal-like; Glutathione S-transferase, N-terminal; Thioredoxin-like fold;
CL11568Contig1_orf1	hypothetical protein DAPPUDRAFT_231053	1.704	Up	0.000924	35.407	cytosol			catalytic activity; oxidoreductase activity;	K00079	CBR1; carbonyl reductase 1 [EC:1.1.1.184 1.1.1.189 1.1.1.197]	ko00980 Metabolism of xenobiotics by cytochrome P450; ko00590 Arachidonic acid metabolism; ko01100 Metabolic pathways; ko05204 Chemical carcinogenesis;	IPR016040;	NAD(P)-binding domain;
CL7923Contig2_orf1	uncharacterized protein LOC589437 isoform X1	2.83	Up	3.78e-06	22.743	nuclear	small molecule metabolic process; single-organism cellular process; nitrogen compound metabolic process; single-organism process; primary metabolic process; cellular metabolic process; organic substance metabolic process; metabolic process; cellular amino acid metabolic process; single-organism metabolic process; carboxylic acid metabolic process; organic acid metabolic process; cellular process;…						IPR027474;	L-asparaginase, N-terminal;
CL3147Contig2_orf1	variable lymphocyte receptor C	0.541	Down	0.00043	39.619	mitochondria			protein binding; binding;				IPR032675;	Leucine-rich repeat domain, L domain-like;
SCL5Contig473_orf1	"hypothetical protein X975_07312, partial"	2.695	Up	0.000811	20.975	extracellular							IPR023393;	START-like domain;
CL638Contig3_orf1	C-type lectin	7.456	Up	0.000785	20.09	extracellular							IPR001304; IPR016187; IPR016186;	C-type lectin-like; C-type lectin fold; C-type lectin-like/link domain;
SCL6Contig443_orf1	calcium-activated chloride channel regulator 4 precursor	2.979	Up	0.00587	56.305	nuclear
SCL4Contig76_orf1	uncharacterized protein LOC105229528	2.132	Up	0.00278	46.864	cytosol							IPR015897; IPR011009;	CHK kinase-like; Protein kinase-like domain;
SCL4Contig919_orf1	peroxiredoxin	2.522	Up	1.28e-06	23.802	mitochondria	regulation of cellular process; homeostatic process; regulation of biological quality; metabolic process; regulation of biological process; oxidation-reduction process; single-organism metabolic process; cell redox homeostasis; single-organism cellular process; cellular homeostasis; single-organism process; cellular process; biological regulation;		antioxidant activity; catalytic activity; peroxiredoxin activity; oxidoreductase activity, acting on peroxide as acceptor; oxidoreductase activity;	K13279	PRDX1; peroxiredoxin 1 [EC:1.11.1.15]	ko04146 Peroxisome;	IPR019479; IPR000866; IPR012336; IPR013766;	Peroxiredoxin, C-terminal; Alkyl hydroperoxide reductase subunit C/ Thiol specific antioxidant; Thioredoxin-like fold; Thioredoxin domain;
CL7534Contig1_orf1	chloride intracellular channel	2.79	Up	0.0042	33.512	cytosol				K05022			IPR010987; IPR012336;	Glutathione S-transferase, C-terminal-like; Thioredoxin-like fold;
CL11981Contig1_orf1A	"Chain A, Crystallographic Structure Of Thioredoxin From Litopenaeus Vannamei&gt"	2.574	Up	5.85e-09	14.049	extracellular	regulation of cellular process; regulation of biological quality; cell redox homeostasis; small molecule metabolic process; single-organism cellular process; cellular homeostasis; ether metabolic process; single-organism process; organic substance metabolic process; homeostatic process; metabolic process; regulation of biological process; single-organism metabolic process; glycerol ether metaboli…		protein disulfide oxidoreductase activity; oxidoreductase activity, acting on a sulfur group of donors; disulfide oxidoreductase activity; catalytic activity; oxidoreductase activity;	K03671	trxA; thioredoxin 1	ko04621 NOD-like receptor signaling pathway;	IPR012336; IPR013766;	Thioredoxin-like fold; Thioredoxin domain;
CL10313Contig1_orf1	beta-N-acetylglucosaminidase	2.399	Up	6.12e-10	72.456	plasma membrane	metabolic process; carbohydrate metabolic process; primary metabolic process; organic substance metabolic process;		beta-N-acetylhexosaminidase activity; hydrolase activity, hydrolyzing O-glycosyl compounds; hydrolase activity; catalytic activity; hexosaminidase activity; hydrolase activity, acting on glycosyl bonds;	K12373	HEXA_B; hexosaminidase [EC:3.2.1.52]	ko00604 Glycosphingolipid biosynthesis - ganglio series; ko00603 Glycosphingolipid biosynthesis - globo and isoglobo series; ko00531 Glycosaminoglycan degradation; ko00511 Other glycan degradation; ko00513 Various types of N-glycan biosynthesis; ko01100 Metabolic pathways; ko04142 Lysosome; ko00520 Amino sugar and nucleotide sugar metabolism;	IPR029018; IPR029019; IPR015883; IPR017853; IPR013781;	Chitobiase/beta-hexosaminidase domain 2-like; Beta-hexosaminidase, eukaryotic type, N-terminal; Glycoside hydrolase family 20, catalytic domain; Glycoside hydrolase superfamily; Glycoside hydrolase, catalytic domain;
GH1_16_2-c17540_g1_i1_orf1	C-type lectin	5.806	Up	1.07e-05	20.18	extracellular							IPR001304; IPR016187; IPR016186;	C-type lectin-like; C-type lectin fold; C-type lectin-like/link domain;
GH1_28_2-gc10061_g1_i1_orf1	hemocyte homeostasis-associated protein	2.842	Up	0.00303	13.046	extracellular							IPR033446; IPR027377;	Zinc finger domain-containing protein 24, zinc-binding domain; Zinc-binding domain;
CL9675Contig1_orf1	uncharacterized protein LOC100199872	5.902	Up	1.33e-07	65.192	extracellular			nucleoside phosphate binding; nucleoside binding; ion binding; nucleotide binding; organic cyclic compound binding; heterocyclic compound binding; ribonucleoside binding; carbohydrate derivative binding; ribonucleotide binding; binding; purine ribonucleoside binding; anion binding; purine ribonucleotide binding; purine nucleoside binding; guanyl ribonucleotide binding; guanyl nucleotide binding; …				IPR006073; IPR027417;	GTP binding domain; P-loop containing nucleoside triphosphate hydrolase;
GH2_16_1-c7139_g1_i1_orf1	"hypothetical protein L798_13618, partial"	5.665	Up	0.0108	68.221	Golgi apparatus	metabolic process; carbohydrate metabolic process; primary metabolic process; organic substance metabolic process;		hydrolase activity, hydrolyzing O-glycosyl compounds; hydrolase activity; catalytic activity; hydrolase activity, acting on glycosyl bonds;				IPR013785; IPR017853;	Aldolase-type TIM barrel; Glycoside hydrolase superfamily;
CL10563Contig1_orf1	uncharacterized protein LOC102383910	1.676	Up	0.0125	63.623	cytosol			nucleoside phosphate binding; nucleoside binding; ion binding; nucleotide binding; organic cyclic compound binding; heterocyclic compound binding; ribonucleoside binding; carbohydrate derivative binding; ribonucleotide binding; binding; purine ribonucleoside binding; anion binding; purine ribonucleotide binding; purine nucleoside binding; guanyl ribonucleotide binding; guanyl nucleotide binding; …				IPR006073; IPR027417;	GTP binding domain; P-loop containing nucleoside triphosphate hydrolase;
CL11678Contig1_orf1	"aspartate aminotransferase, cytoplasmic"	2.338	Up	8.09e-06	46.906	mitochondria	small molecule metabolic process; single-organism cellular process; nitrogen compound metabolic process; single-organism process; biosynthetic process; primary metabolic process; cellular metabolic process; organic substance metabolic process; metabolic process; cellular amino acid metabolic process; single-organism metabolic process; carboxylic acid metabolic process; organic acid metabolic proc…		organic cyclic compound binding; heterocyclic compound binding; transferase activity, transferring nitrogenous groups; catalytic activity; binding; ion binding; anion binding; transaminase activity; transferase activity; cofactor binding; pyridoxal phosphate binding;	K14454	GOT1; aspartate aminotransferase, cytoplasmic [EC:2.6.1.1]	ko00270 Cysteine and methionine metabolism; ko01130 Biosynthesis of antibiotics; ko00710 Carbon fixation in photosynthetic organisms; ko00350 Tyrosine metabolism; ko00360 Phenylalanine metabolism; ko01210 2-Oxocarboxylic acid metabolism; ko00250 Alanine, aspartate and glutamate metabolism; ko00330 Arginine and proline metabolism; ko01200 Carbon metabolism; ko01110 Biosynthesis of secondary metabo…	IPR004839; IPR015424; IPR015421;	Aminotransferase, class I/classII; Pyridoxal phosphate-dependent transferase; Pyridoxal phosphate-dependent transferase, major region, subdomain 1;
CL1666Contig2_orf1	salivary alkaline phosphatase	3.671	Up	4.98e-05	66.251	plasma membrane	metabolic process;		hydrolase activity; phosphoric ester hydrolase activity; catalytic activity; phosphatase activity; hydrolase activity, acting on ester bonds;	K01077	E3.1.3.1; alkaline phosphatase [EC:3.1.3.1]	ko00790 Folate biosynthesis; ko01120 Microbial metabolism in diverse environments; ko01100 Metabolic pathways; ko00627 Aminobenzoate degradation; ko00730 Thiamine metabolism; ko02020 Two-component system;	IPR017849; IPR017850;	Alkaline phosphatase-like, alpha/beta/alpha; Alkaline-phosphatase-like, core domain;
CL16109Contig1_orf1	C-type lectin	5.739	Up	0.00336	39.38	nuclear							IPR001304; IPR016187; IPR016186;	C-type lectin-like; C-type lectin fold; C-type lectin-like/link domain;
SCL1Contig3999_orf1	protein FAM115C-like	2.743	Up	0.0319	47.941	cytoskeleton							IPR031161;	Peptidase family M60 domain;
GH1_28_1-c14773_g1_i2_orf1	hypothetical protein DAPPUDRAFT_303911	2.2	Up	0.000321	53.558	cytosol	proteolysis; metabolic process; macromolecule metabolic process; protein metabolic process; primary metabolic process; organic substance metabolic process;		peptidase activity, acting on L-amino acid peptides; exopeptidase activity; metallopeptidase activity; hydrolase activity; peptidase activity; catalytic activity; dipeptidase activity;	K08660	CNDP2; cytosolic nonspecific dipeptidase [EC:3.4.13.18]	ko00330 Arginine and proline metabolism; ko01100 Metabolic pathways; ko00410 beta-Alanine metabolism; ko00340 Histidine metabolism;	IPR011650;	Peptidase M20, dimerisation domain;
GH1_28_1-c15890_g1_i1_orf1	chitin binding-like protein	5.698	Up	3.99e-06	21.946	extracellular							IPR004302;	Chitin-binding protein, N-terminal;
CL6694Contig3_orf1	hypothetical protein BRAFLDRAFT_206907	4.312	Up	0.000117	54.362	extracellular	metabolic process;		hydrolase activity; sulfuric ester hydrolase activity; catalytic activity; hydrolase activity, acting on ester bonds;				IPR017849; IPR000917; IPR017850;	Alkaline phosphatase-like, alpha/beta/alpha; Sulfatase, N-terminal; Alkaline-phosphatase-like, core domain;
GH2_16_2-c23112_g2_i1_orf1LUCB_OPLGR	RecName: Full=Oplophorus-luciferin 2-monooxygenase non-catalytic subunit	2.367	Up	0.0185	41.589	extracellular			protein binding; binding;				IPR032675;	Leucine-rich repeat domain, L domain-like;
CL4280Contig1_orf1	glycosyl-phosphatidylinositol-linked carbonic anhydrase	0.323	Down	0.00872	30.178	cytosol, nuclear	metabolic process; one-carbon metabolic process; single-organism metabolic process; small molecule metabolic process; single-organism cellular process; single-organism process; cellular process; cellular metabolic process;		transition metal ion binding; catalytic activity; binding; ion binding; metal ion binding; cation binding; lyase activity; hydro-lyase activity; carbonate dehydratase activity; zinc ion binding; carbon-oxygen lyase activity;	K01672	CA; carbonic anhydrase [EC:4.2.1.1]	ko00910 Nitrogen metabolism;	IPR001148;	Alpha carbonic anhydrase;
GH2_28_2-c13208_g1_i1_orf1	amylase	0.307	Down	3.25e-12	77.829	extracellular	metabolic process; carbohydrate metabolic process; primary metabolic process; organic substance metabolic process;		cation binding; catalytic activity; binding; ion binding;				IPR013780; IPR031319; IPR017853; IPR013781; IPR006047;	Glycosyl hydrolase, all-beta; Alpha-amylase, C-terminal domain; Glycoside hydrolase superfamily; Glycoside hydrolase, catalytic domain; Glycosyl hydrolase, family 13, catalytic domain;
SCL3Contig193_orf1	vitelline membrane outer layer 1-like protein	0.466	Down	4.03e-13	19.95	extracellular
CL3147Contig1_orf1	variable lymphocyte receptor C	0.596	Down	2.34e-07	39.646	mitochondria			protein binding; binding;				IPR032675;	Leucine-rich repeat domain, L domain-like;
CL11421Contig1_orf1	"G-protein coupled receptor GRL101, partial"	0.583	Down	1e-32	35.767	extracellular							IPR032675;	Leucine-rich repeat domain, L domain-like;
CL2960Contig6_orf1	putative triacylglycerol lipase	0.612	Down	1.04e-12	60.691	plasma membrane	single-organism process; metabolic process; primary metabolic process; single-organism metabolic process; lipid metabolic process; organic substance metabolic process;		carboxylic ester hydrolase activity; catalytic activity; binding; hydrolase activity, acting on ester bonds; protein binding; hydrolase activity; lipase activity; triglyceride lipase activity;	K14073	PNLIP; pancreatic triacylglycerol lipase [EC:3.1.1.3]	ko04975 Fat digestion and absorption; ko04972 Pancreatic secretion; ko00561 Glycerolipid metabolism; ko01100 Metabolic pathways; ko04977 Vitamin digestion and absorption;	IPR001024; IPR029058; IPR033906; IPR013818;	PLAT/LH2 domain; Alpha/Beta hydrolase fold; Lipase, N-terminal; Lipase/vitellogenin;
CL5710Contig1_orf1	vitelline membrane outer layer 1-like protein	0.504	Down	7.79e-06	23.518	extracellular
CL7285Contig1_orf1	trypsin-like serine proteinase 1	0.661	Down	1e-32	28.561	extracellular	proteolysis; metabolic process; macromolecule metabolic process; protein metabolic process; primary metabolic process; organic substance metabolic process;		serine-type endopeptidase activity; endopeptidase activity; peptidase activity; catalytic activity; serine hydrolase activity; serine-type peptidase activity; peptidase activity, acting on L-amino acid peptides; hydrolase activity;	K01312	PRSS1_2_3; trypsin [EC:3.4.21.4]	ko04080 Neuroactive ligand-receptor interaction; ko04972 Pancreatic secretion; ko05164 Influenza A; ko04974 Protein digestion and absorption;	IPR009003; IPR001254;	Peptidase S1, PA clan; Serine proteases, trypsin domain;
CL12480Contig1_orf1	6-pyruvoyl tetrahydrobiopterin synthase	0.517	Down	7.29e-07	17.461	mitochondria	cofactor biosynthetic process; pteridine-containing compound biosynthetic process; heterocycle biosynthetic process; cellular aromatic compound metabolic process; nitrogen compound metabolic process; organic cyclic compound metabolic process; biosynthetic process; coenzyme metabolic process; organonitrogen compound biosynthetic process; cellular metabolic process; organic substance biosynthetic p…		lyase activity; 6-pyruvoyltetrahydropterin synthase activity; carbon-oxygen lyase activity, acting on phosphates; catalytic activity; carbon-oxygen lyase activity;	K01737	queD; 6-pyruvoyltetrahydropterin/6-carboxytetrahydropterin synthase [EC:4.2.3.12 4.1.2.50]	ko00790 Folate biosynthesis; ko01100 Metabolic pathways;
CL9516Contig1_orf1	hypothetical protein DAPPUDRAFT_313254	0.48	Down	1e-32	140.95	cytosol	single-organism process; metabolic process; oxidation-reduction process; single-organism metabolic process;		2 iron, 2 sulfur cluster binding; nucleoside phosphate binding; iron ion binding; flavin adenine dinucleotide binding; ion binding; nucleotide binding; cofactor binding; oxidoreductase activity; oxidoreductase activity, acting on CH-OH group of donors; electron carrier activity; heterocyclic compound binding; organic cyclic compound binding; transition metal ion binding; catalytic activity; iron-…	K00106	XDH; xanthine dehydrogenase/oxidase [EC:1.17.1.4 1.17.3.2]	ko04146 Peroxisome; ko00230 Purine metabolism; ko01120 Microbial metabolism in diverse environments; ko01110 Biosynthesis of secondary metabolites; ko00983 Drug metabolism - other enzymes; ko01100 Metabolic pathways; ko00232 Caffeine metabolism;	IPR001041; IPR002346; IPR012675; IPR002888; IPR016166; IPR005107; IPR016169; IPR000674; IPR008274;	2Fe-2S ferredoxin-type iron-sulfur binding domain; Molybdopterin dehydrogenase, FAD-binding; Beta-grasp domain; [2Fe-2S]-binding; FAD-binding, type 2; CO dehydrogenase flavoprotein, C-terminal; CO dehydrogenase flavoprotein-like, FAD-binding, subdomain 2; Aldehyde oxidase/xanthine dehydrogenase, a/b hammerhead; Aldehyde oxidase/xanthine dehydrogenase, molybdopterin binding;
CL11318Contig1_orf1	vitelline membrane outer layer 1-like protein	0.554	Down	1e-32	23.477	extracellular
GH2_28_1-c24487_g1_i2_orf1	C-type lectin	0.542	Down	0.000199	19.951	extracellular							IPR001304; IPR016187; IPR016186;	C-type lectin-like; C-type lectin fold; C-type lectin-like/link domain;
CL6137Contig1_orf1	hypothetical protein DAPPUDRAFT_306997	0.424	Down	1e-32	44.032	cytosol			organic cyclic compound binding; heterocyclic compound binding; catalytic activity; binding; ion binding; anion binding; cofactor binding; pyridoxal phosphate binding;	K01758	CTH; cystathionine gamma-lyase [EC:4.4.1.1]	ko00270 Cysteine and methionine metabolism; ko01130 Biosynthesis of antibiotics; ko00260 Glycine, serine and threonine metabolism; ko01230 Biosynthesis of amino acids; ko01100 Metabolic pathways; ko00450 Selenocompound metabolism;	IPR015424; IPR015422; IPR015421;	Pyridoxal phosphate-dependent transferase; Pyridoxal phosphate-dependent transferase, major region, subdomain 2; Pyridoxal phosphate-dependent transferase, major region, subdomain 1;
CL23230Contig1_orf1	hypothetical protein DAPPUDRAFT_304421	0.65	Down	0.000929	30.207	extracellular
CL10364Contig1_orf2	hypothetical protein CAPTEDRAFT_162084	0.514	Down	1e-32	23.28	mitochondria				K05687	PARK7; protein DJ-1	ko05012 Parkinson's disease;	IPR002818; IPR029062;	DJ-1/PfpI; Class I glutamine amidotransferase-like;
SCL1Contig429_orf1	amylase I	0.456	Down	0.000874	10.14	mitochondria	metabolic process; carbohydrate metabolic process; primary metabolic process; organic substance metabolic process;		cation binding; catalytic activity; binding; ion binding;				IPR017853; IPR013781;	Glycoside hydrolase superfamily; Glycoside hydrolase, catalytic domain;
CL10368Contig1_orf1	retinoid-inducible serine carboxypeptidase-like	0.575	Down	1e-32	60.438	endoplasmic reticulum	proteolysis; metabolic process; macromolecule metabolic process; protein metabolic process; primary metabolic process; organic substance metabolic process;		carboxypeptidase activity; peptidase activity; exopeptidase activity; catalytic activity; serine hydrolase activity; serine-type peptidase activity; peptidase activity, acting on L-amino acid peptides; hydrolase activity; serine-type carboxypeptidase activity; serine-type exopeptidase activity;	K09646			IPR029058;	Alpha/Beta hydrolase fold;
CL11763Contig1_orf1	zinc proteinase Mpc1	0.425	Down	3.25e-12	29.668	extracellular	proteolysis; metabolic process; macromolecule metabolic process; protein metabolic process; primary metabolic process; organic substance metabolic process;		endopeptidase activity; metalloendopeptidase activity; peptidase activity; transition metal ion binding; catalytic activity; binding; ion binding; cation binding; metal ion binding; peptidase activity, acting on L-amino acid peptides; hydrolase activity; metallopeptidase activity; zinc ion binding;				IPR001506; IPR024079; IPR034035; IPR006026;	Peptidase M12A; Metallopeptidase, catalytic domain; Astacin-like metallopeptidase domain; Peptidase, metallopeptidase;
CL2252Contig1_orf1	"beta-1,3-glucan binding protein"	0.636	Down	1e-32	45.826	nuclear	metabolic process; carbohydrate metabolic process; primary metabolic process; organic substance metabolic process;		hydrolase activity, hydrolyzing O-glycosyl compounds; hydrolase activity; catalytic activity; hydrolase activity, acting on glycosyl bonds;				IPR013320; IPR000757;	Concanavalin A-like lectin/glucanase domain; Glycoside hydrolase family 16;
CL4825Contig1_orf1	hypothetical protein DAPPUDRAFT_303899	0.635	Down	1e-32	48.506	cytosol	proteolysis; metabolic process; macromolecule metabolic process; protein metabolic process; primary metabolic process; organic substance metabolic process;		carboxypeptidase activity; peptidase activity; exopeptidase activity; metalloexopeptidase activity; ion binding; metallopeptidase activity; hydrolase activity; zinc ion binding; transition metal ion binding; metallocarboxypeptidase activity; catalytic activity; binding; metal ion binding; peptidase activity, acting on L-amino acid peptides; cation binding;				IPR003146; IPR000834; IPR009020;	Carboxypeptidase, activation peptide; Peptidase M14, carboxypeptidase A; Proteinase propeptide inhibitor;
CL2909Contig1_orf1	hypothetical protein DAPPUDRAFT_307826	0.665	Down	1.85e-13	8.3677	cytosol							IPR012336;	Thioredoxin-like fold;
SCL4Contig697_orf1	GJ21900	1.827	Up	3.07e-05	17.319	extracellular	protein depolymerization; cellular component organization; protein complex subunit organization; single-organism cellular process; macromolecular complex disassembly; single-organism process; actin filament organization; actin polymerization or depolymerization; actin filament depolymerization; macromolecular complex subunit organization; protein complex disassembly; single-organism organelle org…	organelle; cytoskeleton; intracellular organelle; intracellular non-membrane-bounded organelle; cell part; intracellular; intracellular part; cell; actin cytoskeleton; non-membrane-bounded organelle;	actin binding; protein binding; cytoskeletal protein binding; binding;	K05765	CFL; cofilin	ko05133 Pertussis; ko04360 Axon guidance; ko04810 Regulation of actin cytoskeleton; ko04666 Fc gamma R-mediated phagocytosis;	IPR029006; IPR002108;	ADF-H/Gelsolin-like domain; Actin-depolymerising factor homology domain;
CL2357Contig1_orf1	Mitochondrial dicarboxylate carrier	1.825	Up	9.68e-06	32.258	cytosol, mitochondria	transport; intracellular transport; establishment of localization in cell; single-organism localization; mitochondrial transport; single-organism process; localization; single-organism intracellular transport; single-organism transport; establishment of localization; cellular localization;	membrane; intracellular organelle; mitochondrial part; organelle membrane; cytoplasm; intracellular organelle part; organelle envelope; intracellular part; cell; organelle part; mitochondrion; mitochondrial envelope; intracellular membrane-bounded organelle; organelle; cell part; intracellular; envelope; membrane-bounded organelle; mitochondrial membrane; cytoplasmic part;		K13577	SLC25A10; solute carrier family 25 (mitochondrial dicarboxylate transporter), member 10	ko04964 Proximal tubule bicarbonate reclamation;	IPR023395;	Mitochondrial carrier domain;
[truncated: 240 more rows]

## Sheet: GH2-28vsGH2-16
Protein accession	Protein description	B/A Ratio	Regulated Type	B/A P value	MW [kDa]	Subcellular Location	Biological Process	Cellular Component	Molecular Function	KEGG KO No.	KEGG Gene	KEGG pathway	IPR ID	Domain description
[truncated: 282 more rows]

## Sheet: GH2-RvsGH2-28
Protein accession	Protein description	C/A Ratio	Regulated Type	C/A P value	MW [kDa]	Subcellular Location	Biological Process	Cellular Component	Molecular Function	KEGG KO No.	KEGG Gene	KEGG pathway	IPR ID	Domain description
[truncated: 239 more rows]

## Sheet: GH2-16vsGH2-R
Protein accession	Protein description	C/B Ratio	Regulated Type	C/B P value	MW [kDa]	Subcellular Location	Biological Process	Cellular Component	Molecular Function	KEGG KO No.	KEGG Gene	KEGG pathway	IPR ID	Domain description
[truncated: 105 more rows]

## Sheet: GH1-16vsGH1-28
Protein accession	Protein description	E/D Ratio	Regulated Type	E/D P value	MW [kDa]	Subcellular Location	Biological Process	Cellular Component	Molecular Function	KEGG KO No.	KEGG Gene	KEGG pathway	IPR ID	Domain description
[truncated: 93 more rows]

[truncated: 5 more sheets: GH1-RvsGH1-28, GH1-16vsGH1-R, 16vs28, Rvs28, Rvs16]
