# Supplementary material for: Proteomic Responses Under Cold Stress Reveal Unique Cold Tolerance Mechanisms in the Pacific White Shrimp (Litopenaeus vannamei)
Source: Front Physiol. 2018 Nov 13;9:1399. doi: 10.3389/fphys.2018.01399 (PMC6243039; doi:10.3389/fphys.2018.01399)
Supplement: TABLE S4 — GO annotation information of identified proteins of GH1 and GH2 under different temperature treatments. [file Data_Sheet_4.XLSX]

## Sheet: GH-28vsGH1-28
GO Terms Level 1	GO Terms Level 2	No. of Protein	Protein IDs
Biological Process	metabolic process	68	CL6958Contig2_orf1 GH2_R_2-c25379_g1_i1_orf1 CL6592Contig2_orf1 CL12Contig11_orf1 CL7733Contig3_orf1 CL5376Contig1_orf1 CL8361Contig1_orf1 CL6023Contig1_orf1 CL1051Contig3_orf1 CL10249Contig1_orf1 GH1_16_1-c20867_g1_i1_orf1 GH2_16_1-c7139_g1_i1_orf1 SCL1Contig877_orf1 CL8733Contig2_orf1 CL6694Contig3_orf1 CL4097Contig2_orf1 GH2_28_2-c13739_g2_i1_orf1 CL19510Contig1_orf1 CL8441Contig1_orf1 CL7938C…
	single-organism process	30	CL5608Contig1_orf1 SCL2Contig503_orf1 CL7648Contig1_orf1 CL9851Contig1_orf1 CL12Contig11_orf1 CL11216Contig3_orf1 CL19510Contig1_orf1 CL7733Contig3_orf1 GH2_28_1-c24650_g1_i1_orf1 SCL6Contig127_orf1 CL10535Contig1_orf1 GH2_16_2-c16279_g1_i2_orf1 CL8361Contig1_orf1 CL11087Contig1_orf1 SCL10Contig302_orf1 CL9672Contig1_orf1 CL602Contig5_orf1 CL8308Contig1_orf1 CL7663Contig1_orf1 GH2_R_2-c19405_g1_i…
	cellular process	28	GH2_R_2-c25379_g1_i1_orf1 CL5608Contig1_orf1 CL9851Contig1_orf1 CL8580Contig1_orf1 CL19510Contig1_orf1 CL7733Contig3_orf1 CL7938Contig1_orf1 GH2_16_2-c16279_g1_i2_orf1 CL8361Contig1_orf1 SCL10Contig302_orf1 GH1_28_2-gc13562_g1_i3_orf1 CL11087Contig1_orf1 CL6023Contig1_orf1 CL3994Contig1_orf1 SCL1Contig1518_orf1 CL10249Contig1_orf1 CL10732Contig1_orf1 GH1_16_1-c20867_g1_i1_orf1 SCL1Contig2422_orf1…
	localization	5	SCL8Contig304_orf1 SCL6Contig127_orf1 CL10112Contig1_orf1 CL1388Contig1_orf1 CL9Contig17_orf1
	biological regulation	3	SCL5Contig504_orf1 SCL10Contig302_orf1 CL9315Contig1_orf1
Cellular Component	cell	15	GH2_R_2-c25379_g1_i1_orf1 CL5608Contig1_orf1 CL8580Contig1_orf1 SCL1Contig1842_orf1 CL19510Contig1_orf1 CL7733Contig3_orf1 CL11783Contig1_orf1 CL10067Contig1_orf1 CL7938Contig1_orf1 CL6023Contig1_orf1 CL10662Contig1_orf1 CL10305Contig1_orf1 SCL1Contig1518_orf1 CL10249Contig1_orf1 CL10732Contig1_orf1
	organelle	11	GH2_R_2-c25379_g1_i1_orf1 CL8580Contig1_orf1 SCL1Contig1842_orf1 CL11783Contig1_orf1 CL10067Contig1_orf1 CL7938Contig1_orf1 CL6023Contig1_orf1 CL10662Contig1_orf1 SCL1Contig1518_orf1 CL10249Contig1_orf1 CL10732Contig1_orf1
	macromolecular complex	9	GH2_R_2-c25379_g1_i1_orf1 CL5608Contig1_orf1 CL8580Contig1_orf1 SCL1Contig1842_orf1 CL7938Contig1_orf1 CL10305Contig1_orf1 CL6023Contig1_orf1 CL10249Contig1_orf1 CL10732Contig1_orf1
	membrane	5	CL10028Contig1_orf1 SCL6Contig127_orf1 SCL1Contig3916_orf1 SCL1Contig877_orf1 GH1_28_2-gc13534_g1_i2_orf1
	extracellular region	3	GH1_16_1-c20867_g1_i1_orf1 CL7673Contig1_orf1 CL1051Contig3_orf1
Molecular Function	catalytic activity	70	CL6958Contig2_orf1 CL6592Contig2_orf1 CL4295Contig1_orf1 CL12Contig11_orf1 CL7733Contig3_orf1 CL5376Contig1_orf1 SCL6Contig127_orf1 CL8361Contig1_orf1 CL1051Contig3_orf1 GH1_16_1-c20867_g1_i1_orf1 GH2_16_1-c7139_g1_i1_orf1 SCL1Contig877_orf1 CL8733Contig2_orf1 CL6694Contig3_orf1 CL4097Contig2_orf1 GH2_28_2-c13739_g2_i1_orf1 CL19510Contig1_orf1 CL8441Contig1_orf1 GH2_16_2-c16279_g1_i2_orf1 SCL10Co…
	binding	43	SCL2Contig503_orf1 SCL1Contig522_orf1 CL7648Contig1_orf1 CL11427Contig1_orf1 CL4295Contig1_orf1 CL8580Contig1_orf1 CL12Contig11_orf1 CL8395Contig1_orf1 CL7733Contig3_orf1 GH2_16_2-c23112_g2_i1_orf1LUCB_OPLGR SCL8Contig304_orf1 SCL6Contig127_orf1 SCL1Contig1518_orf1 CL1051Contig3_orf1 CL33769Contig1_orf1 CL10112Contig1_orf1 GH2_28_2-c13208_g1_i1_orf1 CL9315Contig1_orf1 SCL5Contig504_orf1 CL11620Co…
	transporter activity	8	CL10112Contig1_orf1 CL1388Contig1_orf1 CL11634Contig1_orf1 CL9Contig17_orf1 SCL6Contig127_orf1 SCL8Contig304_orf1 CL10067Contig1_orf1 GH1_28_2-gc13534_g1_i2_orf1
	structural molecule activity	7	GH2_R_2-c25379_g1_i1_orf1 CL7938Contig1_orf1 CL6023Contig1_orf1 CL8580Contig1_orf1 SCL1Contig1842_orf1 CL10249Contig1_orf1 CL10732Contig1_orf1
	electron carrier activity	6	CL10067Contig1_orf1 GH2_R_2-c19405_g1_i1_orf1 SCL2Contig503_orf1 GH2_16_2-c19491_g1_i2_orf1 CL11634Contig1_orf1 CL8308Contig1_orf1
	other	2	SCL10Contig302_orf1 CL9315Contig1_orf1

## Sheet: GH2-RVsGH1-R
GO Terms Level 1	GO Terms Level 2	No. of Protein	Protein IDs
Biological Process	metabolic process	169	CL6958Contig2_orf1 CL4044Contig1_orf1 CL3662Contig1_orf1 CL6592Contig2_orf1 CL10619Contig1_orf1 CL11993Contig1_orf1 GH1_28_2-gc17845_g1_i2_orf1 CL12Contig11_orf1 CL9944Contig1_orf1 CL25Contig14_orf1 CL1051Contig2_orf1 CL5376Contig1_orf1 CL1051Contig3_orf1 GH1_16_2-c11450_g1_i1_orf1 GH1_28_1-c17955_g1_i2_orf1 GH1_16_1-c20867_g1_i1_orf1 GH2_16_1-c7139_g1_i1_orf1 CL11456Contig1_orf1CTRB1_LITVA GH1_R…
	single-organism process	98	CL10530Contig1_orf1 CL10619Contig1_orf1 CL11383Contig1_orf1 CL12Contig11_orf1 SCL2Contig563_orf1 CL9944Contig1_orf1 SCL6Contig127_orf1 GH1_R_2-c13918_g1_i3_orf1 CL9913Contig1_orf1 CL2357Contig1_orf1 GH1_16_2-c11450_g1_i1_orf1 CL11999Contig1_orf1 GH1_28_1-c17955_g1_i2_orf1 GH1_16_1-c20867_g1_i1_orf1 CL11990Contig1_orf1 SCL19Contig12_orf1 CL10378Contig1_orf1 SCL1Contig1989_orf1 CL8733Contig2_orf1 C…
	cellular process	96	CL8526Contig1_orf1 CL11993Contig1_orf1 CL11942Contig1_orf1 CL11383Contig1_orf1 SCL2Contig563_orf1 CL9944Contig1_orf1 GH1_R_2-c13918_g1_i3_orf1 CL9913Contig1_orf1 GH1_16_1-c17659_g1_i2_orf1 CL10249Contig1_orf1 GH1_16_2-c11450_g1_i1_orf1 CL11999Contig1_orf1 CL8321Contig2_orf1 GH1_16_1-c20867_g1_i1_orf1 CL11990Contig1_orf1 SCL19Contig12_orf1 CL10378Contig1_orf1 SCL1Contig1989_orf1 CL8733Contig2_orf1…
	localization	27	CL10530Contig1_orf1 SCL20Contig17_orf1 GH1_28_1-c14887_g1_i2_orf1 SCL8Contig304_orf1 SCL6Contig127_orf1 SCL1Contig301_orf1 CL2357Contig1_orf1 CL409Contig2_orf1 SCL13Contig77_orf1 CL1388Contig1_orf1 CL10112Contig1_orf1 SCL1Contig676_orf1 CL10466Contig1_orf1 CL5674Contig1_orf1 SCL5Contig502_orf1 CL9Contig17_orf1 SCL1Contig1989_orf1 CL11350Contig1_orf1 SCL4Contig586_orf1 SCL1Contig424_orf1 SCL9Conti…
	biological regulation	18	SCL1Contig921_orf1 CL11981Contig1_orf1A SCL12Contig99_orf1 SCL4Contig919_orf1 CL11383Contig1_orf1 SCL2Contig563_orf1 CL9913Contig1_orf1 SCL10Contig302_orf1 GH1_16_2-c11450_g1_i1_orf1 CL11990Contig1_orf1 SCL19Contig12_orf1 GH1_R_1-c4105_g1_i1_orf1 SCL5Contig502_orf1 CL9315Contig1_orf1 SCL5Contig504_orf1 GH1_R_1-c667_g1_i1_orf1 CL10445Contig1_orf1 CL10359Contig1_orf1
	cellular component organization or biogenesis	9	SCL1Contig921_orf1 CL6230Contig2_orf1 GH1_28_2-gc17677_g1_i3_orf1 CL11350Contig1_orf1 CL14340Contig1_orf1 CL307Contig3_orf1 GH1_16_1-c17659_g1_i2_orf1 SCL4Contig697_orf1 GH2_16_1-c16072_g1_i2_orf1
	other	11	CL11383Contig1_orf1 GH1_R_1-c4105_g1_i1_orf1 SCL5Contig502_orf1 CL8632Contig1_orf1 CL14340Contig1_orf1 GH2_R_2-c19463_g1_i3_orf1 SCL2Contig563_orf1 SCL3Contig284_orf1 GH1_R_1-c667_g1_i1_orf1 CL9913Contig1_orf1 CL8226Contig1_orf1
Cellular Component	cell	64	SCL1Contig921_orf1 CL5608Contig1_orf1 GH2_R_1-c16962_g2_i2_orf1 CL8526Contig1_orf1 CL11942Contig1_orf1 CL11383Contig1_orf1 CL8580Contig1_orf1 SCL2Contig563_orf1 CL12669Contig1_orf1 CL9876Contig1_orf1 CL10037Contig1_orf1 GH1_16_1-c17659_g1_i2_orf1 CL990Contig6_orf1 SCL1Contig301_orf1 SCL1Contig1518_orf1 CL2357Contig1_orf1 CL10249Contig1_orf1 CL8226Contig1_orf1 CL10632Contig1_orf1 CL8270Contig1_orf…
	macromolecular complex	39	SCL1Contig921_orf1 CL5608Contig1_orf1 CL8526Contig1_orf1 CL11942Contig1_orf1 CL11383Contig1_orf1 CL8580Contig1_orf1 SCL2Contig563_orf1 CL10037Contig1_orf1 CL990Contig6_orf1 SCL1Contig301_orf1 CL10249Contig1_orf1 SCL1Contig676_orf1 SCL4Contig557_orf1 SCL1Contig424_orf1 CL1358Contig3_orf1 CL307Contig3_orf1 CL14647Contig1_orf1 CL11137Contig1_orf1 CL11597Contig1_orf1 GH2_16_2-c9691_g1_i1_orf1 CL1056C…
	organelle	37	SCL1Contig921_orf1 CL8526Contig1_orf1 CL8580Contig1_orf1 GH1_16_1-c17659_g1_i2_orf1 CL990Contig6_orf1 CL2357Contig1_orf1 SCL1Contig1518_orf1 CL10249Contig1_orf1 CL8226Contig1_orf1 CL8270Contig1_orf1 SCL4Contig557_orf1 GH1_28_2-gc17677_g1_i3_orf1 CL10875Contig1_orf1 SCL1Contig424_orf1 CL10067Contig1_orf1 CL14647Contig1_orf1 CL11137Contig1_orf1 CL10445Contig1_orf1 SCL4Contig697_orf1 CL10359Contig1_…
	membrane	28	SCL20Contig17_orf1 GH2_16_2-c22586_g1_i1_orf1 SCL6Contig127_orf1 SCL1Contig301_orf1 CL10223Contig1_orf1 CL2357Contig1_orf1 CL409Contig2_orf1 SCL13Contig77_orf1 SCL1Contig676_orf1 SCL1Contig3916_orf1 CL10466Contig1_orf1 CL5674Contig1_orf1 SCL1Contig877_orf1 CL53Contig9_orf1 SCL1Contig1989_orf1 CL11350Contig1_orf1 SCL4Contig586_orf1 SCL1Contig424_orf1 SCL9Contig344_orf1 CL11770Contig1_orf1 CL10028C…
	extracellular region	10	CL1373Contig2_orf1 GH1_16_1-c20867_g1_i1_orf1 GH1_28_2-gc17845_g1_i2_orf1 CL1051Contig2_orf1 CL6878Contig1_orf1 CL9929Contig1_orf1 CL7673Contig1_orf1 CL8184Contig1_orf1 CL2852Contig1_orf1 CL1051Contig3_orf1
	other	1	SCL4Contig557_orf1
Molecular Function	catalytic activity	176	CL6958Contig2_orf1 CL4044Contig1_orf1 CL3662Contig1_orf1 CL6592Contig2_orf1 CL10619Contig1_orf1 GH1_28_2-gc17845_g1_i2_orf1 CL12Contig11_orf1 CL9944Contig1_orf1 CL25Contig14_orf1 CL1051Contig2_orf1 CL5376Contig1_orf1 SCL6Contig127_orf1 CL1051Contig3_orf1 GH1_16_2-c11450_g1_i1_orf1 GH1_28_1-c17955_g1_i2_orf1 GH1_16_1-c20867_g1_i1_orf1 GH2_16_1-c7139_g1_i1_orf1 CL11456Contig1_orf1CTRB1_LITVA GH1_R_…
	binding	155	CL11993Contig1_orf1 CL10141Contig1_orf1 GH1_28_2-gc17845_g1_i2_orf1 CL12Contig11_orf1 SCL2Contig563_orf1 CL1051Contig2_orf1 GH2_16_2-c23112_g2_i1_orf1LUCB_OPLGR SCL6Contig127_orf1 CL5929Contig1_orf1LUCB_OPLGR CL9913Contig1_orf1 CL1051Contig3_orf1 GH1_16_2-c11450_g1_i1_orf1 CL9305Contig1_orf1 CL10346Contig1_orf1 CL34251Contig1_orf1 GH1_28_1-c17955_g1_i2_orf1 CL10112Contig1_orf1 SCL19Contig12_orf1 …
	transporter activity	18	GH1_28_1-c14887_g1_i2_orf1 SCL8Contig304_orf1 SCL6Contig127_orf1 SCL1Contig301_orf1 CL409Contig2_orf1 CL1388Contig1_orf1 CL10112Contig1_orf1 SCL1Contig676_orf1 CL5674Contig1_orf1 CL9Contig17_orf1 SCL1Contig1989_orf1 SCL4Contig586_orf1 SCL1Contig424_orf1 CL10875Contig1_orf1 CL10067Contig1_orf1 CL11137Contig1_orf1 CL11597Contig1_orf1 CL1056Contig4_orf1
	structural molecule activity	10	CL8526Contig1_orf1 CL8580Contig1_orf1 GH2_28_2-c17275_g1_i6_orf1 CL7938Contig1_orf1 CL990Contig6_orf1 CL477Contig3_orf1 CL14647Contig1_orf1 SCL5Contig73_orf1 CL10249Contig1_orf1 CL8226Contig1_orf1
	electron carrier activity	9	GH2_R_2-c19405_g1_i1_orf1 SCL2Contig503_orf1 CL4002Contig2_orf1 CL10875Contig1_orf1 CL10067Contig1_orf1 GH2_16_2-c19491_g1_i2_orf1 CL7422Contig1_orf1 CL9516Contig1_orf1 CL8308Contig1_orf1
	other	11	SCL4Contig919_orf1 SCL12Contig99_orf1 CL11383Contig1_orf1 SCL5Contig502_orf1 GH1_16_1-c29292_g1_i1_orf1 CL8632Contig1_orf1 CL9315Contig1_orf1 CL9876Contig1_orf1 CL10445Contig1_orf1 SCL10Contig302_orf1 CL2852Contig1_orf1

## Sheet: GH2-16VsGH1-16
GO Terms Level 1	GO Terms Level 2	No. of Protein	Protein IDs
Biological Process	metabolic process	169	CL6592Contig2_orf1 CL10619Contig1_orf1 CL12Contig11_orf1 CL9944Contig1_orf1 CL5376Contig1_orf1 CL10900Contig1_orf1 CL6813Contig1_orf1 GH1_16_2-c11450_g1_i1_orf1 GH2_16_2-c24931_g1_i1_orf1 GH1_16_1-c20867_g1_i1_orf1 SCL13Contig26_orf1 GH2_16_1-c7139_g1_i1_orf1 CL11456Contig1_orf1CTRB1_LITVA CL2252Contig3_orf1BGBP_PENMO CL11597Contig1_orf1 CL9189Contig1_orf1 SCL4Contig706_orf1 SCL1Contig187_orf2 CL…
	cellular process	113	GH2_R_2-c25379_g1_i1_orf1 CL2340Contig5_orf1 CL8526Contig1_orf1 CL11942Contig1_orf1 SCL2Contig563_orf1 CL9944Contig1_orf1 GH1_28_1-c17625_g2_i4_orf1 CL9913Contig1_orf1 GH1_16_1-c17659_g1_i2_orf1 SCL1Contig1800_orf1 CL8361Contig1_orf1 CL6023Contig1_orf1 CL6813Contig1_orf1 CL11832Contig1_orf1 CL10249Contig1_orf1 GH1_16_2-c11450_g1_i1_orf1 CL11999Contig1_orf1 CL8321Contig2_orf1 GH1_16_1-c20867_g1_i1…
	single-organism process	104	CL2340Contig5_orf1 CL10619Contig1_orf1 CL12Contig11_orf1 SCL2Contig563_orf1 CL9944Contig1_orf1 SCL6Contig127_orf1 GH1_28_1-c17625_g2_i4_orf1 CL9913Contig1_orf1 SCL1Contig1800_orf1 CL8361Contig1_orf1 CL2357Contig1_orf1 CL11832Contig1_orf1 GH1_16_2-c11450_g1_i1_orf1 GH2_16_2-c24931_g1_i1_orf1 CL11999Contig1_orf1 GH1_16_1-c20867_g1_i1_orf1 CL11990Contig1_orf1 SCL19Contig12_orf1 SCL1Contig1989_orf1 C…
	localization	26	SCL6Contig350_orf1 CL9974Contig1_orf1 SCL8Contig304_orf1 SCL6Contig127_orf1 CL3296Contig3_orf1 GH1_28_1-c17625_g2_i4_orf1 SCL1Contig301_orf1 CL2357Contig1_orf1 CL409Contig2_orf1 CL7139Contig1_orf1 CL742Contig6_orf1 CL10466Contig1_orf1 CL5674Contig1_orf1 SCL5Contig502_orf1 CL9Contig17_orf1 SCL1Contig1989_orf1 CL11350Contig1_orf1 SCL4Contig586_orf1 SCL1Contig424_orf1 SCL9Contig344_orf1 CL10311Conti…
	biological regulation	23	CL11981Contig1_orf1A SCL12Contig99_orf1 SCL4Contig919_orf1 SCL1Contig335_orf1 CL2116Contig1_orf1 CL3616Contig1_orf1 SCL2Contig563_orf1 CL10081Contig1_orf1 CL11886Contig1_orf1 CL9913Contig1_orf1 SCL1Contig1800_orf1 CL10588Contig1_orf1 GH1_16_2-c11450_g1_i1_orf1 CL742Contig6_orf1 CL11990Contig1_orf1 SCL19Contig12_orf1 SCL5Contig502_orf1 SCL1Contig905_orf1 CL9315Contig1_orf1 GH1_R_1-c667_g1_i1_orf1 …
	response to stimulus	10	SCL1Contig335_orf1 CL2116Contig1_orf1 SCL5Contig502_orf1 CL8632Contig1_orf1 SCL2Contig563_orf1 SCL1Contig905_orf1 GH1_R_1-c667_g1_i1_orf1 CL9913Contig1_orf1 CL10588Contig1_orf1 CL3944Contig1_orf1
	other	22	CL6230Contig2_orf1 CL2116Contig1_orf1 SCL1Contig335_orf1 CL3616Contig1_orf1 CL8632Contig1_orf1 CL14340Contig1_orf1 SCL2Contig563_orf1 CL10510Contig1_orf1 SCL3Contig284_orf1 GH1_16_1-c17659_g1_i2_orf1 CL9913Contig1_orf1 CL10588Contig1_orf1 CL8226Contig1_orf1 CL742Contig6_orf1 SCL5Contig502_orf1 CL11397Contig1_orf1 GH1_28_2-gc17677_g1_i3_orf1 CL11350Contig1_orf1 GH2_R_2-c19463_g1_i3_orf1 SCL1Contig…
Cellular Component	cell	76	GH2_R_2-c25379_g1_i1_orf1 CL8526Contig1_orf1 CL11942Contig1_orf1 SCL2Contig563_orf1 CL9876Contig1_orf1 GH1_16_1-c17659_g1_i2_orf1 SCL1Contig1800_orf1 CL6023Contig1_orf1 CL6813Contig1_orf1 CL2357Contig1_orf1 CL10249Contig1_orf1 CL7139Contig1_orf1 SCL13Contig26_orf1 GH2_16_1-c19456_g1_i1_orf1 CL11137Contig1_orf1 CL10445Contig1_orf1 CL11597Contig1_orf1 CL9189Contig1_orf1 CL26Contig17_orf1 CL6230Cont…
	organelle	46	GH2_R_2-c25379_g1_i1_orf1 CL8526Contig1_orf1 GH2_16_2-c18380_g1_i2_orf1 CL8580Contig1_orf1 GH1_16_1-c17659_g1_i2_orf1 SCL1Contig1800_orf1 CL6023Contig1_orf1 CL6813Contig1_orf1 CL2357Contig1_orf1 CL10249Contig1_orf1 CL8226Contig1_orf1 CL537Contig4_orf1 CL7139Contig1_orf1 CL8270Contig1_orf1 SCL4Contig557_orf1 GH1_28_2-gc17677_g1_i3_orf1 CL10875Contig1_orf1 SCL1Contig424_orf1 CL10067Contig1_orf1 CL1…
	macromolecular complex	44	GH2_R_2-c25379_g1_i1_orf1 CL5608Contig1_orf1 CL8526Contig1_orf1 GH2_16_2-c18380_g1_i2_orf1 CL11364Contig1_orf1 CL11942Contig1_orf1 CL8580Contig1_orf1 SCL2Contig563_orf1 CL10037Contig1_orf1 SCL1Contig301_orf1 CL6023Contig1_orf1 CL6813Contig1_orf1 CL10249Contig1_orf1 CL2170Contig2_orf1 CL742Contig6_orf1 SCL13Contig26_orf1 SCL4Contig557_orf1 SCL1Contig424_orf1 GH2_16_1-c19456_g1_i1_orf1 CL1358Contig…
	membrane	39	SCL8Contig75_orf1 CL11772Contig1_orf1 SCL1Contig335_orf1 SCL6Contig127_orf1 CL3296Contig3_orf1 CL10510Contig1_orf1 GH1_28_1-c17625_g2_i4_orf1 GH2_16_2-c16788_g1_i1_orf1 SCL1Contig301_orf1 CL2357Contig1_orf1 CL12835Contig1_orf1 CL7139Contig1_orf1 CL742Contig6_orf1 SCL1Contig877_orf1 CL11350Contig1_orf1 SCL1Contig1989_orf1 SCL1Contig424_orf1 CL10028Contig1_orf1 CL11137Contig1_orf1 CL3675Contig1_orf…
	extracellular region	11	CL10604Contig1_orf1 CL1373Contig2_orf1 GH1_16_1-c20867_g1_i1_orf1 CL2018Contig1_orf1 CL6878Contig1_orf1 CL9929Contig1_orf1 CL11521Contig1_orf1 CL7673Contig1_orf1 CL8184Contig1_orf1 SCL2Contig806_orf1 CL7465Contig1_orf1
	other	2	CL10200Contig1_orf1 SCL4Contig557_orf1
Molecular Function	catalytic activity	176	CL6592Contig2_orf1 CL10619Contig1_orf1 CL4295Contig1_orf1 CL12Contig11_orf1 CL9944Contig1_orf1 CL5376Contig1_orf1 CL10900Contig1_orf1 SCL6Contig127_orf1 GH2_16_2-c26676_g1_i2_orf1 SCL1Contig1800_orf1 GH1_16_2-c11450_g1_i1_orf1 GH2_16_2-c24931_g1_i1_orf1 GH1_16_1-c20867_g1_i1_orf1 GH2_16_1-c7139_g1_i1_orf1 CL11456Contig1_orf1CTRB1_LITVA CL2252Contig3_orf1BGBP_PENMO CL11597Contig1_orf1 CL19774Conti…
	binding	175	CL4295Contig1_orf1 CL12Contig11_orf1 SCL1Contig3552_orf1 SCL2Contig563_orf1 CL23275Contig1_orf1 SCL6Contig127_orf1 CL5929Contig1_orf1LUCB_OPLGR CL9913Contig1_orf1 SCL7Contig462_orf1LUCB_OPLGR CL6813Contig1_orf1 GH1_16_2-c11450_g1_i1_orf1 CL9305Contig1_orf1 CL8564Contig1_orf1 CL34251Contig1_orf1 SCL9Contig217_orf1 SCL13Contig26_orf1 SCL19Contig12_orf1 SCL1Contig513_orf1 CL3147Contig1_orf1 GH2_16_1…
	transporter activity	19	SCL6Contig350_orf1 SCL8Contig304_orf1 SCL6Contig127_orf1 GH1_28_1-c17625_g2_i4_orf1 CL3296Contig3_orf1 SCL1Contig301_orf1 CL409Contig2_orf1 CL5674Contig1_orf1 CL9Contig17_orf1 CL11634Contig1_orf1 SCL1Contig1989_orf1 SCL4Contig586_orf1 CL10875Contig1_orf1 SCL1Contig424_orf1 CL10067Contig1_orf1 CL10311Contig1_orf1 CL11137Contig1_orf1 CL10661Contig1_orf1 CL11597Contig1_orf1
	structural molecule activity	18	GH2_R_2-c25379_g1_i1_orf1 CL8526Contig1_orf1 GH2_16_2-c18380_g1_i2_orf1 CL499Contig3_orf1 CL8580Contig1_orf1 CL9792Contig1_orf1 GH2_28_2-c17275_g1_i6_orf1 SCL1Contig1046_orf1 CL7938Contig1_orf1 CL477Contig3_orf1 CL6023Contig1_orf1 CL6813Contig1_orf1 CL9404Contig1_orf1 CL10249Contig1_orf1 CL10732Contig1_orf1 CL8226Contig1_orf1 SCL1Contig1842_orf1 CL11643Contig1_orf1
	electron carrier activity	12	SCL2Contig503_orf1 CL4002Contig2_orf1 CL11634Contig1_orf1 GH2_16_1-c18786_g1_i1_orf1 CL10875Contig1_orf1 CL11886Contig1_orf1 CL10067Contig1_orf1 GH2_16_2-c19491_g1_i2_orf1 CL7422Contig1_orf1 CL9516Contig1_orf1 CL11832Contig1_orf1 CL8308Contig1_orf1
	other	9	SCL4Contig919_orf1 CL2116Contig1_orf1 SCL12Contig99_orf1 CL8632Contig1_orf1 CL11886Contig1_orf1 CL9876Contig1_orf1 SCL5Contig502_orf1 CL9315Contig1_orf1 CL10445Contig1_orf1
