# Supplementary material for: Proteomic Responses Under Cold Stress Reveal Unique Cold Tolerance Mechanisms in the Pacific White Shrimp (Litopenaeus vannamei)
Source: Front Physiol. 2018 Nov 13;9:1399. doi: 10.3389/fphys.2018.01399 (PMC6243039; doi:10.3389/fphys.2018.01399)
Supplement: TABLE S5 — Subcellular location of differentially expressed proteins of GH1 and GH2 under different temperature treatments. [file Data_Sheet_5.XLSX]

## Sheet: GH2-28VsGH1-28
Subcellular Location	No. of Protein	Protein IDs
cytoskeleton	2	SCL1Contig3999_orf1 CL4295Contig1_orf1
cytosol, mitochondria	1	CL10535Contig1_orf1
plasma membrane	17	CL4279Contig1_orf1 SCL6Contig442_orf1 CL11216Contig3_orf1 CL5376Contig1_orf1 SCL6Contig127_orf1 CL10662Contig1_orf1 CL33769Contig1_orf1 GH1_28_2-gc13534_g1_i2_orf1 CL6074Contig2_orf1 SCL1Contig3916_orf1 SCL1Contig877_orf1 CL10028Contig1_orf1 CL5673Contig1_orf1 SCL1Contig923_orf1 SCL1Contig2077_orf1 GH2_16_1-c23931_g1_i2_orf1 SCL1Contig3388_orf1
cytosol	27	GH2_R_2-c25379_g1_i1_orf1 CL11297Contig1_orf1 SCL1Contig1190_orf1 GH2_28_2-c13739_g2_i1_orf1 CL19510Contig1_orf1 CL7733Contig3_orf1 CL7364Contig1_orf1 SCL1Contig962_orf1 CL8441Contig1_orf1 CL11568Contig1_orf1 CL7938Contig1_orf1 CL6023Contig1_orf1 CL3994Contig1_orf1 GH2_16_1-c9055_g1_i2_orf1 CL9672Contig1_orf1 CL10249Contig1_orf1 CL5801Contig1_orf1 CL10732Contig1_orf1 CL8308Contig1_orf1 CL10112Con…
extracellular	35	CL9851Contig1_orf1 CL11427Contig1_orf1 CL8501Contig2_orf1 GH2_28_1-c24650_g1_i1_orf1 GH2_16_2-c23112_g2_i1_orf1LUCB_OPLGR CL1051Contig3_orf1 CL1388Contig1_orf1 SCL2Contig261_orf1 GH2_28_1-c25638_g1_i1_orf1 GH2_28_2-c13208_g1_i1_orf1 GH2_28_1-c23418_g1_i1_orf1 CL8733Contig2_orf1 CL10067Contig1_orf1 CL6694Contig3_orf1 GH2_R_1-c12120_g1_i2_orf1 CL11054Contig1_orf1 CL638Contig3_orf1 GH2_28_2-c23019_g…
mitochondria	24	CL9081Contig1_orf1 CL6958Contig2_orf1 CL5608Contig1_orf1 CL8342Contig1_orf1 CL6592Contig2_orf1 CL7648Contig1_orf1 CL11001Contig1_orf1 GH2_16_2-c10441_g1_i1_orf1 CL8361Contig1_orf1 SCL10Contig302_orf1 CL11087Contig1_orf1 CL9959Contig1_orf1 CL2213Contig1_orf1 GH1_16_1-c20867_g1_i1_orf1 CL823Contig3_orf1 CL11634Contig1_orf1 CL3054Contig2_orf1 CL19427Contig1_orf1 CL1800Contig2_orf1 CL11620Contig1_orf…
nuclear	13	CL11201Contig1_orf1 GH2_R_2-c19405_g1_i1_orf1 SCL2Contig503_orf1 SCL1Contig522_orf1 SCL9Contig318_orf1 SCL6Contig443_orf1 CL12Contig11_orf1 GH2_R_2-c17988_g1_i1_orf1 CL8395Contig1_orf1 SCL8Contig304_orf1 GH2_16_2-c16279_g1_i2_orf1 GH2_16_2-c19491_g1_i2_orf1 CL10305Contig1_orf1
cytosol, nuclear	4	SCL5Contig592_orf1 GH1_28_2-gc13562_g1_i3_orf1 CL8580Contig1_orf1 CL9315Contig1_orf1
endoplasmic reticulum	6	CL7663Contig1_orf1 CL7104Contig1_orf1 CL798Contig1_orf1 CL10898Contig1_orf1 CL9Contig17_orf1 SCL1Contig1518_orf1
Golgi apparatus	1	GH2_16_1-c7139_g1_i1_orf1

## Sheet: GH2-16VsGH1-16
Subcellular Location	No. of Protein	Protein IDs
Golgi apparatus	4	GH2_16_1-c7139_g1_i1_orf1 CL895Contig6_orf1 CL6947Contig1_orf1 GH2_16_2-c7060_g1_i2_orf1
peroxisome	1	GH2_28_1-c26049_g1_i1_orf1
extracellular, plasma membrane	1	SCL2Contig806_orf1
cytoskeleton	1	CL4295Contig1_orf1
plasma membrane	41	SCL8Contig75_orf1 CL11772Contig1_orf1 SCL6Contig442_orf1 CL8255Contig1_orf1 CL4494Contig1_orf1 CL5376Contig1_orf1 SCL6Contig127_orf1 CL3296Contig3_orf1 CL10510Contig1_orf1 GH1_28_1-c17625_g2_i4_orf1 CL9305Contig1_orf1 CL742Contig6_orf1 CL6074Contig2_orf1 CL1135Contig1_orf1 SCL1Contig877_orf1 SCL1Contig1989_orf1 CL11350Contig1_orf1 CL10654Contig1_orf1 CL10028Contig1_orf1 CL8920Contig2_orf1 SCL1Con…
extracellular	105	GH1_R_2-c14615_g1_i1_orf1 CL2340Contig5_orf1 CL11427Contig1_orf1 CL23275Contig1_orf1 CL8653Contig1_orf1 CL11785Contig1_orf1 CL11681Contig1_orf1 CL9772Contig1_orf1 CL5929Contig1_orf1LUCB_OPLGR SCL12Contig31_orf1 CL11717Contig1_orf1 CL34251Contig1_orf1 CL7139Contig1_orf1 CL11999Contig1_orf1 CL8321Contig2_orf1 CL11763Contig1_orf1 CL11456Contig1_orf1CTRB1_LITVA CL4715Contig4_orf1 CL8733Contig2_orf1 C…
cytosol	110	SCL7Contig79_orf1 GH2_R_2-c25379_g1_i1_orf1 CL10619Contig1_orf1 CL11942Contig1_orf1 GH1_R_1-c22898_g1_i1_orf1 SCL3Contig840_orf1 CL9944Contig1_orf1 CL30494Contig1_orf1 CL10900Contig1_orf1 CL9876Contig1_orf1 CL9913Contig1_orf1 GH1_16_1-c17659_g1_i2_orf1 CL6023Contig1_orf1 CL6813Contig1_orf1 CL10249Contig1_orf1 CL12835Contig1_orf1 GH1_16_2-c11450_g1_i1_orf1 CL5801Contig1_orf1 GH2_16_2-c24931_g1_i1_…
nuclear	44	CL8526Contig1_orf1 SCL2Contig503_orf1 SCL1Contig522_orf1 CL12Contig11_orf1 CL12788Contig1_orf1 SCL2Contig563_orf1 CL12669Contig1_orf1 GH1_16_1-c17877_g1_i1_orf1 SCL8Contig304_orf1 GH2_16_2-c26676_g1_i2_orf1 CL8564Contig1_orf1 SCL13Contig26_orf1 CL10566Contig1_orf1 CL9244Contig1_orf1 CL10892Contig1_orf1 CL10445Contig1_orf1 GH2_16_2-c9691_g1_i1_orf1 CL2252Contig1_orf1 CL6230Contig2_orf1 CL10145Cont…
cytosol, nuclear	18	CL3616Contig1_orf1 CL8580Contig1_orf1 CL10794Contig1_orf1 CL32320Contig1_orf1 SCL165Contig1_orf1 CL3944Contig1_orf1 GH1_28_2-gc13562_g1_i3_orf1 CL4280Contig1_orf1 CL139Contig6_orf2 CL3868Contig1_orf1 SCL9Contig217_orf1 CL820Contig5_orf1 CL22685Contig1_orf1 CL9315Contig1_orf1 CL1358Contig3_orf1 SCL12Contig23_orf1 CL2524Contig1_orf1 SCL1Contig122_orf2
mitochondria	78	CL12017Contig1_orf1 CL6592Contig2_orf1 CL9625Contig1_orf1 SCL1Contig3552_orf1 SCL1Contig1800_orf1 CL8361Contig1_orf1 SCL7Contig462_orf1LUCB_OPLGR CL11832Contig1_orf1 GH1_16_1-c20867_g1_i1_orf1 SCL19Contig12_orf1 CL9894Contig1_orf1 CL3147Contig1_orf1 SCL1Contig884_orf1 SCL1Contig429_orf1 CL11137Contig1_orf1 CL11597Contig1_orf1 CL7422Contig1_orf1 CL4097Contig2_orf1 CL11289Contig1_orf1 CL26Contig17_…
cytosol, mitochondria	2	CL10535Contig1_orf1 CL2357Contig1_orf1
mitochondria, nuclear	1	GH1_28_1-c17547_g4_i8_orf1
endoplasmic reticulum	7	CL10368Contig1_orf1 CL7104Contig1_orf1 GH2_16_2-c23297_g1_i1_orf1 GH1_28_2-gc17782_g1_i1_orf1 CL10661Contig1_orf1 CL9Contig17_orf1 CL9228Contig1_orf1

## Sheet: GH2-RVsGH1-R
Subcellular Location	No. of Protein	Protein IDs
Golgi apparatus	2	GH2_16_1-c7139_g1_i1_orf1 CL6947Contig1_orf1
cytoskeleton	3	SCL1Contig3999_orf1 SCL1Contig921_orf1 GH1_R_2-c13918_g1_i3_orf1
extracellular	89	CL10530Contig1_orf1 GH1_R_2-c14615_g1_i1_orf1 CL3662Contig1_orf1 GH1_28_2-gc17845_g1_i2_orf1 CL11681Contig1_orf1 CL1051Contig2_orf1 SCL1Contig3804_orf1 GH2_16_2-c23112_g2_i1_orf1LUCB_OPLGR CL5929Contig1_orf1LUCB_OPLGR SCL1Contig1996_orf1 CL1051Contig3_orf1 CL34251Contig1_orf1 CL11999Contig1_orf1 CL8321Contig2_orf1 CL11763Contig1_orf1 CL11456Contig1_orf1CTRB1_LITVA CL4715Contig4_orf1 CL8733Contig2…
peroxisome	1	GH1_R_2-c17188_g1_i1_orf1
nuclear	41	CL11201Contig1_orf1 CL8526Contig1_orf1 SCL2Contig503_orf1 SCL1Contig522_orf1 CL12Contig11_orf1 SCL2Contig563_orf1 CL12669Contig1_orf1 CL31220Contig1_orf1 GH1_16_1-c17877_g1_i1_orf1 SCL8Contig304_orf1 SCL6Contig443_orf1 CL9244Contig1_orf1 CL10445Contig1_orf1 GH2_16_2-c9691_g1_i1_orf1 CL2252Contig1_orf1 CL6230Contig2_orf1 SCL1Contig1502_orf1 CL10145Contig1_orf1 GH2_16_1-c22687_g1_i3_orf1 GH2_R_1-c8…
cytosol, nuclear	11	CL139Contig6_orf2 CL10141Contig1_orf1 CL8580Contig1_orf1 CL22685Contig1_orf1 CL3431Contig3_orf1 CL9315Contig1_orf1 CL1358Contig3_orf1 CL307Contig3_orf1 GH1_28_2-gc13562_g1_i3_orf1 CL2852Contig1_orf1 CL4280Contig1_orf1
mitochondria	69	CL6958Contig2_orf1 CL12017Contig1_orf1 CL6592Contig2_orf1 CL9625Contig1_orf1 CL10346Contig1_orf1 GH1_16_1-c20867_g1_i1_orf1 SCL19Contig12_orf1 CL10378Contig1_orf1 GH1_R_1-c16890_g1_i2_orf1 CL3147Contig1_orf1 CL9146Contig1_orf1 SCL1Contig884_orf1 CL14647Contig1_orf1 SCL1Contig429_orf1 CL11137Contig1_orf1 CL11597Contig1_orf1 CL7422Contig1_orf1 CL4097Contig2_orf1 CL26Contig17_orf1 SCL1Contig187_orf2…
cytosol, mitochondria	2	CL10535Contig1_orf1 CL2357Contig1_orf1
cytosol	105	SCL7Contig79_orf1 CL4044Contig1_orf1 CL10619Contig1_orf1 CL11993Contig1_orf1 CL11942Contig1_orf1 CL11383Contig1_orf1 GH1_R_1-c22898_g1_i1_orf1 CL9944Contig1_orf1 CL30494Contig1_orf1 CL9876Contig1_orf1 CL9913Contig1_orf1 GH1_16_1-c17659_g1_i2_orf1 CL7534Contig1_orf1 CL10249Contig1_orf1 GH1_16_2-c11450_g1_i1_orf1 CL5801Contig1_orf1 GH1_28_1-c17955_g1_i2_orf1 CL10112Contig1_orf1 CL11990Contig1_orf1 …
plasma membrane	36	CL17467Contig1_orf1 SCL6Contig442_orf1 CL5376Contig1_orf1 SCL6Contig127_orf1 CL9305Contig1_orf1 CL1666Contig2_orf1 SCL1Contig877_orf1 SCL1Contig1989_orf1 CL11350Contig1_orf1 CL3Contig42_orf1 CL2292Contig1_orf1 CL10028Contig1_orf1 CL5673Contig1_orf1 SCL1Contig923_orf1 CL9328Contig1_orf1 CL2960Contig6_orf1 CL10964Contig1_orf1 CL6891Contig1_orf1 SCL20Contig17_orf1 SCL12Contig99_orf1 CL10435Contig1_o…
endoplasmic reticulum	6	CL10368Contig1_orf1 CL58Contig5_orf1 GH2_16_2-c23297_g1_i1_orf1 CL9Contig17_orf1 SCL1Contig1518_orf1 CL25Contig14_orf1
