# Supplementary material for: Proteomic Responses Under Cold Stress Reveal Unique Cold Tolerance Mechanisms in the Pacific White Shrimp (Litopenaeus vannamei)
Source: Front Physiol. 2018 Nov 13;9:1399. doi: 10.3389/fphys.2018.01399 (PMC6243039; doi:10.3389/fphys.2018.01399)
Supplement: TABLE S6 — Proteins GO Catalogs and quantities of GH1 and GH2 under different temperature treatments. [file Data_Sheet_6.XLSX]

## Sheet: GH2-28VsGH1-28
GO Terms Level 1	GO Terms ID	GO Terms Level	GO Terms Description	Mapping	Background	All Mapping	All Background	Fold Enrichment	Fisher's exact Pvalue	Related Protein
Cellular Component	GO:0005737	6	cytoplasm	13	279	16	803	2.34	0.000393436
Cellular Component	GO:0044444	7	cytoplasmic part	11	204	16	803	2.71	0.000811505
Cellular Component	GO:0005840	8	ribosome	7	69	16	803	5.09	0.000874272
Cellular Component	GO:0030529	6	ribonucleoprotein complex	7	78	16	803	4.5	0.00170695
Cellular Component	GO:0044424	5	intracellular part	14	392	16	803	1.79	0.00260944
Cellular Component	GO:0015934	10	large ribosomal subunit	3	6	16	803	25.09	0.00468311
Cellular Component	GO:0043229	6	intracellular organelle	11	254	16	803	2.17	0.00520791
Cellular Component	GO:0043226	2	organelle	11	254	16	803	2.17	0.00520791
Cellular Component	GO:0005622	4	intracellular	14	418	16	803	1.68	0.00544155
Cellular Component	GO:0005623	2	cell	14	436	16	803	1.61	0.00874319
Cellular Component	GO:0044464	3	cell part	14	436	16	803	1.61	0.00874319
Cellular Component	GO:0043232	7	intracellular non-membrane-bounded organelle	7	118	16	803	2.98	0.0143562
Cellular Component	GO:0043228	3	non-membrane-bounded organelle	7	118	16	803	2.98	0.0143562
Cellular Component	GO:0044391	9	ribosomal subunit	3	16	16	803	9.41	0.0336176
Cellular Component	GO:0032991	2	macromolecular complex	8	245	16	803	1.64	0.13887
Cellular Component	GO:0044446	7	intracellular organelle part	4	127	16	803	1.58	0.431835
Cellular Component	GO:0044422	3	organelle part	4	127	16	803	1.58	0.431835
Cellular Component	GO:0005783	8	endoplasmic reticulum	2	32	16	803	3.14	0.459624
Cellular Component	GO:0012505	4	endomembrane system	2	56	16	803	1.79	0.665216
Molecular Function	GO:0003735	3	structural constituent of ribosome	7	69	53	2206	4.22	0.00491687
Molecular Function	GO:0005198	2	structural molecule activity	7	90	53	2206	3.24	0.0174958
Molecular Function	GO:0016741	4	transferase activity, transferring one-carbon groups	3	26	53	2206	4.8	0.123773
Molecular Function	GO:0009055	2	electron carrier activity	3	26	53	2206	4.8	0.123773
Molecular Function	GO:0030246	3	carbohydrate binding	3	32	53	2206	3.9	0.173104
Molecular Function	GO:0016676	5	oxidoreductase activity, acting on a heme group of donors, oxygen as acceptor	2	8	53	2206	10.41	0.173985
Molecular Function	GO:0016675	4	oxidoreductase activity, acting on a heme group of donors	2	8	53	2206	10.41	0.173985
Molecular Function	GO:0015002	4	heme-copper terminal oxidase activity	2	8	53	2206	10.41	0.173985
Molecular Function	GO:0004129	10	cytochrome-c oxidase activity	2	8	53	2206	10.41	0.173985
Molecular Function	GO:0051537	5	2 iron, 2 sulfur cluster binding	2	14	53	2206	5.95	0.284634
Molecular Function	GO:0022890	7	inorganic cation transmembrane transporter activity	3	48	53	2206	2.6	0.313461
Molecular Function	GO:0008289	3	lipid binding	2	19	53	2206	4.38	0.365625
Molecular Function	GO:0051082	4	unfolded protein binding	2	19	53	2206	4.38	0.365625
Molecular Function	GO:0008324	6	cation transmembrane transporter activity	3	59	53	2206	2.12	0.408321
Molecular Function	GO:0008168	5	methyltransferase activity	2	23	53	2206	3.62	0.423879
Molecular Function	GO:0051536	4	iron-sulfur cluster binding	2	24	53	2206	3.47	0.437603
Molecular Function	GO:0051540	3	metal cluster binding	2	24	53	2206	3.47	0.437603
Molecular Function	GO:0050662	4	coenzyme binding	3	69	53	2206	1.81	0.489073
Molecular Function	GO:0015078	9	hydrogen ion transmembrane transporter activity	2	31	53	2206	2.69	0.525086
Molecular Function	GO:0015075	5	ion transmembrane transporter activity	3	78	53	2206	1.6	0.555828
Molecular Function	GO:0008238	6	exopeptidase activity	2	34	53	2206	2.45	0.558356
Molecular Function	GO:0004553	5	hydrolase activity, hydrolyzing O-glycosyl compounds	3	82	53	2206	1.52	0.583522
Molecular Function	GO:0016614	4	oxidoreductase activity, acting on CH-OH group of donors	2	38	53	2206	2.19	0.599182
Molecular Function	GO:0015077	8	monovalent inorganic cation transmembrane transporter activity	2	40	53	2206	2.08	0.618183
Molecular Function	GO:0016874	3	ligase activity	2	43	53	2206	1.94	0.64504
Biological Process	GO:0044267	6	cellular protein metabolic process	14	245	35	1583	2.58	0.000940257
Biological Process	GO:0044237	3	cellular metabolic process	21	560	35	1583	1.7	0.00406642
Biological Process	GO:0006412	7	translation	8	100	35	1583	3.62	0.00425147
Biological Process	GO:0034645	6	cellular macromolecule biosynthetic process	9	129	35	1583	3.16	0.00462953
Biological Process	GO:0009059	5	macromolecule biosynthetic process	9	130	35	1583	3.13	0.00485766
Biological Process	GO:0044260	5	cellular macromolecule metabolic process	14	297	35	1583	2.13	0.00576367
Biological Process	GO:0010467	5	gene expression	8	121	35	1583	2.99	0.0121029
Biological Process	GO:0019538	5	protein metabolic process	15	365	35	1583	1.86	0.0132674
Biological Process	GO:0019752	7	carboxylic acid metabolic process	7	118	35	1583	2.68	0.0361301
Biological Process	GO:0009058	3	biosynthetic process	11	258	35	1583	1.93	0.0384527
Biological Process	GO:0006082	5	organic acid metabolic process	7	120	35	1583	2.64	0.0388224
Biological Process	GO:0043436	6	oxoacid metabolic process	7	120	35	1583	2.64	0.0388224
Biological Process	GO:0044249	4	cellular biosynthetic process	10	230	35	1583	1.97	0.0475275
Biological Process	GO:1901576	4	organic substance biosynthetic process	10	236	35	1583	1.92	0.0547813
Biological Process	GO:0043170	4	macromolecule metabolic process	15	448	35	1583	1.51	0.0711275
Biological Process	GO:0044723	5	single-organism carbohydrate metabolic process	4	58	35	1583	3.12	0.12544
Biological Process	GO:0043648	8	dicarboxylic acid metabolic process	2	7	35	1583	12.92	0.14125
Biological Process	GO:0006457	7	protein folding	3	34	35	1583	3.99	0.164191
Biological Process	GO:0044281	4	small molecule metabolic process	8	221	35	1583	1.64	0.185949
Biological Process	GO:0032787	8	monocarboxylic acid metabolic process	3	38	35	1583	3.57	0.195357
Biological Process	GO:0044262	5	cellular carbohydrate metabolic process	2	12	35	1583	7.54	0.230078
Biological Process	GO:0005975	4	carbohydrate metabolic process	6	154	35	1583	1.76	0.230358
Biological Process	GO:0044724	6	single-organism carbohydrate catabolic process	2	14	35	1583	6.46	0.263054
Biological Process	GO:0016052	5	carbohydrate catabolic process	2	14	35	1583	6.46	0.263054
Biological Process	GO:0006090	9	pyruvate metabolic process	2	15	35	1583	6.03	0.279023
Biological Process	GO:0006464	7	cellular protein modification process	4	94	35	1583	1.92	0.328396
Biological Process	GO:0036211	6	protein modification process	4	94	35	1583	1.92	0.328396
Biological Process	GO:0043412	5	macromolecule modification	4	96	35	1583	1.88	0.340516
Biological Process	GO:0006520	8	cellular amino acid metabolic process	3	61	35	1583	2.22	0.379975
Biological Process	GO:0044712	4	single-organism catabolic process	3	66	35	1583	2.06	0.418692
Biological Process	GO:0044282	5	small molecule catabolic process	2	34	35	1583	2.66	0.525791

## Sheet: GH2-16VsGH1-16
GO Terms Level 1	GO Terms ID	GO Terms Level	GO Terms Description	Mapping	Background	All Mapping	All Background	Fold Enrichment	Fisher's exact Pvalue	Related Protein
Cellular Component	GO:0005737	6	cytoplasm	49	279	93	803	1.52	0.000199615
Cellular Component	GO:0044444	7	cytoplasmic part	39	204	93	803	1.65	0.000276003
Cellular Component	GO:0043229	6	intracellular organelle	45	254	93	803	1.53	0.000413895
Cellular Component	GO:0043226	2	organelle	45	254	93	803	1.53	0.000413895
Cellular Component	GO:0043228	3	non-membrane-bounded organelle	24	118	93	803	1.76	0.00388412
Cellular Component	GO:0043232	7	intracellular non-membrane-bounded organelle	24	118	93	803	1.76	0.00388412
Cellular Component	GO:0005739	8	mitochondrion	10	31	93	803	2.79	0.00545685
Cellular Component	GO:0045259	6	proton-transporting ATP synthase complex	5	10	93	803	4.32	0.0197106
Cellular Component	GO:0005840	8	ribosome	14	69	93	803	1.75	0.040693
Cellular Component	GO:0044429	9	mitochondrial part	7	26	93	803	2.32	0.0662263
Cellular Component	GO:0000276	14	mitochondrial proton-transporting ATP synthase complex, coupling factor F(o)	3	4	93	803	6.48	0.0668015
Cellular Component	GO:0005753	13	mitochondrial proton-transporting ATP synthase complex	3	4	93	803	6.48	0.0668015
Cellular Component	GO:0016469	4	proton-transporting two-sector ATPase complex	6	20	93	803	2.59	0.0679857
Cellular Component	GO:0030529	6	ribonucleoprotein complex	14	78	93	803	1.55	0.0950562
Cellular Component	GO:0005852	8	eukaryotic translation initiation factor 3 complex	4	10	93	803	3.45	0.0962267
Cellular Component	GO:0005740	10	mitochondrial envelope	6	24	93	803	2.16	0.129363
Cellular Component	GO:0045263	7	proton-transporting ATP synthase complex, coupling factor F(o)	3	6	93	803	4.32	0.143464
Cellular Component	GO:0032993	3	protein-DNA complex	3	7	93	803	3.7	0.186377
Cellular Component	GO:0044815	4	DNA packaging complex	3	7	93	803	3.7	0.186377
Cellular Component	GO:1990104	4	DNA bending complex	3	7	93	803	3.7	0.186377
Cellular Component	GO:0000786	11	nucleosome	3	7	93	803	3.7	0.186377
Cellular Component	GO:0000785	10	chromatin	3	7	93	803	3.7	0.186377
Cellular Component	GO:0031967	8	organelle envelope	6	27	93	803	1.92	0.187475
Cellular Component	GO:0031975	4	envelope	6	27	93	803	1.92	0.187475
Cellular Component	GO:0044427	9	chromosomal part	3	8	93	803	3.24	0.230782
Cellular Component	GO:0005694	8	chromosome	3	8	93	803	3.24	0.230782
Cellular Component	GO:0031966	11	mitochondrial membrane	5	22	93	803	1.96	0.238188
Cellular Component	GO:0033178	5	proton-transporting two-sector ATPase complex, catalytic domain	3	9	93	803	2.88	0.275784
Cellular Component	GO:0015629	9	actin cytoskeleton	5	24	93	803	1.8	0.291794
Cellular Component	GO:0005783	8	endoplasmic reticulum	6	32	93	803	1.62	0.300093
Cellular Component	GO:0005856	8	cytoskeleton	7	40	93	803	1.51	0.30401
Cellular Component	GO:0019898	4	extrinsic component of membrane	2	3	93	803	5.76	0.306172
Cellular Component	GO:0044455	12	mitochondrial membrane part	3	10	93	803	2.59	0.320674
Cellular Component	GO:0033177	5	proton-transporting two-sector ATPase complex, proton-transporting domain	3	10	93	803	2.59	0.320674
Cellular Component	GO:0045261	7	proton-transporting ATP synthase complex, catalytic core F(1)	2	4	93	803	4.32	0.385962
Cellular Component	GO:0016459	10	myosin complex	3	14	93	803	1.85	0.489689
Cellular Component	GO:0015934	10	large ribosomal subunit	2	6	93	803	2.88	0.519305
Cellular Component	GO:0044391	9	ribosomal subunit	3	16	93	803	1.62	0.564087
Cellular Component	GO:0071944	4	cell periphery	3	17	93	803	1.52	0.598309
Cellular Component	GO:0005743	12	mitochondrial inner membrane	3	17	93	803	1.52	0.598309
Molecular Function	GO:0000287	6	magnesium ion binding	8	21	206	2206	4.08	0.0020245
Molecular Function	GO:0003779	5	actin binding	7	18	206	2206	4.16	0.00427946
Molecular Function	GO:0015078	9	hydrogen ion transmembrane transporter activity	9	31	206	2206	3.11	0.00583494
Molecular Function	GO:0005198	2	structural molecule activity	17	90	206	2206	2.02	0.0072431
Molecular Function	GO:0003735	3	structural constituent of ribosome	14	69	206	2206	2.17	0.00925773
Molecular Function	GO:0016616	5	oxidoreductase activity, acting on the CH-OH group of donors, NAD or NADP as acceptor	8	27	206	2206	3.17	0.00954166
Molecular Function	GO:0008092	4	cytoskeletal protein binding	7	24	206	2206	3.12	0.0193407
Molecular Function	GO:0015077	8	monovalent inorganic cation transmembrane transporter activity	9	40	206	2206	2.41	0.0274788
Molecular Function	GO:0009055	2	electron carrier activity	7	26	206	2206	2.88	0.0282961
Molecular Function	GO:0022890	7	inorganic cation transmembrane transporter activity	10	48	206	2206	2.23	0.0294121
Molecular Function	GO:0050136	6	NADH dehydrogenase (quinone) activity	4	8	206	2206	5.35	0.0311616
Molecular Function	GO:0008137	7	NADH dehydrogenase (ubiquinone) activity	4	8	206	2206	5.35	0.0311616
Molecular Function	GO:0016655	5	oxidoreductase activity, acting on NAD(P)H, quinone or similar compound as acceptor	4	8	206	2206	5.35	0.0311616
Molecular Function	GO:0051287	6	NAD binding	6	21	206	2206	3.06	0.0390818
Molecular Function	GO:0003954	5	NADH dehydrogenase activity	4	9	206	2206	4.76	0.0436041
Molecular Function	GO:0004448	6	isocitrate dehydrogenase activity	3	4	206	2206	8.03	0.0454676
Molecular Function	GO:0003857	6	3-hydroxyacyl-CoA dehydrogenase activity	3	4	206	2206	8.03	0.0454676
Molecular Function	GO:0048037	3	cofactor binding	16	103	206	2206	1.66	0.0496082
Molecular Function	GO:0016614	4	oxidoreductase activity, acting on CH-OH group of donors	8	38	206	2206	2.25	0.0566473
Molecular Function	GO:0016741	4	transferase activity, transferring one-carbon groups	6	26	206	2206	2.47	0.0867029
Molecular Function	GO:0008324	6	cation transmembrane transporter activity	10	59	206	2206	1.82	0.0908909
Molecular Function	GO:0016651	4	oxidoreductase activity, acting on NAD(P)H	5	19	206	2206	2.82	0.0926414
Molecular Function	GO:0046982	5	protein heterodimerization activity	3	6	206	2206	5.35	0.100398
Molecular Function	GO:0050662	4	coenzyme binding	11	69	206	2206	1.71	0.101192
Molecular Function	GO:0008135	6	translation factor activity, nucleic acid binding	5	20	206	2206	2.68	0.10777
Molecular Function	GO:0003743	7	translation initiation factor activity	4	13	206	2206	3.29	0.112852
Molecular Function	GO:0042625	12	ATPase activity, coupled to transmembrane movement of ions	4	14	206	2206	3.06	0.134242
Molecular Function	GO:0019829	13	cation-transporting ATPase activity	4	14	206	2206	3.06	0.134242
Molecular Function	GO:0044769	13	ATPase activity, coupled to transmembrane movement of ions, rotational mechanism	3	8	206	2206	4.02	0.165884
Molecular Function	GO:0004129	10	cytochrome-c oxidase activity	3	8	206	2206	4.02	0.165884
Molecular Function	GO:0016676	5	oxidoreductase activity, acting on a heme group of donors, oxygen as acceptor	3	8	206	2206	4.02	0.165884
Molecular Function	GO:0015002	4	heme-copper terminal oxidase activity	3	8	206	2206	4.02	0.165884
Molecular Function	GO:0016675	4	oxidoreductase activity, acting on a heme group of donors	3	8	206	2206	4.02	0.165884
Molecular Function	GO:0031369	4	translation initiation factor binding	2	2	206	2206	10.71	0.177259
Molecular Function	GO:0004450	7	isocitrate dehydrogenase (NADP+) activity	2	2	206	2206	10.71	0.177259
Molecular Function	GO:0005092	6	GDP-dissociation inhibitor activity	2	2	206	2206	10.71	0.177259
Molecular Function	GO:0030060	6	L-malate dehydrogenase activity	2	2	206	2206	10.71	0.177259
Molecular Function	GO:0016639	5	oxidoreductase activity, acting on the CH-NH2 group of donors, NAD or NADP as acceptor	2	2	206	2206	10.71	0.177259
Molecular Function	GO:0051540	3	metal cluster binding	5	24	206	2206	2.23	0.177847
Molecular Function	GO:0051536	4	iron-sulfur cluster binding	5	24	206	2206	2.23	0.177847
Molecular Function	GO:0046983	4	protein dimerization activity	3	9	206	2206	3.57	0.200821
Molecular Function	GO:0043492	10	ATPase activity, coupled to movement of substances	5	26	206	2206	2.06	0.217464
Molecular Function	GO:0016853	3	isomerase activity	6	35	206	2206	1.84	0.220644
Molecular Function	GO:0016859	4	cis-trans isomerase activity	3	10	206	2206	3.21	0.236494
Molecular Function	GO:0003755	5	peptidyl-prolyl cis-trans isomerase activity	3	10	206	2206	3.21	0.236494
Molecular Function	GO:0070403	7	NAD+ binding	2	3	206	2206	7.14	0.253785
Molecular Function	GO:0016615	5	malate dehydrogenase activity	2	3	206	2206	7.14	0.253785
Molecular Function	GO:0016742	5	hydroxymethyl-, formyl- and related transferase activity	2	3	206	2206	7.14	0.253785
Molecular Function	GO:0042623	9	ATPase activity, coupled	5	30	206	2206	1.78	0.302324
Molecular Function	GO:0004177	7	aminopeptidase activity	3	12	206	2206	2.68	0.308376
Molecular Function	GO:0051015	6	actin filament binding	2	4	206	2206	5.35	0.323224
Molecular Function	GO:0016638	4	oxidoreductase activity, acting on the CH-NH2 group of donors	2	4	206	2206	5.35	0.323224
Molecular Function	GO:0030170	5	pyridoxal phosphate binding	5	31	206	2206	1.73	0.324207
Molecular Function	GO:0008168	5	methyltransferase activity	4	23	206	2206	1.86	0.362158
Molecular Function	GO:0042626	11	ATPase activity, coupled to transmembrane movement of substances	4	23	206	2206	1.86	0.362158
Molecular Function	GO:0060589	4	nucleoside-triphosphatase regulator activity	2	5	206	2206	4.28	0.38623
Molecular Function	GO:0030695	5	GTPase regulator activity	2	5	206	2206	4.28	0.38623
Molecular Function	GO:0046933	14	proton-transporting ATP synthase activity, rotational mechanism	2	5	206	2206	4.28	0.38623
Molecular Function	GO:0015405	6	P-P-bond-hydrolysis-driven transmembrane transporter activity	4	24	206	2206	1.78	0.388488
Molecular Function	GO:0015399	5	primary active transmembrane transporter activity	4	24	206	2206	1.78	0.388488
Molecular Function	GO:0016820	5	hydrolase activity, acting on acid anhydrides, catalyzing transmembrane movement of substances	4	25	206	2206	1.71	0.414552
Molecular Function	GO:0030145	7	manganese ion binding	2	6	206	2206	3.57	0.443396
Molecular Function	GO:0016763	5	transferase activity, transferring pentosyl groups	3	16	206	2206	2.01	0.446223
Molecular Function	GO:0003774	8	motor activity	3	17	206	2206	1.89	0.478354
Molecular Function	GO:0008289	3	lipid binding	3	19	206	2206	1.69	0.539078
Molecular Function	GO:0016801	4	hydrolase activity, acting on ether bonds	2	8	206	2206	2.68	0.542315
Molecular Function	GO:0008235	7	metalloexopeptidase activity	3	20	206	2206	1.61	0.567567
Molecular Function	GO:0008757	6	S-adenosylmethionine-dependent methyltransferase activity	2	10	206	2206	2.14	0.623725
Molecular Function	GO:0016667	4	oxidoreductase activity, acting on a sulfur group of donors	2	10	206	2206	2.14	0.623725
Molecular Function	GO:0016407	6	acetyltransferase activity	2	11	206	2206	1.95	0.658851
Molecular Function	GO:0016836	5	hydro-lyase activity	2	12	206	2206	1.78	0.690712
Molecular Function	GO:0032403	4	protein complex binding	2	12	206	2206	1.78	0.690712
Molecular Function	GO:0051537	5	2 iron, 2 sulfur cluster binding	2	14	206	2206	1.53	0.745821
Biological Process	GO:0044281	4	small molecule metabolic process	39	221	142	1583	1.97	1.42685e-05
Biological Process	GO:0019752	7	carboxylic acid metabolic process	25	118	142	1583	2.36	4.8746e-05
Biological Process	GO:0043436	6	oxoacid metabolic process	25	120	142	1583	2.32	6.52898e-05
Biological Process	GO:0006082	5	organic acid metabolic process	25	120	142	1583	2.32	6.52898e-05
Biological Process	GO:0009116	7	nucleoside metabolic process	12	38	142	1583	3.52	0.000278732
Biological Process	GO:1901657	5	glycosyl compound metabolic process	12	38	142	1583	3.52	0.000278732
Biological Process	GO:0042278	8	purine nucleoside metabolic process	10	29	142	1583	3.84	0.000582886
Biological Process	GO:0046128	9	purine ribonucleoside metabolic process	10	29	142	1583	3.84	0.000582886
Biological Process	GO:0009119	8	ribonucleoside metabolic process	10	31	142	1583	3.6	0.00100419
Biological Process	GO:0009058	3	biosynthetic process	38	258	142	1583	1.64	0.00108038
Biological Process	GO:0034645	6	cellular macromolecule biosynthetic process	23	129	142	1583	1.99	0.00146046
Biological Process	GO:0009059	5	macromolecule biosynthetic process	23	130	142	1583	1.97	0.00162448
Biological Process	GO:0046034	11	ATP metabolic process	7	16	142	1583	4.88	0.00169871
Biological Process	GO:0044249	4	cellular biosynthetic process	34	230	142	1583	1.65	0.00215523
Biological Process	GO:0006412	7	translation	19	100	142	1583	2.12	0.00218618
Biological Process	GO:0009205	10	purine ribonucleoside triphosphate metabolic process	7	17	142	1583	4.59	0.00243502
Biological Process	GO:0009199	9	ribonucleoside triphosphate metabolic process	7	17	142	1583	4.59	0.00243502
Biological Process	GO:0009144	9	purine nucleoside triphosphate metabolic process	7	17	142	1583	4.59	0.00243502
Biological Process	GO:0009126	9	purine nucleoside monophosphate metabolic process	8	23	142	1583	3.88	0.00277914
Biological Process	GO:0009167	10	purine ribonucleoside monophosphate metabolic process	8	23	142	1583	3.88	0.00277914
Biological Process	GO:1901576	4	organic substance biosynthetic process	34	236	142	1583	1.61	0.00336614
Biological Process	GO:0009141	8	nucleoside triphosphate metabolic process	7	18	142	1583	4.34	0.0033882
Biological Process	GO:0010467	5	gene expression	21	121	142	1583	1.93	0.00360277
Biological Process	GO:0009161	9	ribonucleoside monophosphate metabolic process	8	25	142	1583	3.57	0.0046797
Biological Process	GO:0009123	8	nucleoside monophosphate metabolic process	8	26	142	1583	3.43	0.00593519
Biological Process	GO:0009150	10	purine ribonucleotide metabolic process	8	26	142	1583	3.43	0.00593519
Biological Process	GO:0009259	9	ribonucleotide metabolic process	8	27	142	1583	3.3	0.00742685
Biological Process	GO:0046129	10	purine ribonucleoside biosynthetic process	7	22	142	1583	3.55	0.0100954
Biological Process	GO:0042451	9	purine nucleoside biosynthetic process	7	22	142	1583	3.55	0.0100954
Biological Process	GO:0072521	5	purine-containing compound metabolic process	10	43	142	1583	2.59	0.011084
Biological Process	GO:0019725	5	cellular homeostasis	8	29	142	1583	3.08	0.011218
Biological Process	GO:0006461	6	protein complex assembly	4	6	142	1583	7.43	0.011321
Biological Process	GO:0070271	4	protein complex biogenesis	4	6	142	1583	7.43	0.011321
Biological Process	GO:0006754	12	ATP biosynthetic process	5	11	142	1583	5.07	0.012123
Biological Process	GO:0015986	13	ATP synthesis coupled proton transport	5	11	142	1583	5.07	0.012123
Biological Process	GO:0015985	11	energy coupled proton transport, down electrochemical gradient	5	11	142	1583	5.07	0.012123
Biological Process	GO:0009163	8	nucleoside biosynthetic process	7	23	142	1583	3.39	0.0126776
Biological Process	GO:0042455	9	ribonucleoside biosynthetic process	7	23	142	1583	3.39	0.0126776
Biological Process	GO:1901659	6	glycosyl compound biosynthetic process	7	23	142	1583	3.39	0.0126776
Biological Process	GO:0006163	9	purine nucleotide metabolic process	8	30	142	1583	2.97	0.0135666
Biological Process	GO:0045454	6	cell redox homeostasis	7	24	142	1583	3.25	0.0156915
Biological Process	GO:0009145	10	purine nucleoside triphosphate biosynthetic process	5	12	142	1583	4.64	0.0169467
Biological Process	GO:0009206	11	purine ribonucleoside triphosphate biosynthetic process	5	12	142	1583	4.64	0.0169467
Biological Process	GO:0009201	10	ribonucleoside triphosphate biosynthetic process	5	12	142	1583	4.64	0.0169467
Biological Process	GO:0009142	9	nucleoside triphosphate biosynthetic process	5	12	142	1583	4.64	0.0169467
Biological Process	GO:0009168	11	purine ribonucleoside monophosphate biosynthetic process	6	18	142	1583	3.72	0.0172655
Biological Process	GO:0009127	10	purine nucleoside monophosphate biosynthetic process	6	18	142	1583	3.72	0.0172655
Biological Process	GO:0065003	5	macromolecular complex assembly	4	7	142	1583	6.37	0.0185306
Biological Process	GO:0043648	8	dicarboxylic acid metabolic process	4	7	142	1583	6.37	0.0185306
Biological Process	GO:0034622	6	cellular macromolecular complex assembly	4	7	142	1583	6.37	0.0185306
Biological Process	GO:0019693	6	ribose phosphate metabolic process	8	32	142	1583	2.79	0.0192882
Biological Process	GO:0042592	4	homeostatic process	8	32	142	1583	2.79	0.0192882
Biological Process	GO:0009156	10	ribonucleoside monophosphate biosynthetic process	6	20	142	1583	3.34	0.0270248
Biological Process	GO:1902600	10	hydrogen ion transmembrane transport	6	20	142	1583	3.34	0.0270248
Biological Process	GO:0009124	9	nucleoside monophosphate biosynthetic process	6	20	142	1583	3.34	0.0270248
Biological Process	GO:0055086	6	nucleobase-containing small molecule metabolic process	13	75	142	1583	1.93	0.0295263
Biological Process	GO:1901137	5	carbohydrate derivative biosynthetic process	10	51	142	1583	2.19	0.032327
Biological Process	GO:0009152	11	purine ribonucleotide biosynthetic process	6	21	142	1583	3.19	0.0329978
Biological Process	GO:0065008	3	regulation of biological quality	9	44	142	1583	2.28	0.03638
Biological Process	GO:0072522	6	purine-containing compound biosynthetic process	7	29	142	1583	2.69	0.0382533
Biological Process	GO:0006520	8	cellular amino acid metabolic process	11	61	142	1583	2.01	0.0391278
Biological Process	GO:0046390	7	ribose phosphate biosynthetic process	6	22	142	1583	3.04	0.0397338
Biological Process	GO:0009260	10	ribonucleotide biosynthetic process	6	22	142	1583	3.04	0.0397338
Biological Process	GO:0006334	9	nucleosome assembly	3	4	142	1583	8.36	0.041932
Biological Process	GO:0065004	7	protein-DNA complex assembly	3	4	142	1583	8.36	0.041932
Biological Process	GO:0034728	7	nucleosome organization	3	4	142	1583	8.36	0.041932
Biological Process	GO:0006323	7	DNA packaging	3	4	142	1583	8.36	0.041932
Biological Process	GO:0031497	8	chromatin assembly	3	4	142	1583	8.36	0.041932
Biological Process	GO:0071824	5	protein-DNA complex subunit organization	3	4	142	1583	8.36	0.041932
Biological Process	GO:0006333	7	chromatin assembly or disassembly	3	4	142	1583	8.36	0.041932
Biological Process	GO:0032787	8	monocarboxylic acid metabolic process	8	38	142	1583	2.35	0.046108
Biological Process	GO:0015992	9	proton transport	6	23	142	1583	2.91	0.0472494
Biological Process	GO:0006818	6	hydrogen transport	6	23	142	1583	2.91	0.0472494
Biological Process	GO:0065007	2	biological regulation	21	155	142	1583	1.51	0.0503854
Biological Process	GO:0006164	10	purine nucleotide biosynthetic process	6	24	142	1583	2.79	0.055554
Biological Process	GO:0098662	9	inorganic cation transmembrane transport	6	24	142	1583	2.79	0.055554
Biological Process	GO:0098655	8	cation transmembrane transport	6	24	142	1583	2.79	0.055554
Biological Process	GO:0098660	8	inorganic ion transmembrane transport	6	24	142	1583	2.79	0.055554
Biological Process	GO:0034654	6	nucleobase-containing compound biosynthetic process	9	48	142	1583	2.09	0.0572434
Biological Process	GO:1901605	9	alpha-amino acid metabolic process	6	25	142	1583	2.68	0.0646503
Biological Process	GO:0071103	6	DNA conformation change	3	5	142	1583	6.69	0.0658509
Biological Process	GO:0022607	4	cellular component assembly	4	11	142	1583	4.05	0.0670711
Biological Process	GO:0044085	3	cellular component biogenesis	5	19	142	1583	2.93	0.0815404
Biological Process	GO:0072350	8	tricarboxylic acid metabolic process	4	12	142	1583	3.72	0.0837793
Biological Process	GO:0015672	8	monovalent inorganic cation transport	7	35	142	1583	2.23	0.0842551
Biological Process	GO:0006325	6	chromatin organization	3	6	142	1583	5.57	0.0931158
Biological Process	GO:0009165	9	nucleotide biosynthetic process	7	36	142	1583	2.17	0.0940223
Biological Process	GO:0034220	7	ion transmembrane transport	6	28	142	1583	2.39	0.0966149
Biological Process	GO:1901293	8	nucleoside phosphate biosynthetic process	7	37	142	1583	2.11	0.104375
Biological Process	GO:1901135	4	carbohydrate derivative metabolic process	15	111	142	1583	1.51	0.109045
Biological Process	GO:0009117	8	nucleotide metabolic process	9	55	142	1583	1.82	0.109248
Biological Process	GO:0022610	2	biological adhesion	5	21	142	1583	2.65	0.109798
Biological Process	GO:0007155	3	cell adhesion	5	21	142	1583	2.65	0.109798
Biological Process	GO:0006091	4	generation of precursor metabolites and energy	6	30	142	1583	2.23	0.121643
Biological Process	GO:1901606	10	alpha-amino acid catabolic process	3	7	142	1583	4.78	0.12295
Biological Process	GO:0006753	7	nucleoside phosphate metabolic process	9	57	142	1583	1.76	0.127741
Biological Process	GO:0046395	8	carboxylic acid catabolic process	4	15	142	1583	2.97	0.142758
Biological Process	GO:0016054	6	organic acid catabolic process	4	15	142	1583	2.97	0.142758
Biological Process	GO:0071822	5	protein complex subunit organization	4	15	142	1583	2.97	0.142758
Biological Process	GO:0006090	9	pyruvate metabolic process	4	15	142	1583	2.97	0.142758
Biological Process	GO:0019438	5	aromatic compound biosynthetic process	9	59	142	1583	1.7	0.147768
Biological Process	GO:0051276	5	chromosome organization	3	8	142	1583	4.18	0.154686
Biological Process	GO:1901566	5	organonitrogen compound biosynthetic process	10	70	142	1583	1.59	0.163851
Biological Process	GO:0006102	9	isocitrate metabolic process	2	2	142	1583	11.15	0.17026
Biological Process	GO:0071840	2	cellular component organization or biogenesis	8	52	142	1583	1.72	0.174083
Biological Process	GO:0006631	9	fatty acid metabolic process	4	17	142	1583	2.62	0.187838
Biological Process	GO:0016043	3	cellular component organization	7	44	142	1583	1.77	0.191772
Biological Process	GO:0043933	4	macromolecular complex subunit organization	4	18	142	1583	2.48	0.211613
Biological Process	GO:0007264	7	small GTPase mediated signal transduction	6	36	142	1583	1.86	0.211785
Biological Process	GO:0006812	7	cation transport	8	55	142	1583	1.62	0.212454
Biological Process	GO:0018130	5	heterocycle biosynthetic process	9	65	142	1583	1.54	0.216131
Biological Process	GO:0044271	5	cellular nitrogen compound biosynthetic process	9	65	142	1583	1.54	0.216131
Biological Process	GO:0009063	9	cellular amino acid catabolic process	3	10	142	1583	3.34	0.221673
Biological Process	GO:0000413	10	protein peptidyl-prolyl isomerization	3	10	142	1583	3.34	0.221673
Biological Process	GO:0018208	9	peptidyl-proline modification	3	10	142	1583	3.34	0.221673
Biological Process	GO:1901362	5	organic cyclic compound biosynthetic process	9	66	142	1583	1.52	0.228578
Biological Process	GO:0044712	4	single-organism catabolic process	9	66	142	1583	1.52	0.228578
Biological Process	GO:0006108	9	malate metabolic process	2	3	142	1583	7.43	0.24426
Biological Process	GO:0006096	10	glycolytic process	3	12	142	1583	2.79	0.29048
Biological Process	GO:0090407	6	organophosphate biosynthetic process	7	51	142	1583	1.53	0.298863
Biological Process	GO:0042219	5	cellular modified amino acid catabolic process	2	4	142	1583	5.57	0.311703
Biological Process	GO:0043413	7	macromolecule glycosylation	3	13	142	1583	2.57	0.324736
Biological Process	GO:0006486	8	protein glycosylation	3	13	142	1583	2.57	0.324736
Biological Process	GO:0070085	6	glycosylation	3	13	142	1583	2.57	0.324736
Biological Process	GO:0045333	6	cellular respiration	3	13	142	1583	2.57	0.324736
Biological Process	GO:0006996	4	organelle organization	5	33	142	1583	1.69	0.337991
Biological Process	GO:0009100	6	glycoprotein metabolic process	3	14	142	1583	2.39	0.358562
Biological Process	GO:0009101	7	glycoprotein biosynthetic process	3	14	142	1583	2.39	0.358562
Biological Process	GO:0016052	5	carbohydrate catabolic process	3	14	142	1583	2.39	0.358562
Biological Process	GO:0006575	4	cellular modified amino acid metabolic process	3	14	142	1583	2.39	0.358562
Biological Process	GO:0044724	6	single-organism carbohydrate catabolic process	3	14	142	1583	2.39	0.358562
Biological Process	GO:0006457	7	protein folding	5	34	142	1583	1.64	0.359117
Biological Process	GO:0044282	5	small molecule catabolic process	5	34	142	1583	1.64	0.359117
Biological Process	GO:0006544	11	glycine metabolic process	2	5	142	1583	4.46	0.373165
Biological Process	GO:0006413	8	translational initiation	2	5	142	1583	4.46	0.373165
Biological Process	GO:0015980	5	energy derivation by oxidation of organic compounds	3	16	142	1583	2.09	0.424181
Biological Process	GO:0009069	10	serine family amino acid metabolic process	2	6	142	1583	3.72	0.429175
Biological Process	GO:0006730	5	one-carbon metabolic process	2	6	142	1583	3.72	0.429175
Biological Process	GO:0018193	8	peptidyl-amino acid modification	3	20	142	1583	1.67	0.543949
Biological Process	GO:0006099	10	tricarboxylic acid cycle	2	9	142	1583	2.48	0.569087
Biological Process	GO:0009060	7	aerobic respiration	2	9	142	1583	2.48	0.569087
Biological Process	GO:0006790	4	sulfur compound metabolic process	3	22	142	1583	1.52	0.597068
Biological Process	GO:0006101	9	citrate metabolic process	2	10	142	1583	2.23	0.607688
Biological Process	GO:1901607	10	alpha-amino acid biosynthetic process	2	14	142	1583	1.59	0.730645
Biological Process	GO:0008652	9	cellular amino acid biosynthetic process	2	14	142	1583	1.59	0.730645

## Sheet: GH2-RVsGH1-R
GO Terms Level 1	GO Terms ID	GO Terms Level	GO Terms Description	Mapping	Background	All Mapping	All Background	Fold Enrichment	Fisher's exact Pvalue	Related Protein
Cellular Component	GO:0005622	4	intracellular	59	418	75	803	1.51	9.36318e-07
Cellular Component	GO:0043234	3	protein complex	30	167	75	803	1.92	0.000108176
Cellular Component	GO:0015629	9	actin cytoskeleton	9	24	75	803	4.01	0.00078495
Cellular Component	GO:0043229	6	intracellular organelle	37	254	75	803	1.56	0.00100775
Cellular Component	GO:0043226	2	organelle	37	254	75	803	1.56	0.00100775
Cellular Component	GO:0032991	2	macromolecular complex	36	245	75	803	1.57	0.00107752
Cellular Component	GO:0005856	8	cytoskeleton	11	40	75	803	2.94	0.00210373
Cellular Component	GO:0043228	3	non-membrane-bounded organelle	20	118	75	803	1.81	0.00653954
Cellular Component	GO:0043232	7	intracellular non-membrane-bounded organelle	20	118	75	803	1.81	0.00653954
Cellular Component	GO:0016469	4	proton-transporting two-sector ATPase complex	6	20	75	803	3.21	0.0299354
Cellular Component	GO:0044422	3	organelle part	19	127	75	803	1.6	0.0307195
Cellular Component	GO:0044446	7	intracellular organelle part	19	127	75	803	1.6	0.0307195
Cellular Component	GO:0016459	10	myosin complex	5	14	75	803	3.82	0.0326409
Cellular Component	GO:0045259	6	proton-transporting ATP synthase complex	4	10	75	803	4.28	0.0561953
Cellular Component	GO:0044430	9	cytoskeletal part	7	32	75	803	2.34	0.0651575
Cellular Component	GO:0032993	3	protein-DNA complex	3	7	75	803	4.59	0.129923
Cellular Component	GO:0044815	4	DNA packaging complex	3	7	75	803	4.59	0.129923
Cellular Component	GO:1990104	4	DNA bending complex	3	7	75	803	4.59	0.129923
Cellular Component	GO:0000786	11	nucleosome	3	7	75	803	4.59	0.129923
Cellular Component	GO:0000785	10	chromatin	3	7	75	803	4.59	0.129923
Cellular Component	GO:0005739	8	mitochondrion	6	31	75	803	2.07	0.148211
Cellular Component	GO:0044427	9	chromosomal part	3	8	75	803	4.01	0.163229
Cellular Component	GO:0005694	8	chromosome	3	8	75	803	4.01	0.163229
Cellular Component	GO:0033178	5	proton-transporting two-sector ATPase complex, catalytic domain	3	9	75	803	3.57	0.197846
Cellular Component	GO:0044429	9	mitochondrial part	5	26	75	803	2.06	0.21151
Cellular Component	GO:0033177	5	proton-transporting two-sector ATPase complex, proton-transporting domain	3	10	75	803	3.21	0.233258
Cellular Component	GO:0012505	4	endomembrane system	8	56	75	803	1.53	0.2499
Cellular Component	GO:0019898	4	extrinsic component of membrane	2	3	75	803	7.14	0.252053
Cellular Component	GO:1902494	4	catalytic complex	5	31	75	803	1.73	0.317835
Cellular Component	GO:0045261	7	proton-transporting ATP synthase complex, catalytic core F(1)	2	4	75	803	5.35	0.321238
Cellular Component	GO:0000276	14	mitochondrial proton-transporting ATP synthase complex, coupling factor F(o)	2	4	75	803	5.35	0.321238
Cellular Component	GO:0005753	13	mitochondrial proton-transporting ATP synthase complex	2	4	75	803	5.35	0.321238
Cellular Component	GO:0005783	8	endoplasmic reticulum	5	32	75	803	1.67	0.339869
Cellular Component	GO:0005740	10	mitochondrial envelope	4	24	75	803	1.78	0.38354
Cellular Component	GO:0030658	11	transport vesicle membrane	2	5	75	803	4.28	0.384102
Cellular Component	GO:0030133	10	transport vesicle	2	5	75	803	4.28	0.384102
Cellular Component	GO:0045263	7	proton-transporting ATP synthase complex, coupling factor F(o)	2	6	75	803	3.57	0.441215
Cellular Component	GO:0031967	8	organelle envelope	4	27	75	803	1.59	0.461013
Cellular Component	GO:0031975	4	envelope	4	27	75	803	1.59	0.461013
Cellular Component	GO:0071944	4	cell periphery	3	17	75	803	1.89	0.47492
Cellular Component	GO:0000502	6	proteasome complex	3	17	75	803	1.89	0.47492
Cellular Component	GO:0048475	3	coated membrane	3	17	75	803	1.89	0.47492
Cellular Component	GO:0030117	8	membrane coat	3	17	75	803	1.89	0.47492
Cellular Component	GO:0044433	9	cytoplasmic vesicle part	2	8	75	803	2.68	0.540222
Cellular Component	GO:0030120	12	vesicle coat	2	8	75	803	2.68	0.540222
Cellular Component	GO:0030662	11	coated vesicle membrane	2	8	75	803	2.68	0.540222
Cellular Component	GO:0012506	5	vesicle membrane	2	8	75	803	2.68	0.540222
Cellular Component	GO:0030135	10	coated vesicle	2	8	75	803	2.68	0.540222
Cellular Component	GO:0030659	10	cytoplasmic vesicle membrane	2	8	75	803	2.68	0.540222
Cellular Component	GO:0030118	9	clathrin coat	2	8	75	803	2.68	0.540222
Cellular Component	GO:0031410	8	cytoplasmic vesicle	2	9	75	803	2.38	0.583019
Cellular Component	GO:0031988	4	membrane-bounded vesicle	2	9	75	803	2.38	0.583019
Cellular Component	GO:0016023	9	cytoplasmic membrane-bounded vesicle	2	9	75	803	2.38	0.583019
Cellular Component	GO:0031982	3	vesicle	2	9	75	803	2.38	0.583019
Cellular Component	GO:0033176	5	proton-transporting V-type ATPase complex	2	9	75	803	2.38	0.583019
Cellular Component	GO:0044455	12	mitochondrial membrane part	2	10	75	803	2.14	0.621881
Cellular Component	GO:0005852	8	eukaryotic translation initiation factor 3 complex	2	10	75	803	2.14	0.621881
Cellular Component	GO:0044459	6	plasma membrane part	2	12	75	803	1.78	0.689198
Molecular Function	GO:0003779	5	actin binding	8	18	186	2206	5.27	0.000373771
Molecular Function	GO:0008092	4	cytoskeletal protein binding	8	24	186	2206	3.95	0.00263107
Molecular Function	GO:0016616	5	oxidoreductase activity, acting on the CH-OH group of donors, NAD or NADP as acceptor	8	27	186	2206	3.51	0.00543734
Molecular Function	GO:0016614	4	oxidoreductase activity, acting on CH-OH group of donors	9	38	186	2206	2.81	0.0114619
Molecular Function	GO:0015078	9	hydrogen ion transmembrane transporter activity	8	31	186	2206	3.06	0.0120814
Molecular Function	GO:0000287	6	magnesium ion binding	6	21	186	2206	3.39	0.0263836
Molecular Function	GO:0016877	4	ligase activity, forming carbon-sulfur bonds	3	4	186	2206	8.9	0.0374837
Molecular Function	GO:0030170	5	pyridoxal phosphate binding	7	31	186	2206	2.68	0.040209
Molecular Function	GO:0022890	7	inorganic cation transmembrane transporter activity	9	48	186	2206	2.22	0.043021
Molecular Function	GO:0048037	3	cofactor binding	15	103	186	2206	1.73	0.0450141
Molecular Function	GO:0015077	8	monovalent inorganic cation transmembrane transporter activity	8	40	186	2206	2.37	0.0451556
Molecular Function	GO:0003774	8	motor activity	5	17	186	2206	3.49	0.0479021
Molecular Function	GO:0016853	3	isomerase activity	7	35	186	2206	2.37	0.0671886
Molecular Function	GO:0030234	3	enzyme regulator activity	7	35	186	2206	2.37	0.0671886
Molecular Function	GO:0046982	5	protein heterodimerization activity	3	6	186	2206	5.93	0.0837954
Molecular Function	GO:0042625	12	ATPase activity, coupled to transmembrane movement of ions	4	14	186	2206	3.39	0.106282
Molecular Function	GO:0019829	13	cation-transporting ATPase activity	4	14	186	2206	3.39	0.106282
Molecular Function	GO:0008324	6	cation transmembrane transporter activity	9	59	186	2206	1.81	0.115726
Molecular Function	GO:0098772	2	molecular function regulator	7	41	186	2206	2.02	0.123379
Molecular Function	GO:0044769	13	ATPase activity, coupled to transmembrane movement of ions, rotational mechanism	3	8	186	2206	4.45	0.140108
Molecular Function	GO:0016462	6	pyrophosphatase activity	12	92	186	2206	1.55	0.142894
Molecular Function	GO:0016818	5	hydrolase activity, acting on acid anhydrides, in phosphorus-containing anhydrides	12	93	186	2206	1.53	0.150785
Molecular Function	GO:0004396	7	hexokinase activity	2	2	186	2206	11.86	0.160726
Molecular Function	GO:0005536	5	glucose binding	2	2	186	2206	11.86	0.160726
Molecular Function	GO:0005092	6	GDP-dissociation inhibitor activity	2	2	186	2206	11.86	0.160726
Molecular Function	GO:0030060	6	L-malate dehydrogenase activity	2	2	186	2206	11.86	0.160726
Molecular Function	GO:0009055	2	electron carrier activity	5	26	186	2206	2.28	0.168442
Molecular Function	GO:0046983	4	protein dimerization activity	3	9	186	2206	3.95	0.170599
Molecular Function	GO:0016859	4	cis-trans isomerase activity	3	10	186	2206	3.56	0.202044
Molecular Function	GO:0003755	5	peptidyl-prolyl cis-trans isomerase activity	3	10	186	2206	3.56	0.202044
Molecular Function	GO:0016615	5	malate dehydrogenase activity	2	3	186	2206	7.91	0.231174
Molecular Function	GO:0008641	5	small protein activating enzyme activity	2	3	186	2206	7.91	0.231174
Molecular Function	GO:0051287	6	NAD binding	4	21	186	2206	2.26	0.255513
Molecular Function	GO:0016874	3	ligase activity	6	43	186	2206	1.65	0.29027
Molecular Function	GO:0051015	6	actin filament binding	2	4	186	2206	5.93	0.295737
Molecular Function	GO:0004448	6	isocitrate dehydrogenase activity	2	4	186	2206	5.93	0.295737
Molecular Function	GO:0003857	6	3-hydroxyacyl-CoA dehydrogenase activity	2	4	186	2206	5.93	0.295737
Molecular Function	GO:0016805	7	dipeptidase activity	2	4	186	2206	5.93	0.295737
Molecular Function	GO:0042626	11	ATPase activity, coupled to transmembrane movement of substances	4	23	186	2206	2.06	0.302796
Molecular Function	GO:0015405	6	P-P-bond-hydrolysis-driven transmembrane transporter activity	4	24	186	2206	1.98	0.326628
Molecular Function	GO:0015399	5	primary active transmembrane transporter activity	4	24	186	2206	1.98	0.326628
Molecular Function	GO:0016820	5	hydrolase activity, acting on acid anhydrides, catalyzing transmembrane movement of substances	4	25	186	2206	1.9	0.350459
Molecular Function	GO:0060589	4	nucleoside-triphosphatase regulator activity	2	5	186	2206	4.74	0.354905
Molecular Function	GO:0030695	5	GTPase regulator activity	2	5	186	2206	4.74	0.354905
Molecular Function	GO:0046933	14	proton-transporting ATP synthase activity, rotational mechanism	2	5	186	2206	4.74	0.354905
Molecular Function	GO:0004576	6	oligosaccharyl transferase activity	2	5	186	2206	4.74	0.354905
Molecular Function	GO:0043492	10	ATPase activity, coupled to movement of substances	4	26	186	2206	1.82	0.3742
Molecular Function	GO:0016763	5	transferase activity, transferring pentosyl groups	3	16	186	2206	2.22	0.393438
Molecular Function	GO:0048029	4	monosaccharide binding	2	6	186	2206	3.95	0.409127
Molecular Function	GO:0019200	6	carbohydrate kinase activity	2	6	186	2206	3.95	0.409127
Molecular Function	GO:0003677	5	DNA binding	4	30	186	2206	1.58	0.466797
Molecular Function	GO:0042623	9	ATPase activity, coupled	4	30	186	2206	1.58	0.466797
Molecular Function	GO:0004129	10	cytochrome-c oxidase activity	2	8	186	2206	2.97	0.504344
Molecular Function	GO:0008565	4	protein transporter activity	2	8	186	2206	2.97	0.504344
Molecular Function	GO:0016676	5	oxidoreductase activity, acting on a heme group of donors, oxygen as acceptor	2	8	186	2206	2.97	0.504344
Molecular Function	GO:0015002	4	heme-copper terminal oxidase activity	2	8	186	2206	2.97	0.504344
Molecular Function	GO:0016675	4	oxidoreductase activity, acting on a heme group of donors	2	8	186	2206	2.97	0.504344
Molecular Function	GO:0008483	5	transaminase activity	2	9	186	2206	2.64	0.546062
Molecular Function	GO:0016769	4	transferase activity, transferring nitrogenous groups	2	9	186	2206	2.64	0.546062
Molecular Function	GO:0036459	4	ubiquitinyl hydrolase activity	2	10	186	2206	2.37	0.584286
Molecular Function	GO:0016667	4	oxidoreductase activity, acting on a sulfur group of donors	2	10	186	2206	2.37	0.584286
Molecular Function	GO:0004867	7	serine-type endopeptidase inhibitor activity	2	12	186	2206	1.98	0.651393
Molecular Function	GO:0016836	5	hydro-lyase activity	2	12	186	2206	1.98	0.651393
Molecular Function	GO:0032403	4	protein complex binding	2	12	186	2206	1.98	0.651393
Molecular Function	GO:0003743	7	translation initiation factor activity	2	13	186	2206	1.82	0.680788
Biological Process	GO:0044281	4	small molecule metabolic process	39	221	133	1583	2.1	2.45066e-06
Biological Process	GO:0019752	7	carboxylic acid metabolic process	26	118	133	1583	2.62	4.43685e-06
Biological Process	GO:0043436	6	oxoacid metabolic process	26	120	133	1583	2.58	6.1487e-06
Biological Process	GO:0006082	5	organic acid metabolic process	26	120	133	1583	2.58	6.1487e-06
Biological Process	GO:0032787	8	monocarboxylic acid metabolic process	10	38	133	1583	3.13	0.00299461
Biological Process	GO:0071822	5	protein complex subunit organization	6	15	133	1583	4.76	0.00566565
Biological Process	GO:0006090	9	pyruvate metabolic process	6	15	133	1583	4.76	0.00566565
Biological Process	GO:0006461	6	protein complex assembly	4	6	133	1583	7.93	0.00940157
Biological Process	GO:0070271	4	protein complex biogenesis	4	6	133	1583	7.93	0.00940157
Biological Process	GO:0009116	7	nucleoside metabolic process	9	38	133	1583	2.82	0.0108123
Biological Process	GO:1901657	5	glycosyl compound metabolic process	9	38	133	1583	2.82	0.0108123
Biological Process	GO:0043933	4	macromolecular complex subunit organization	6	18	133	1583	3.97	0.0131787
Biological Process	GO:0006096	10	glycolytic process	5	12	133	1583	4.96	0.0134845
Biological Process	GO:0065003	5	macromolecular complex assembly	4	7	133	1583	6.8	0.0154571
Biological Process	GO:0034622	6	cellular macromolecular complex assembly	4	7	133	1583	6.8	0.0154571
Biological Process	GO:1902600	10	hydrogen ion transmembrane transport	6	20	133	1583	3.57	0.0208261
Biological Process	GO:0016052	5	carbohydrate catabolic process	5	14	133	1583	4.25	0.0239186
Biological Process	GO:0044724	6	single-organism carbohydrate catabolic process	5	14	133	1583	4.25	0.0239186
Biological Process	GO:0042278	8	purine nucleoside metabolic process	7	29	133	1583	2.87	0.0287177
Biological Process	GO:0046128	9	purine ribonucleoside metabolic process	7	29	133	1583	2.87	0.0287177
Biological Process	GO:0006091	4	generation of precursor metabolites and energy	7	30	133	1583	2.78	0.0335114
Biological Process	GO:0009126	9	purine nucleoside monophosphate metabolic process	6	23	133	1583	3.1	0.0369293
Biological Process	GO:0009167	10	purine ribonucleoside monophosphate metabolic process	6	23	133	1583	3.1	0.0369293
Biological Process	GO:0015992	9	proton transport	6	23	133	1583	3.1	0.0369293
Biological Process	GO:0006818	6	hydrogen transport	6	23	133	1583	3.1	0.0369293
Biological Process	GO:0006334	9	nucleosome assembly	3	4	133	1583	8.93	0.0370264
Biological Process	GO:0065004	7	protein-DNA complex assembly	3	4	133	1583	8.93	0.0370264
Biological Process	GO:0034728	7	nucleosome organization	3	4	133	1583	8.93	0.0370264
Biological Process	GO:0006323	7	DNA packaging	3	4	133	1583	8.93	0.0370264
Biological Process	GO:0031497	8	chromatin assembly	3	4	133	1583	8.93	0.0370264
Biological Process	GO:0071824	5	protein-DNA complex subunit organization	3	4	133	1583	8.93	0.0370264
Biological Process	GO:0006333	7	chromatin assembly or disassembly	3	4	133	1583	8.93	0.0370264
Biological Process	GO:0046034	11	ATP metabolic process	5	16	133	1583	3.72	0.0381756
Biological Process	GO:0009119	8	ribonucleoside metabolic process	7	31	133	1583	2.69	0.038797
Biological Process	GO:0044712	4	single-organism catabolic process	11	66	133	1583	1.98	0.042601
Biological Process	GO:0098662	9	inorganic cation transmembrane transport	6	24	133	1583	2.98	0.0436222
Biological Process	GO:0098655	8	cation transmembrane transport	6	24	133	1583	2.98	0.0436222
Biological Process	GO:0098660	8	inorganic ion transmembrane transport	6	24	133	1583	2.98	0.0436222
Biological Process	GO:0019693	6	ribose phosphate metabolic process	7	32	133	1583	2.6	0.0445875
Biological Process	GO:0044723	5	single-organism carbohydrate metabolic process	10	58	133	1583	2.05	0.0466686
Biological Process	GO:0009205	10	purine ribonucleoside triphosphate metabolic process	5	17	133	1583	3.5	0.0467874
Biological Process	GO:0009199	9	ribonucleoside triphosphate metabolic process	5	17	133	1583	3.5	0.0467874
Biological Process	GO:0009144	9	purine nucleoside triphosphate metabolic process	5	17	133	1583	3.5	0.0467874
Biological Process	GO:0009161	9	ribonucleoside monophosphate metabolic process	6	25	133	1583	2.86	0.0509994
Biological Process	GO:1901137	5	carbohydrate derivative biosynthetic process	9	51	133	1583	2.1	0.0561155
Biological Process	GO:0009168	11	purine ribonucleoside monophosphate biosynthetic process	5	18	133	1583	3.31	0.0563899
Biological Process	GO:0009141	8	nucleoside triphosphate metabolic process	5	18	133	1583	3.31	0.0563899
Biological Process	GO:0009127	10	purine nucleoside monophosphate biosynthetic process	5	18	133	1583	3.31	0.0563899
Biological Process	GO:0006754	12	ATP biosynthetic process	4	11	133	1583	4.33	0.0569219
Biological Process	GO:0015986	13	ATP synthesis coupled proton transport	4	11	133	1583	4.33	0.0569219
Biological Process	GO:0022607	4	cellular component assembly	4	11	133	1583	4.33	0.0569219
Biological Process	GO:0015985	11	energy coupled proton transport, down electrochemical gradient	4	11	133	1583	4.33	0.0569219
Biological Process	GO:0071103	6	DNA conformation change	3	5	133	1583	7.14	0.0583741
Biological Process	GO:0009123	8	nucleoside monophosphate metabolic process	6	26	133	1583	2.75	0.0590659
Biological Process	GO:0009150	10	purine ribonucleotide metabolic process	6	26	133	1583	2.75	0.0590659
Biological Process	GO:0006520	8	cellular amino acid metabolic process	10	61	133	1583	1.95	0.0614281
Biological Process	GO:0015672	8	monovalent inorganic cation transport	7	35	133	1583	2.38	0.0650731
Biological Process	GO:0016043	3	cellular component organization	8	44	133	1583	2.16	0.0675308
Biological Process	GO:0009259	9	ribonucleotide metabolic process	6	27	133	1583	2.64	0.0678214
Biological Process	GO:0009145	10	purine nucleoside triphosphate biosynthetic process	4	12	133	1583	3.97	0.071401
Biological Process	GO:0009206	11	purine ribonucleoside triphosphate biosynthetic process	4	12	133	1583	3.97	0.071401
Biological Process	GO:0009201	10	ribonucleoside triphosphate biosynthetic process	4	12	133	1583	3.97	0.071401
Biological Process	GO:0009142	9	nucleoside triphosphate biosynthetic process	4	12	133	1583	3.97	0.071401
Biological Process	GO:0034220	7	ion transmembrane transport	6	28	133	1583	2.55	0.0772607
Biological Process	GO:0009156	10	ribonucleoside monophosphate biosynthetic process	5	20	133	1583	2.98	0.0785065
Biological Process	GO:0009124	9	nucleoside monophosphate biosynthetic process	5	20	133	1583	2.98	0.0785065
Biological Process	GO:0006325	6	chromatin organization	3	6	133	1583	5.95	0.0828603
Biological Process	GO:0043413	7	macromolecule glycosylation	4	13	133	1583	3.66	0.0873492
Biological Process	GO:0006486	8	protein glycosylation	4	13	133	1583	3.66	0.0873492
Biological Process	GO:0070085	6	glycosylation	4	13	133	1583	3.66	0.0873492
Biological Process	GO:0019725	5	cellular homeostasis	6	29	133	1583	2.46	0.0873739
Biological Process	GO:0055086	6	nucleobase-containing small molecule metabolic process	11	75	133	1583	1.75	0.0880411
Biological Process	GO:0009152	11	purine ribonucleotide biosynthetic process	5	21	133	1583	2.83	0.0909669
Biological Process	GO:0006163	9	purine nucleotide metabolic process	6	30	133	1583	2.38	0.0981463
Biological Process	GO:0046129	10	purine ribonucleoside biosynthetic process	5	22	133	1583	2.71	0.104313
Biological Process	GO:0046390	7	ribose phosphate biosynthetic process	5	22	133	1583	2.71	0.104313
Biological Process	GO:0009260	10	ribonucleotide biosynthetic process	5	22	133	1583	2.71	0.104313
Biological Process	GO:0042451	9	purine nucleoside biosynthetic process	5	22	133	1583	2.71	0.104313
Biological Process	GO:0009100	6	glycoprotein metabolic process	4	14	133	1583	3.4	0.104648
Biological Process	GO:0009101	7	glycoprotein biosynthetic process	4	14	133	1583	3.4	0.104648
Biological Process	GO:0009163	8	nucleoside biosynthetic process	5	23	133	1583	2.59	0.118499
Biological Process	GO:0042455	9	ribonucleoside biosynthetic process	5	23	133	1583	2.59	0.118499
Biological Process	GO:1901659	6	glycosyl compound biosynthetic process	5	23	133	1583	2.59	0.118499
Biological Process	GO:0042592	4	homeostatic process	6	32	133	1583	2.23	0.121592
Biological Process	GO:0006164	10	purine nucleotide biosynthetic process	5	24	133	1583	2.48	0.133474
Biological Process	GO:0006996	4	organelle organization	6	33	133	1583	2.16	0.134216
Biological Process	GO:0071840	2	cellular component organization or biogenesis	8	52	133	1583	1.83	0.136056
Biological Process	GO:0051276	5	chromosome organization	3	8	133	1583	4.46	0.138682
Biological Process	GO:0072521	5	purine-containing compound metabolic process	7	43	133	1583	1.94	0.142411
Biological Process	GO:0065008	3	regulation of biological quality	7	44	133	1583	1.89	0.154234
Biological Process	GO:0042593	7	glucose homeostasis	2	2	133	1583	11.9	0.159867
Biological Process	GO:0001678	8	cellular glucose homeostasis	2	2	133	1583	11.9	0.159867
Biological Process	GO:0033500	6	carbohydrate homeostasis	2	2	133	1583	11.9	0.159867
Biological Process	GO:0009117	8	nucleotide metabolic process	8	55	133	1583	1.73	0.168271
Biological Process	GO:0006812	7	cation transport	8	55	133	1583	1.73	0.168271
Biological Process	GO:0009165	9	nucleotide biosynthetic process	6	36	133	1583	1.98	0.175349
Biological Process	GO:1901293	8	nucleoside phosphate biosynthetic process	6	37	133	1583	1.93	0.190035
Biological Process	GO:0006753	7	nucleoside phosphate metabolic process	8	57	133	1583	1.67	0.19147
Biological Process	GO:0000413	10	protein peptidyl-prolyl isomerization	3	10	133	1583	3.57	0.200174
Biological Process	GO:0018208	9	peptidyl-proline modification	3	10	133	1583	3.57	0.200174
Biological Process	GO:0034654	6	nucleobase-containing compound biosynthetic process	7	48	133	1583	1.74	0.205541
Biological Process	GO:0044085	3	cellular component biogenesis	4	19	133	1583	2.51	0.206834
Biological Process	GO:0072522	6	purine-containing compound biosynthetic process	5	29	133	1583	2.05	0.218159
Biological Process	GO:0009894	5	regulation of catabolic process	2	3	133	1583	7.93	0.230011
Biological Process	GO:0042176	7	regulation of protein catabolic process	2	3	133	1583	7.93	0.230011
Biological Process	GO:0044273	5	sulfur compound catabolic process	2	3	133	1583	7.93	0.230011
Biological Process	GO:0006108	9	malate metabolic process	2	3	133	1583	7.93	0.230011
Biological Process	GO:0015031	6	protein transport	7	52	133	1583	1.6	0.26211
Biological Process	GO:0072350	8	tricarboxylic acid metabolic process	3	12	133	1583	2.98	0.264129
Biological Process	GO:0006790	4	sulfur compound metabolic process	4	22	133	1583	2.16	0.275974
Biological Process	GO:0045184	5	establishment of protein localization	7	53	133	1583	1.57	0.276878
Biological Process	GO:0046835	7	carbohydrate phosphorylation	2	4	133	1583	5.95	0.294339
Biological Process	GO:0042219	5	cellular modified amino acid catabolic process	2	4	133	1583	5.95	0.294339
Biological Process	GO:0006457	7	protein folding	5	34	133	1583	1.75	0.313463
Biological Process	GO:0080090	5	regulation of primary metabolic process	4	24	133	1583	1.98	0.323327
Biological Process	GO:0045454	6	cell redox homeostasis	4	24	133	1583	1.98	0.323327
Biological Process	GO:1901605	9	alpha-amino acid metabolic process	4	25	133	1583	1.9	0.347074
Biological Process	GO:0060255	5	regulation of macromolecule metabolic process	4	25	133	1583	1.9	0.347074
Biological Process	GO:0055082	6	cellular chemical homeostasis	2	5	133	1583	4.76	0.35333
Biological Process	GO:0046395	8	carboxylic acid catabolic process	3	15	133	1583	2.38	0.359752
Biological Process	GO:0016054	6	organic acid catabolic process	3	15	133	1583	2.38	0.359752
Biological Process	GO:1902582	6	single-organism intracellular transport	4	28	133	1583	1.7	0.41757
Biological Process	GO:0007010	5	cytoskeleton organization	3	17	133	1583	2.1	0.421066
Biological Process	GO:0006631	9	fatty acid metabolic process	3	17	133	1583	2.1	0.421066
Biological Process	GO:0019222	4	regulation of metabolic process	4	29	133	1583	1.64	0.440579
Biological Process	GO:0048878	5	chemical homeostasis	2	7	133	1583	3.4	0.457025
Biological Process	GO:0000096	9	sulfur amino acid metabolic process	2	7	133	1583	3.4	0.457025
Biological Process	GO:0043648	8	dicarboxylic acid metabolic process	2	7	133	1583	3.4	0.457025
Biological Process	GO:0051603	8	proteolysis involved in cellular protein catabolic process	4	31	133	1583	1.54	0.485504
Biological Process	GO:0044257	7	cellular protein catabolic process	4	31	133	1583	1.54	0.485504
Biological Process	GO:0051246	6	regulation of protein metabolic process	2	8	133	1583	2.98	0.502503
Biological Process	GO:0018193	8	peptidyl-amino acid modification	3	20	133	1583	1.79	0.50704
Biological Process	GO:0022610	2	biological adhesion	3	21	133	1583	1.7	0.533827
Biological Process	GO:0007155	3	cell adhesion	3	21	133	1583	1.7	0.533827
Biological Process	GO:0019362	9	pyridine nucleotide metabolic process	2	9	133	1583	2.64	0.544198
Biological Process	GO:0046496	10	nicotinamide nucleotide metabolic process	2	9	133	1583	2.64	0.544198
Biological Process	GO:0006099	10	tricarboxylic acid cycle	2	9	133	1583	2.64	0.544198
Biological Process	GO:0007015	7	actin filament organization	2	9	133	1583	2.64	0.544198
Biological Process	GO:0009060	7	aerobic respiration	2	9	133	1583	2.64	0.544198
Biological Process	GO:0009063	9	cellular amino acid catabolic process	2	10	133	1583	2.38	0.582422
Biological Process	GO:0006733	6	oxidoreduction coenzyme metabolic process	2	10	133	1583	2.38	0.582422
Biological Process	GO:0006101	9	citrate metabolic process	2	10	133	1583	2.38	0.582422
Biological Process	GO:0015988	11	energy coupled proton transmembrane transport, against electrochemical gradient	2	11	133	1583	2.16	0.617464
Biological Process	GO:0030036	6	actin cytoskeleton organization	2	11	133	1583	2.16	0.617464
Biological Process	GO:0030029	4	actin filament-based process	2	11	133	1583	2.16	0.617464
Biological Process	GO:0072524	5	pyridine-containing compound metabolic process	2	11	133	1583	2.16	0.617464
Biological Process	GO:0015991	12	ATP hydrolysis coupled proton transport	2	11	133	1583	2.16	0.617464
Biological Process	GO:0044262	5	cellular carbohydrate metabolic process	2	12	133	1583	1.98	0.649585
Biological Process	GO:0006081	4	cellular aldehyde metabolic process	2	12	133	1583	1.98	0.649585
Biological Process	GO:0016482	6	cytoplasmic transport	2	12	133	1583	1.98	0.649585
Biological Process	GO:0045333	6	cellular respiration	2	13	133	1583	1.83	0.679028
Biological Process	GO:1901607	10	alpha-amino acid biosynthetic process	2	14	133	1583	1.7	0.706014
Biological Process	GO:0008652	9	cellular amino acid biosynthetic process	2	14	133	1583	1.7	0.706014
Biological Process	GO:0006575	4	cellular modified amino acid metabolic process	2	14	133	1583	1.7	0.706014
