# Supplementary material for: Proteomic Responses Under Cold Stress Reveal Unique Cold Tolerance Mechanisms in the Pacific White Shrimp (Litopenaeus vannamei)
Source: Front Physiol. 2018 Nov 13;9:1399. doi: 10.3389/fphys.2018.01399 (PMC6243039; doi:10.3389/fphys.2018.01399)
Supplement: TABLE S7 — 18 genes qRT-PCR data and corresponding 18 proteins quantities. [file Data_Sheet_7.XLS]

## Sheet: pub
Proteomic	SCL8Contig75	CL3798Contig3	GH1-16-2	SCL1Cont301	CL23275Contig1	CL9159Contig1	SCL12Contig31	CL638Contig3	CL4347Contig1	CL823Contig3	CL10443Contig1	SCL1Contig877	CL6694Contig3	GH-28-1	CL9739Contig1	CL10847Contig1	CL5480Contig1	CL4762Contig4
GH2-28	1.01871	1.68362	1.05993	0.941087	0.803046	2.32374	0.773849	2.8902	1.02137	0.747894	1.58566	0.963016	2.17449	1.08978	1.00502	1.71065	1.3555	1.50104
GH2-16	0.814854	0.527354	1.03996	1.40741	0.862576	0.35274	0.732105	1.24622	1.05349	0.0501058	0.789245	0.779837	2.01676	0.96674	0.678132	0.821212	0.668235	0.991162
GH2-R	0.823599	0.695063	0.865283	1.34564	1.54758	1.63688	0.919778	0.758623	0.787622	0.40844	0.724083	0.284136	0.262526	1.01179	1.48998	1.01142	0.755536	0.80277
GH1-28	1.15923	1.18548	1.02077	0.675377	0.740435	0.607843	1.03116	0.236095	1.54158	2.33199	1.20365	1.59474	0.257775	1.09422	0.679782	1.22559	1.69742	1.31366
GH1-16	0.98605	1.5094	1.07719	0.60453	1.00425	0.486067	1.03047	0.273219	0.966926	2.34597	1.03255	1.77017	0.436984	0.775955	0.836127	0.591982	1.06829	0.819558
GH1-R	1.38049	0.791659	0.980083	0.64251	0.795247	0.430459	1.82073	0.253819	0.779017	1.10378	0.871874	1.12728	0.246019	0.955095	1.28751	0.661592	0.754452	0.624884
qRTPCR	CL10443Contig1	SCL1Cont301	CL9159Contig1	SCL1Contig877	CL6694Contig3	SCL8Contig75	CL23275Contig1	SCL12Contig31	CL638Contig3	GH-28-1	CL4347Contig1	CL9739Contig1	CL10847Contig1	CL3798Contig3	CL5480Contig1	GH1-16-2	CL4762Contig4	CL823Contig3
GH2-28	25.4481	23.5113	27.6179	8.81322	25.4481	27.3865	22.2116	23.2095	32.5932	29.4115	5.6492	25.9514	23.7015	30.5606	31.3727	32.535	28.6496	30.4267
GH2-16	25.0802	27.5049	31.4847	8.53252	25.0802	22.7858	24.9862	22.1949	26.3801	30.9281	8.32609	26.7001	23.7562	22.2151	32.0892	34.888	33.2463	21.4863
GH2-R	23.105	21.5678	25.3567	8.59531	23.105	24.8654	20.209	19.5282	32.6459	27.5474	6.94986	24.9795	22.7708	29.6636	28.3479	32.2403	28.0761	27.9149
GH1-28	24.1999	22.0112	25.9661	10.0909	24.1999	11.4078	20.226	22.5221	30.5119	28.627	6.29814	27.1607	24.4383	27.4182	28.8744	32.3476	23.2465	28.741
GH1-16	21.574	20.8111	23.6467	9.51925	21.574	11.5558	18.6771	18.0154	22.4812	25.2436	9.39868	23.1626	20.2574	27.3643	27.7788	33.2311	26.3979	27.9048
GH1-R	23.2456	20.8797	24.9905	9.24347	23.2456	20.1872	19.7878	18.6393	28.1769	26.5372	5.02007	24.1235	20.6849	27.4904	27.2166	32.1341	25.7212	26.7212
Proteomic	CD63	zinc proteinase	m7GpppX diphosphatase	AP-2	Zn-finger	lectin1	lectin D1	C-type lectin	lectin2	lectin D2	DAPPUDRAFT1	DAPPUDRAFT_307838	BRAFLDRAFT_206907	DAPPUDRAFT_321849	DAPPUDRAFT_54086	DAPPUDRAFT_215063	DAPPUDRAFT_31637	DAPPUDRAFT_303198
GH2-28	1.01871	1.68362	1.05993	0.941087	0.803046	2.32374	0.773849	2.8902	1.02137	0.747894	1.58566	0.963016	2.17449	1.08978	1.00502	1.71065	1.3555	1.50104
GH2-16	0.814854	0.527354	1.03996	1.40741	0.862576	0.35274	0.732105	1.24622	1.05349	0.0501058	0.789245	0.779837	2.01676	0.96674	0.678132	0.821212	0.668235	0.991162
GH2-R	0.823599	0.695063	0.865283	1.34564	1.54758	1.63688	0.919778	0.758623	0.787622	0.40844	0.724083	0.284136	0.262526	1.01179	1.48998	1.01142	0.755536	0.80277
GH1-28	1.15923	1.18548	1.02077	0.675377	0.740435	0.607843	1.03116	0.236095	1.54158	2.33199	1.20365	1.59474	0.257775	1.09422	0.679782	1.22559	1.69742	1.31366
GH1-16	0.98605	1.5094	1.07719	0.60453	1.00425	0.486067	1.03047	0.273219	0.966926	2.34597	1.03255	1.77017	0.436984	0.775955	0.836127	0.591982	1.06829	0.819558
GH1-R	1.38049	0.791659	0.980083	0.64251	0.795247	0.430459	1.82073	0.253819	0.779017	1.10378	0.871874	1.12728	0.246019	0.955095	1.28751	0.661592	0.754452	0.624884
qRTPCR	CD63	zinc proteinase	m7GpppX diphosphatase	AP-2	Zn-finger	lectin1	lectin D1	C-type lectin	lectin2	lectin D2	DAPPUDRAFT1	DAPPUDRAFT_307838	BRAFLDRAFT_206907	DAPPUDRAFT_321849	DAPPUDRAFT_54086	DAPPUDRAFT_215063	DAPPUDRAFT_31637	DAPPUDRAFT_303198
GH2-28	25.4481	23.5113	27.6179	8.81322	25.4481	27.3865	22.2116	23.2095	32.5932	29.4115	5.6492	25.9514	23.7015	30.5606	31.3727	32.535	28.6496	30.4267
GH2-16	25.0802	27.5049	31.4847	8.53252	25.0802	22.7858	24.9862	22.1949	26.3801	30.9281	8.32609	26.7001	23.7562	22.2151	32.0892	34.888	33.2463	21.4863
GH2-R	23.105	21.5678	25.3567	8.59531	23.105	24.8654	20.209	19.5282	32.6459	27.5474	6.94986	24.9795	22.7708	29.6636	28.3479	32.2403	28.0761	27.9149
GH1-28	24.1999	22.0112	25.9661	10.0909	24.1999	11.4078	20.226	22.5221	30.5119	28.627	6.29814	27.1607	24.4383	27.4182	28.8744	32.3476	23.2465	28.741
GH1-16	21.574	20.8111	23.6467	9.51925	21.574	11.5558	18.6771	18.0154	22.4812	25.2436	9.39868	23.1626	20.2574	27.3643	27.7788	33.2311	26.3979	27.9048
GH1-R	23.2456	20.8797	24.9905	9.24347	23.2456	20.1872	19.7878	18.6393	28.1769	26.5372	5.02007	24.1235	20.6849	27.4904	27.2166	32.1341	25.7212	26.7212
